# Supplementary material for: Small RNA-Seq Reveals Similar miRNA Transcriptome in Children and Young Adults with T-ALL and Indicates miR-143-3p as Novel Candidate Tumor Suppressor in This Leukemia
Source: Int J Mol Sci. 2022 Sep 4;23(17):10117. doi: 10.3390/ijms231710117 (PMC9456032; doi:10.3390/ijms231710117)
Supplement: Supplementary file 1 [file ijms-23-10117-s001.zip]

Archive with 5 entries (5 files):
- SUPPLEMENTARY MATERIALS.pdf
- Table S1.xlsx
- Table S2.xlsx
- Table S3.xlsx
- Table S4.xlsx
