# Supplementary material for: Small RNA-Seq Reveals Similar miRNA Transcriptome in Children and Young Adults with T-ALL and Indicates miR-143-3p as Novel Candidate Tumor Suppressor in This Leukemia
Source: Int J Mol Sci. 2022 Sep 4;23(17):10117. doi: 10.3390/ijms231710117 (PMC9456032; doi:10.3390/ijms231710117)
Supplement: Supplementary file 1 [file ijms-23-10117-s001.zip › Table S1.xlsx]

## Sheet: Samples
											Overexpression/fusion of the gene
SampleID	FileName	Batch	Inter-batch calibrator	Disease state	Sex	Age at diagnosis	AYA (15-39 years at diagnosis)	Immunophenotype	EGIL classification	Genetic subtype	TLX1	TLX3	TAL1	TAL2	LMO1	LMO2	LYL1	NKX2	HOXA
IG1_C-416.1	5102-032-R1-c.fastq.gz	Batch1	no	Control	F	<18	NA	NA	NA	NA	NA	NA	NA	NA	NA	NA	NA	NA	NA
IG1_C-417.1	5102-008-R1-c.fastq.gz	Batch1	no	Control	M	<18	NA	NA	NA	NA	NA	NA	NA	NA	NA	NA	NA	NA	NA
IG1_C-418.1	5102-027-R1-c.fastq.gz	Batch1	no	Control	M	<18	NA	NA	NA	NA	NA	NA	NA	NA	NA	NA	NA	NA	NA
IG1_C-425.1	5102-026-R1-c.fastq.gz	Batch1	no	Control	F	<18	NA	NA	NA	NA	NA	NA	NA	NA	NA	NA	NA	NA	NA
IG1_C-429.1	5102-040-R1-c.fastq.gz	Batch1	no	Control	M	<18	NA	NA	NA	NA	NA	NA	NA	NA	NA	NA	NA	NA	NA
IG1_T-1389	5102-021-R1-c.fastq.gz	Batch1	no	TALL	M	1	False	mature, ab+	EGIL_IV_mature	TAL1	no	no	YES	no	no	no	no	no	no
IG1_T-1393	5102-007-R1-c.fastq.gz	Batch1	no	TALL	M	16	True	pre-T	EGIL_II_immature	LMO1, LMO2	no	no	no	no	YES	YES	no	no	no
IG1_T-1401	5102-016-R1-c.fastq.gz	Batch1	no	TALL	M	5	False	mature	EGIL_IV_mature	nt	nt	nt	nt	nt	nt	nt	nt	nt	nt
IG1_T-1413	5102-037-R1-c.fastq.gz	Batch1	no	TALL	M	9	False	common, CD3+	EGIL_III_cortical	nt	nt	nt	nt	nt	nt	nt	nt	nt	nt
IG1_T-1430	5102-035-R1-c.fastq.gz	Batch1	no	TALL	M	2	False	common	EGIL_III_cortical	nt	nt	nt	nt	nt	nt	nt	nt	nt	nt
IG1_T-1450	5102-005-R1-c.fastq.gz	Batch1	no	TALL	F	3	False	mature, TCR-	EGIL_IV_mature	nt	nt	nt	nt	nt	nt	nt	nt	nt	nt
IG1_T-1472	5102-022-R1-c.fastq.gz	Batch1	no	TALL	M	1	False	common CD3-	EGIL_III_cortical	NKX2	no	no	no	no	no	no	no	YES	no
IG1_T-1489	5102-011-R1-c.fastq.gz	Batch1	no	TALL	M	10	False	mature	EGIL_IV_mature	TAL1, LMO1	no	no	YES	no	YES	no	no	no	no
IG1_T-1538	5102-028-R1-c.fastq.gz	Batch1	no	TALL	M	12	False	pre-T	EGIL_II_immature	TAL1	no	no	YES	no	no	no	no	no	no
IG1_T-1606-C	5102-003-R1-c.fastq.gz	Batch1	yes	TALL	M	1	False	mature, gd+	EGIL_IV_mature	LMO2, LYL1	no	no	no	no	no	YES	YES	no	no
IG1_T-1633	5102-004-R1-c.fastq.gz	Batch1	no	TALL	M	2	False	mature	EGIL_IV_mature	TAL1	no	no	YES	no	no	no	no	no	no
IG1_T-1721	5102-031-R1-c.fastq.gz	Batch1	no	TALL	M	17	True	pre-T	EGIL_II_immature	nt	nt	nt	nt	nt	nt	nt	nt	nt	nt
IG1_T-1799	5102-030-R1-c.fastq.gz	Batch1	no	TALL	M	12	False	common	EGIL_III_cortical	nt	nt	nt	nt	nt	nt	nt	nt	nt	nt
IG1_T-1829	5102-034-R1-c.fastq.gz	Batch1	no	TALL	M	3	False	pre-T	EGIL_II_immature	TAL1	no	no	YES	no	no	no	no	no	no
IG1_T-1886	5102-029-R1-c.fastq.gz	Batch1	no	TALL	M	14	False	pre-T	EGIL_II_immature	HOXA	no	no	no	no	no	no	no	no	YES
IG1_T-1890	5102-002-R1-c.fastq.gz	Batch1	no	TALL	M	16	True	pre-T	EGIL_II_immature	nt	nt	nt	nt	nt	nt	nt	nt	nt	nt
IG1_T-1895	5102-020-R1-c.fastq.gz	Batch1	no	TALL	F	4	False	mature, gd+	EGIL_IV_mature	TLX3	no	YES	no	no	no	no	no	no	no
IG1_T-1909-C	5102-018-R1-c.fastq.gz	Batch1	yes	TALL	F	4	False	common, CD3+	EGIL_III_cortical	TLX3	no	YES	no	no	no	no	no	no	no
IG1_T-1994	5102-023-R1-c.fastq.gz	Batch1	no	TALL	F	8	False	mature, gd+	EGIL_IV_mature	LMO2, LYL1, HOXA	YES?	no	no	no	no	YES	YES	no	YES
IG1_T-2000	5102-033-R1-c.fastq.gz	Batch1	no	TALL	M	3	False	mature, ab+	EGIL_IV_mature	TAL1	no	no	YES	no	no	no	no	no	no
IG1_T-2003	5102-017-R1-c.fastq.gz	Batch1	no	TALL	M	9	False	mature, gd+	EGIL_IV_mature	TLX3	no	YES	no	no	no	no	no	no	no
IG1_T-2007	5102-019-R1-c.fastq.gz	Batch1	no	TALL	F	5	False	common	EGIL_III_cortical	TLX1	YES	no	no	no	no	no	no	no	no
IG1_T-2042	5102-010-R1-c.fastq.gz	Batch1	no	TALL	M	6	False	mature, gd+	EGIL_IV_mature	nt	nt	nt	nt	nt	nt	nt	nt	nt	nt
IG1_T-2049	5102-036-R1-c.fastq.gz	Batch1	no	TALL	M	13	False	pre-T	EGIL_II_immature	LMO2	no	no	no	no	no	YES	no	no	no
IG1_T-2081	5102-006-R1-c.fastq.gz	Batch1	no	TALL	M	15	True	common	EGIL_III_cortical	nt	nt	nt	nt	nt	nt	nt	nt	nt	nt
IG1_T-2101	5102-012-R1-c.fastq.gz	Batch1	no	TALL	F	3	False	mature, TCR-	EGIL_IV_mature	TAL1, LMO1	no	no	YES	no	YES	no	no	no	no
IG1_T-2155	5102-025-R1-c.fastq.gz	Batch1	no	TALL	M	4	False	pre-T	EGIL_II_immature	TAL1, LMO1	no	no	YES	no	YES	no	no	no	no
IG1_T-2156	5102-013-R1-c.fastq.gz	Batch1	no	TALL	M	10	False	mature, gd+	EGIL_IV_mature	LMO2, NKX2	no	no	no	no		YES	no	YES	no
IG1_T-2177-C	5102-014-R1-c.fastq.gz	Batch1	yes	TALL	M	10	False	pre-T	EGIL_II_immature	TAL1, LMO1, LMO2, LYL1	no	no	YES	no	YES	YES	YES	no	no
IG1_T-2205	5102-009-R1-c.fastq.gz	Batch1	no	TALL	M	10	False	common CD3-	EGIL_III_cortical	TLX3, HOXA	no	YES	no	no	no	no	no	no	YES
IG1_T-369.1	5102-015-R1-c.fastq.gz	Batch1	no	TALL	M	14	False	mature	EGIL_IV_mature	nt	nt	nt	nt	nt	nt	nt	nt	nt	nt
IG1_T-385.1	5102-024-R1-c.fastq.gz	Batch1	no	TALL	M	5	False	mature, TCR-	EGIL_IV_mature	nt	nt	nt	nt	nt	nt	nt	nt	nt	nt
IG1_T-420.1	5102-001-R1-c.fastq.gz	Batch1	no	TALL	M	17	True	pre-T	EGIL_II_immature	nt	nt	nt	nt	nt	nt	nt	nt	nt	nt
IG1_T-421.1	5102-038-R1-c.fastq.gz	Batch1	no	TALL	M	17	True	common CD3-	EGIL_III_cortical	nt	nt	nt	nt	nt	nt	nt	nt	nt	nt
IG2_CD34_donor1	20600-035.R1.fastq.gz	Batch2	no	Control	NA	<18	NA	NA	NA	NA	NA	NA	NA	NA	NA	NA	NA	NA	NA
IG2_CD34_donor2	20600-037.R1.fastq.gz	Batch2	no	Control	NA	<18	NA	NA	NA	NA	NA	NA	NA	NA	NA	NA	NA	NA	NA
IG2_CD34_donor3	20600-039.R1.fastq.gz	Batch2	no	Control	NA	<18	NA	NA	NA	NA	NA	NA	NA	NA	NA	NA	NA	NA	NA
IG2_CD4_CD8_donor1	20600-036.R1.fastq.gz	Batch2	no	Control	NA	<18	NA	NA	NA	NA	NA	NA	NA	NA	NA	NA	NA	NA	NA
IG2_CD4_CD8_donor2	20600-038.R1.fastq.gz	Batch2	no	Control	NA	<18	NA	NA	NA	NA	NA	NA	NA	NA	NA	NA	NA	NA	NA
IG2_CD4_CD8_donor3	20600-040.R1.fastq.gz	Batch2	no	Control	NA	<18	NA	NA	NA	NA	NA	NA	NA	NA	NA	NA	NA	NA	NA
IG2_T-1357	20600-001.R1.fastq.gz	Batch2	no	TALL	M	13	False	pre-T	EGIL_II_immature	LYL1, HOXA	no	no	no	no	no	no	YES	no	YES
IG2_T-1414	20600-003.R1.fastq.gz	Batch2	no	TALL	F	8	False	pre-T	EGIL_II_immature	TLX3, LMO2, LYL1	no	YES	no	no	no	YES	YES	no	no
IG2_T-1422	20600-002.R1.fastq.gz	Batch2	no	TALL	M	9	False	pre-T	EGIL_II_immature	LYL1, HOXA	YES	no	no	no	no	no	YES	no	YES
IG2_T-1583	20600-004.R1.fastq.gz	Batch2	no	TALL	M	4	False	mature, gd+	EGIL_IV_mature	TAL1	no	no	YES	no	no	no	no	no	no
IG2_T-1606-C	20600-030.R1.fastq.gz	Batch2	yes	TALL	M	1	False	mature, gd+	EGIL_IV_mature	LMO2, LYL1	no	no	no	no	no	YES	YES	no	no
IG2_T-1654	20600-005.R1.fastq.gz	Batch2	no	TALL	M	6	False	mature, ab+	EGIL_IV_mature	TAL1	no	no	YES	no	no	no	no	no	no
IG2_T-1660	20600-006.R1.fastq.gz	Batch2	no	TALL	M	3	False	mature, ab+	EGIL_IV_mature	TAL1, LMO1	no	no	YES	no	YES	no	no	no	no
IG2_T-1701	20600-007.R1.fastq.gz	Batch2	no	TALL	M	16	True	pre-T	EGIL_II_immature	TLX3	no	YES	no	no	no	no	no	no	no
IG2_T-1702	20600-008.R1.fastq.gz	Batch2	no	TALL	F	9	False	mature, gd+	EGIL_IV_mature	LYL1	no	no	no	no	no	no	YES	no	no
IG2_T-1743	20600-009.R1.fastq.gz	Batch2	no	TALL	M	3	False	pre-T	EGIL_II_immature	TAL2, LMO2	no	no	no	YES	no	YES	no	no	no
IG2_T-1853	20600-010.R1.fastq.gz	Batch2	no	TALL	M	3	False	ND	ND	NKX2	no	no	no	no	no	no	no	YES	no
IG2_T-1909-C	20600-031.R1.fastq.gz	Batch2	yes	TALL	F	4	False	common, CD3+	EGIL_III_cortical	TLX3	no	YES	no	no	no	no	no	no	no
IG2_T-1939	20600-011.R1.fastq.gz	Batch2	no	TALL	F	3	False	mature, ab+	EGIL_IV_mature	TAL1	no	no	YES	no	no	no	no	no	no
IG2_T-2036	20600-012.R1.fastq.gz	Batch2	no	TALL	F	16	True	ND	ND	LMO2	no	no	no	no	no	YES	no	no	no
IG2_T-2177-C	20600-029.R1.fastq.gz	Batch2	yes	TALL	M	10	False	pre-T	EGIL_II_immature	TAL1, LMO1, LMO2, LYL1	no	no	YES	no	YES	YES	YES	no	no
IG2_T-2223	20600-032.R1.fastq.gz	Batch2	no	TALL	M	15	True	common CD3-	EGIL_III_cortical	TAL1, TLX3	no	YES	YES	no	no	no	no	no	no
IG2_T-2237	20600-013.R1.fastq.gz	Batch2	no	TALL	M	7	False	pre-T	EGIL_II_immature	TAL1	no	no	YES	no	no	no	no	no	no
IG2_T-2245	20600-014.R1.fastq.gz	Batch2	no	TALL	M	15	True	pre-T	EGIL_II_immature	TLX3	no	YES	no	no	no	no	no	no	no
IG2_T-2301	20600-015.R1.fastq.gz	Batch2	no	TALL	M	3	False	mature, ab+	EGIL_IV_mature	unspecified	no	no	no	no	no	no	no	no	no
IG2_T-2328	20600-016.R1.fastq.gz	Batch2	no	TALL	M	2	False	mature, ab+	EGIL_IV_mature	TAL1	no	no	YES	no	no	no	no	no	no
IG2_T-2341	20600-017.R1.fastq.gz	Batch2	no	TALL	M	3	False	pre-T	EGIL_II_immature	TAL1	no	no	YES	no	no	no	no	no	no
IG2_T-2362	20600-018.R1.fastq.gz	Batch2	no	TALL	M	12	False	pre-T	EGIL_II_immature	LMO2, HOXA	no	no	no	no	no	YES	no	no	YES
IG2_T-2373	20600-019.R1.fastq.gz	Batch2	no	TALL	M	6	False	cortical	EGIL_III_cortical	unspecified	no	no	no	no	no	no	no	no	no
IG2_T-2408	20600-020.R1.fastq.gz	Batch2	no	TALL	M	13	False	mature, ab+	EGIL_IV_mature	TLX3	no	YES	no	no	no	no	no	no	no
IG2_T-2409	20600-021.R1.fastq.gz	Batch2	no	TALL	NA	16	True	pre-T	EGIL_II_immature	LMO2, HOXA	no	no	no	no	no	YES	no	no	YES
IG2_T-2413	20600-028.R1.fastq.gz	Batch2	no	TALL	NA	7	False	mature, ab+	EGIL_IV_mature	TAL2, LMO1	no	no	no	YES	YES	no	no	no	no
IG2_T-2425	20600-026.R1.fastq.gz	Batch2	no	TALL	M	6	False	cortical	EGIL_III_cortical	TAL1, TLX3	no	YES	YES	no	no	no	no	no	no
IG2_T-2428	20600-025.R1.fastq.gz	Batch2	no	TALL	F	4	False	pre-T	EGIL_II_immature	TAL1, TLX3	no	YES	YES	no	no	no	no	no	no
IG2_T-2495	20600-022.R1.fastq.gz	Batch2	no	TALL	M	10	False	pre-T	EGIL_II_immature	TAL1, LMO2, HOXA	no	no	YES	no	no	YES	no	no	YES
IG2_T-2513	20600-024.R1.fastq.gz	Batch2	no	TALL	M	10	False	pre-T	EGIL_II_immature	TAL1, LMO2	no	no	YES	no	no	YES	no	no	no
IG2_T-2515	20600-023.R1.fastq.gz	Batch2	no	TALL	M	14	False	NA	NA	LMO2, LYL1	no	no	no	no	no	YES	YES	no	no
IG2_T-2523	20600-027.R1.fastq.gz	Batch2	no	TALL	M	4	False	pre-T	EGIL_II_immature	TLX3	no	YES	no	no	no	no	no	no	no
IG2_T-431.1	20600-034.R1.fastq.gz	Batch2	no	TALL	M	27	True	ND	ND	TAL1, LMO2, HOXA	no	no	YES	no	no	YES	no	no	YES
IG2_T-432.1	20600-033.R1.fastq.gz	Batch2	no	TALL	F	32	True	pre-T	EGIL_II_immature	HOXA	no	no	no	no	no	no	no	no	YES
IG3_T-1606-C	20749-008.R1.fastq.gz	Batch3	yes	TALL	M	1	False	mature, gd+	EGIL_IV_mature	LMO2, LYL1	no	no	no	no	no	YES	YES	no	no
IG3_T-1909-C	20749-009.R1.fastq.gz	Batch3	yes	TALL	F	4	False	common, CD3+	EGIL_III_cortical	TLX3	no	YES	no	no	no	no	no	no	no
IG3_T-2177-C	20749-007.R1.fastq.gz	Batch3	yes	TALL	M	10	False	pre-T	EGIL_II_immature	TAL1, LMO1, LMO2, LYL1	no	no	YES	no	YES	YES	YES	no	no
IG3_T-439.1	20749-001.R1.fastq.gz	Batch3	no	TALL	NA	23	True	pro-T	EGIL_I_pro	nt	nt	nt	nt	nt	nt	nt	nt	nt	nt
IG3_T-440.1	20749-002.R1.fastq.gz	Batch3	no	TALL	NA	30	True	ETP	EGIL_I_pro	nt	nt	nt	nt	nt	nt	nt	nt	nt	nt
IG3_T-441.1	20749-003.R1.fastq.gz	Batch3	no	TALL	NA	29	True	pro-T	EGIL_I_pro	nt	nt	nt	nt	nt	nt	nt	nt	nt	nt
IG3_T-442.1	20749-004.R1.fastq.gz	Batch3	no	TALL	NA	33	True	pre-T	EGIL_II_immature	nt	nt	nt	nt	nt	nt	nt	nt	nt	nt
IG3_T-443.1	20749-005.R1.fastq.gz	Batch3	no	TALL	NA	18	True	cortical	EGIL_III_cortical	nt	nt	nt	nt	nt	nt	nt	nt	nt	nt
IG3_T-444.1	20749-006.R1.fastq.gz	Batch3	no	TALL	NA	29	True	ETP	EGIL_I_pro	nt	nt	nt	nt	nt	nt	nt	nt	nt	nt
