# Supplementary material for: Small RNA-Seq Reveals Similar miRNA Transcriptome in Children and Young Adults with T-ALL and Indicates miR-143-3p as Novel Candidate Tumor Suppressor in This Leukemia
Source: Int J Mol Sci. 2022 Sep 4;23(17):10117. doi: 10.3390/ijms231710117 (PMC9456032; doi:10.3390/ijms231710117)
Supplement: Supplementary file 1 [file ijms-23-10117-s001.zip › Table S2.xlsx]

## Sheet: AlnStats
Sample ID	Age group	All miRNA Reads	Hairpin miRNAs	mature tRNA Reads	primary tRNA Reads	snoRNA Reads	rRNA Reads	ncRNA others	mRNA Reads	Remaining Reads	MAX mature miRNA reads	MIN mature miRNA reads	AV. Mature miRNA reads
IG1_T-1393	AYA	1732186	17007	3024196	14757	1505896	16784138	3272938	3034773	5378374	26416831	1732186	1.0543e+07
IG2_T-2409	AYA	1978481	28187	654636	2307	2495899	1068366	1314543	319851	6972008
IG1_T-420.1	AYA	2844069	9452	346596	30755	3223656	2375244	974179	250296	1388969
IG2_T-2245	AYA	2898522	23634	634725	3255	1813350	2085291	1248187	1150108	7633387
IG1_T-421.1	AYA	3541641	14571	1334652	27291	1935420	4532919	1205303	341605	2522312
IG2_T-2036	AYA	4020309	49703	1141143	1949	2752616	1852826	2488465	456982	6570949
IG1_T-1890	AYA	5030280	22172	1874987	17440	5387178	3634999	2639037	572667	3847998
IG1_T-2081	AYA	5230042	14306	1777409	15302	1977135	5423761	6248536	331348	2706895
IG2_T-2223	AYA	6535598	25351	722980	4622	1265872	1431211	804688	277056	5260391
IG2_T-1701	AYA	6590690	23566	1153716	7605	1680991	2167516	1161905	440895	5729871
IG1_T-1721	AYA	8602652	35590	1270022	144768	3871463	6955336	1181145	217742	2700062
IG3_T-439.1	AYA	9367175	64905	4067228	106056	5460480	2971422	2216113	554814	13231359
IG2_T-431.1	AYA	10754726	21557	174288	4984	781651	317000	838907	66718	2590156
IG2_T-432.1	AYA	13319799	18244	270438	17967	1134653	247279	841225	69531	1282218
IG3_T-442.1	AYA	19798750	51707	2029431	274235	2755092	1459300	1216542	400782	6735571
IG3_T-443.1	AYA	23550024	39274	1295896	139938	2021159	1983993	1087184	311725	6404991
IG3_T-441.1	AYA	23593318	50253	1900456	260438	3187505	1498303	1224974	262757	8187775
IG3_T-440.1	AYA	24512403	50700	1741776	397245	2232278	1543594	850135	261321	4421474
IG3_T-444.1	AYA	26416831	80814	1298303	65741	2223515	1182369	843690	223698	5035373
IG1_C-429.1	Control	3091342	25179	1344982	45760	2835933	5267145	1316940	181396	2307993
IG1_C-416.1	Control	3821839	18996	975020	71211	2197088	3572837	1359513	153960	2927288
IG1_C-425.1	Control	4075576	20242	635613	52700	2619257	3429157	688121	128107	1735431
IG1_C-418.1	Control	5089906	30086	986254	74990	2717822	4021567	930085	146666	1945675
IG1_C-417.1	Control	5266257	23993	977202	56425	4168938	4414707	1264062	209729	2108812
IG2_CD34_donor1	Control	2656543	23873	707330	21925	1132724	857633	609346	205128	7847925
IG2_CD34_donor2	Control	1634775	18307	905496	22033	3179146	936237	1681096	321279	7192195
IG2_CD34_donor3	Control	1178973	18826	570454	19014	3220428	923207	1358962	284359	9770732
IG2_CD4_CD8_donor1	Control	2335865	19847	430640	21399	1506714	1396418	804370	163950	9043661
IG2_CD4_CD8_donor2	Control	3654060	24020	670218	29564	1657066	1321674	858067	210199	8209055
IG2_CD4_CD8_donor3	Control	7803910	30987	726219	60819	730796	822040	414267	103276	6425191
IG1_T-1450	pediatric	819942	8617	912607	1514	1773007	15264222	2716738	1187339	3703843
IG1_T-2042	pediatric	869810	7326	945684	2937	1957704	16154249	2674758	847085	4721220
IG1_T-1886	pediatric	1004182	4016	3030988	14282	485894	11017882	1346574	1003849	3183035
IG2_T-2341	pediatric	1507615	12689	859477	1093	1018982	2345848	1254223	603376	7678688
IG2_T-1654	pediatric	1538083	18226	715222	2284	1602383	3946570	1923046	1029867	7090379
IG1_T-1401	pediatric	1592296	6942	3038876	9958	1248089	8346042	1581921	2103457	3682338
IG2_T-2413	pediatric	1614838	14142	403515	2277	1125973	1219166	1057552	226091	11557848
IG1_T-1538	pediatric	1668835	4229	1168559	9208	608750	5699429	5301103	582279	2266962
IG1_T-2101	pediatric	1823762	8840	1560791	14452	1077945	8093865	2033324	701761	4779835
IG2_T-1583	pediatric	2077996	12023	1123960	5748	933772	3723489	1684702	1058940	3563396
IG1_T-2003	pediatric	2085980	24617	12241827	9548	2914660	56845686	13182205	4593463	19494973
IG2_T-2362	pediatric	2184106	14279	714017	817	1125701	1727786	1034559	353530	7369610
IG1_T-2000	pediatric	2371012	6945	1276402	32630	966326	4186228	6445200	485342	2114404
IG2_T-2373	pediatric	2931931	16544	537834	4736	843254	1531955	1177441	275761	7772941
IG2_T-1743	pediatric	3490337	32038	1032740	4784	2225079	1656388	1698141	354153	6826118
IG1_T-2155	pediatric	3578421	13647	1085550	33216	1403927	4836900	1157330	462731	2321266
IG2_T-2523	pediatric	3760245	23013	907500	2854	2503928	1776070	1736602	379529	5496724
IG1_T-385.1	pediatric	3798303	9311	3033068	79611	2433220	11240324	1262361	1484144	3722363
IG1_T-1472	pediatric	3882280	15319	1918215	51784	1049292	5431308	2152844	1328801	3386906
IG1_T-1430	pediatric	3968948	24737	3417428	13544	1853802	5767952	3609655	3023088	4891010
IG1_T-369.1	pediatric	4015185	14760	800535	85978	3112469	3220078	1258455	327288	2579218
IG2_T-2425	pediatric	4064960	35821	1552524	3505	2366228	1522915	1619604	463639	3027541
IG1_T-2049	pediatric	4099415	23585	1574966	9013	3545433	4292611	4739446	459222	2768642
IG2_T-1414	pediatric	4163712	18030	1480266	6905	1671833	1414983	2140883	647686	3738787
IG1_T-1413	pediatric	4264865	12175	3410522	52358	2301147	6347649	1482850	650370	2938644
IG1_T-1829	pediatric	4352992	11832	1343573	42546	1398203	5686128	3551941	498496	2344006
IG2_T-2237	pediatric	4421051	24197	1538789	3781	875694	1703833	1038804	1305717	5808710
IG1_T-2156	pediatric	4816580	13616	866251	71170	1836208	3568254	1151440	352085	2057959
IG1_T-1633	pediatric	5125688	14478	1435805	19166	1773917	2490429	2781171	276892	1716279
IG2_T-2328	pediatric	5306785	25710	508206	4074	1612773	1317794	1313577	360894	5976130
IG2_T-1939	pediatric	5494695	26811	1380286	6908	1215660	1966554	1222838	799694	5103348
IG2_T-1853	pediatric	5524452	26357	1772854	12289	1568205	1730620	1099970	502027	5244445
IG2_T-2515	pediatric	5564521	44622	857174	2042	1805841	1316927	948477	217069	6185537
IG2_T-1702	pediatric	5626734	32970	1545397	12493	3398736	1556419	1922290	365090	5350373
IG1_T-2205	pediatric	5644786	16464	1680021	55675	3197709	3882850	1973066	595394	2879679
IG2_T-2495	pediatric	5781499	63471	576737	7223	2968484	1153614	1416683	241092	3278867
IG2_T-1357	pediatric	5785906	34215	592799	2645	1365721	907415	641620	163089	5238194
IG2_T-2301	pediatric	6218426	27315	613564	18633	1095917	1003010	2268900	223983	6644210
IG2_T-2428	pediatric	6222106	27640	881895	7064	1438845	1684272	887398	255208	4123873
IG2_T-2408	pediatric	6268677	17433	695810	8859	1317771	1286772	794871	321957	4477108
IG1_T-1895	pediatric	6410177	19029	3073982	42860	2419308	5390390	2257753	838965	3268172
IG2_T-1660	pediatric	6470938	29532	832425	6155	1135019	1150381	820779	172111	6930398
IG2_T-1422	pediatric	6722467	28129	1236521	3500	1851878	1772204	1776637	825269	3856957
IG1_T-1799	pediatric	6736615	12375	916980	43359	2567004	3426794	1271398	181694	1626238
IG1_T-1389	pediatric	6828815	19372	1206472	58189	1594764	3145486	925878	223688	1749510
IG2_T-2513	pediatric	7108328	67974	1053420	12161	1322652	1539715	958173	375181	3787280
IG1_T-2007	pediatric	7566580	14952	1007879	47037	3433036	5001677	1245955	226907	1818611
IG1_T-1909-int. Calibr.	pediatric	7749173	12573	1569119	77248	4728582	3531156	1289024	124923	1879060
IG1_T-1489	pediatric	8792953	18212	1816878	48616	1804858	3678957	2119059	531978	2526101
IG1_T-1994	pediatric	9886545	23544	930187	88488	2003833	2521000	1084177	183889	1496114
IG3_T-1606-int. Calibr.	pediatric	10291420	61946	3291131	22463	3360304	2484575	1908229	486517	13431002
IG3_T-2177-int. Calibr.	pediatric	11653785	63108	2009276	14343	3520877	3782527	3044589	1861963	10363567
