# Supplementary material for: Small RNA-Seq Reveals Similar miRNA Transcriptome in Children and Young Adults with T-ALL and Indicates miR-143-3p as Novel Candidate Tumor Suppressor in This Leukemia
Source: Int J Mol Sci. 2022 Sep 4;23(17):10117. doi: 10.3390/ijms231710117 (PMC9456032; doi:10.3390/ijms231710117)
Supplement: Supplementary file 1 [file ijms-23-10117-s001.zip › Table S3.xlsx]

## Sheet: SampleDetails
SampleID	Patient	Batch	TALL vs normal T cells	TALL vs Thymo	TALL vs normal Tcells & Thymo	RNAseq_Clusters C1-C3	EGIL classification
IG2_T-1357	1357	Batch2	pediatric	pediatric	pediatric	cluster_1	EGIL_II_immature
IG1_T-1389	1389	Batch1	pediatric	pediatric	pediatric	cluster_3	EGIL_IV_mature
IG1_T-1393	1393	Batch1	adult	adult	adult	cluster_1	EGIL_II_immature
IG1_T-1401	1401	Batch1	pediatric	pediatric	pediatric	NA	EGIL_IV_mature
IG1_T-1413	1413	Batch1	pediatric	pediatric	pediatric	NA	EGIL_III_cortical
IG2_T-1414	1414	Batch2	pediatric	pediatric	pediatric	cluster_1	EGIL_II_immature
IG2_T-1422	1422	Batch2	pediatric	pediatric	pediatric	cluster_1	EGIL_II_immature
IG1_T-1430	1430	Batch1	pediatric	pediatric	pediatric	NA	EGIL_III_cortical
IG1_T-1450	1450	Batch1	pediatric	pediatric	pediatric	NA	EGIL_IV_mature
IG1_T-1472	1472	Batch1	pediatric	pediatric	pediatric	cluster_2	EGIL_III_cortical
IG1_T-1489	1489	Batch1	pediatric	pediatric	pediatric	cluster_3	EGIL_IV_mature
IG1_T-1538	1538	Batch1	pediatric	pediatric	pediatric	cluster_3	EGIL_IV_mature
IG2_T-1583	1583	Batch2	pediatric	pediatric	pediatric	cluster_3	EGIL_IV_mature
IG3_T-1606-C	1606	Batch3	pediatric	pediatric	pediatric	cluster_3	EGIL_IV_mature
IG1_T-1633	1633	Batch1	pediatric	pediatric	pediatric	cluster_3	EGIL_IV_mature
IG2_T-1654	1654	Batch2	pediatric	pediatric	pediatric	cluster_3	EGIL_IV_mature
IG2_T-1660	1660	Batch2	pediatric	pediatric	pediatric	cluster_3	EGIL_IV_mature
IG2_T-1701	1701	Batch2	adult	adult	adult	cluster_2	EGIL_II_immature
IG2_T-1702	1702	Batch2	pediatric	pediatric	pediatric	cluster_1	EGIL_IV_mature
IG1_T-1721	1721	Batch1	adult	adult	adult	NA	EGIL_II_immature
IG2_T-1743	1743	Batch2	pediatric	pediatric	pediatric	cluster_3	EGIL_II_immature
IG1_T-1799	1799	Batch1	pediatric	pediatric	pediatric	NA	EGIL_III_cortical
IG1_T-1829	1829	Batch1	pediatric	pediatric	pediatric	cluster_3	EGIL_II_immature
IG2_T-1853	1853	Batch2	pediatric	pediatric	pediatric	cluster_2	NA
IG1_T-1886	1886	Batch1	pediatric	pediatric	pediatric	cluster_1	EGIL_II_immature
IG1_T-1890	1890	Batch1	adult	adult	adult	NA	EGIL_II_immature
IG1_T-1895	1895	Batch1	pediatric	pediatric	pediatric	cluster_2	EGIL_IV_mature
IG1_T-1909	1909	Batch1	pediatric	pediatric	pediatric	cluster_2	EGIL_III_cortical
IG2_T-1939	1939	Batch2	pediatric	pediatric	pediatric	cluster_3	EGIL_IV_mature
IG1_T-1994	1994	Batch1	pediatric	pediatric	pediatric	cluster_1	EGIL_IV_mature
IG1_T-2000	2000	Batch1	pediatric	pediatric	pediatric	cluster_3	EGIL_IV_mature
IG1_T-2003	2003	Batch1	pediatric	pediatric	pediatric	cluster_2	EGIL_IV_mature
IG1_T-2007	2007	Batch1	pediatric	pediatric	pediatric	cluster_2	EGIL_III_cortical
IG2_T-2036	2036	Batch2	adult	adult	adult	cluster_1	NA
IG1_T-2042	2042	Batch1	pediatric	pediatric	pediatric	NA	EGIL_IV_mature
IG1_T-2049	2049	Batch1	pediatric	pediatric	pediatric	cluster_1	EGIL_II_immature
IG1_T-2081	2081	Batch1	adult	adult	adult	NA	EGIL_III_cortical
IG1_T-2101	2101	Batch1	pediatric	pediatric	pediatric	cluster_3	EGIL_IV_mature
IG1_T-2155	2155	Batch1	pediatric	pediatric	pediatric	cluster_3	EGIL_II_immature
IG1_T-2156	2156	Batch1	pediatric	pediatric	pediatric	cluster_3	EGIL_IV_mature
IG3_T-2177-C	2177	Batch3	pediatric	pediatric	pediatric	cluster_1	EGIL_II_immature
IG1_T-2205	2205	Batch1	pediatric	pediatric	pediatric	cluster_2	EGIL_III_cortical
IG2_T-2223	2223	Batch2	adult	adult	adult	cluster_2	EGIL_III_cortical
IG2_T-2237	2237	Batch2	pediatric	pediatric	pediatric	cluster_3	EGIL_II_immature
IG2_T-2245	2245	Batch2	adult	adult	adult	cluster_2	EGIL_II_immature
IG2_T-2301	2301	Batch2	pediatric	pediatric	pediatric	cluster_3	EGIL_IV_mature
IG2_T-2328	2328	Batch2	pediatric	pediatric	pediatric	cluster_3	EGIL_IV_mature
IG2_T-2341	2341	Batch2	pediatric	pediatric	pediatric	cluster_3	EGIL_II_immature
IG2_T-2362	2362	Batch2	pediatric	pediatric	pediatric	cluster_1	EGIL_II_immature
IG2_T-2373	2373	Batch2	pediatric	pediatric	pediatric	cluster_3	EGIL_III_cortical
IG2_T-2408	2408	Batch2	pediatric	pediatric	pediatric	cluster_2	EGIL_IV_mature
IG2_T-2409	2409	Batch2	adult	adult	adult	cluster_1	EGIL_II_immature
IG2_T-2413	2413	Batch2	pediatric	pediatric	pediatric	cluster_3	EGIL_IV_mature
IG2_T-2425	2425	Batch2	pediatric	pediatric	pediatric	cluster_2	EGIL_III_cortical
IG2_T-2428	2428	Batch2	pediatric	pediatric	pediatric	cluster_2	EGIL_II_immature
IG2_T-2495	2495	Batch2	pediatric	pediatric	pediatric	cluster_1	EGIL_II_immature
IG2_T-2513	2513	Batch2	pediatric	pediatric	pediatric	cluster_3	EGIL_II_immature
IG2_T-2515	2515	Batch2	pediatric	pediatric	pediatric	cluster_1	NA
IG2_T-2523	2523	Batch2	pediatric	pediatric	pediatric	cluster_2	EGIL_II_immature
IG1_T-369.1	369.1	Batch1	pediatric	pediatric	pediatric	NA	EGIL_IV_mature
IG1_T-385.1	385.1	Batch1	pediatric	pediatric	pediatric	NA	EGIL_IV_mature
IG1_C-416.1	416.1	Batch1	Control	NA	Control	NA	Control
IG1_C-417.1	417.1	Batch1	Control	NA	Control	NA	Control
IG1_C-418.1	418.1	Batch1	Control	NA	Control	NA	Control
IG1_T-420.1	420.1	Batch1	adult	adult	adult	NA	EGIL_II_immature
IG1_T-421.1	421.1	Batch1	adult	adult	adult	NA	EGIL_III_cortical
IG1_C-425.1	425.1	Batch1	Control	NA	Control	NA	Control
IG1_C-429.1	429.1	Batch1	Control	NA	Control	NA	Control
IG2_T-431.1	431.1	Batch2	adult	adult	adult	cluster_1	NA
IG2_T-432.1	432.1	Batch2	adult	adult	adult	cluster_1	EGIL_II_immature
IG3_T-439.1	439.1	Batch3	adult	adult	adult	NA	EGIL_I_pro
IG3_T-440.1	440.1	Batch3	adult	adult	adult	NA	EGIL_I_pro
IG3_T-441.1	441.1	Batch3	adult	adult	adult	NA	EGIL_I_pro
IG3_T-442.1	442.1	Batch3	adult	adult	adult	NA	EGIL_II_immature
IG3_T-443.1	443.1	Batch3	adult	adult	adult	NA	EGIL_III_cortical
IG3_T-444.1	444.1	Batch3	adult	adult	adult	NA	EGIL_I_pro
IG2_CD34_donor1	CD34_donor1	Batch2	NA	Control	Control	NA	NA
IG2_CD34_donor2	CD34_donor2	Batch2	NA	Control	Control	NA	NA
IG2_CD34_donor3	CD34_donor3	Batch2	NA	Control	Control	NA	NA
IG2_CD4_CD8_donor1	CD4_CD8_donor1	Batch2	NA	Control	Control	NA	NA
IG2_CD4_CD8_donor2	CD4_CD8_donor2	Batch2	NA	Control	Control	NA	NA
IG2_CD4_CD8_donor3	CD4_CD8_donor3	Batch2	NA	Control	Control	NA	NA
UG_CD34_donor4	UG_CD34_donor4	BatchExt1	NA	NA	NA	NA	NA
UG_CD34_donor5	UG_CD34_donor5	BatchExt1	NA	NA	NA	NA	NA
UG_CD4_CD8_CD3_donor3	UG_CD4_CD8_CD3_donor3	BatchExt1	NA	NA	NA	NA	NA
UG_CD4_CD8_CD3_donor5	UG_CD4_CD8_CD3_donor5	BatchExt1	NA	NA	NA	NA	NA

## Sheet: TALL vs normal T cells
miRNA_ID	Novel.chromosome	Novel.start	Novel.end	Novel.width	Novel.strand	AverageExprs AYA (norm counts batch corrected)	ANOVA.pval	ANOVA.padj	ANOVA.deg	AYA_vs_pediatric.logFC	AYA_vs_pediatric.padj	AYA_vs_pediatric.deg	pediatric_vs_Control.logFC	pediatric_vs_Control.padj	pediatric_vs_Control.deg	AYA_vs_Control.logFC	AYA_vs_Control.padj	AYA_vs_Control.deg
hsa-let-7a-5p/7c-5p						334031	0.446959	0.714117	0	-0.108774	0.902141	0	0.487549	0.615646	0	0.378776	1	0
hsa-let-7f-5p						265029	0.442235	0.71112	0	-0.0817125	0.958735	0	0.601536	0.585083	0	0.519824	0.898178	0
hsa-miR-92a-3p						231893	0.000955615	0.00533548	1	-0.522083	0.465172	0	0.708988	0.602787	0	0.186905	1	0
hsa-miR-26a-5p						162842	0.680003	0.867332	0	-0.0462728	0.991841	0	-0.0685722	1	0	-0.114845	1	0
hsa-miR-21-5p						146347	0.00991081	0.0403614	1	0.698535	0.200955	0	0.37418	0.849458	0	1.07272	0.604608	0
hsa-miR-128-3p						143504	2.50751e-10	3.75793e-09	1	-0.49974	0.573475	0	2.99626	0.0232796	1	2.49652	0.18004	0
hsa-let-7i-5p						143168	0.461927	0.727689	0	0.472615	0.519057	0	-0.20771	1	0	0.264905	1	0
hsa-miR-181a-5p						116117	4.63027e-05	0.000366508	1	-0.0725531	0.980635	0	2.44129	0.015391	1	2.36874	0.065261	0
hsa-let-7g-5p						101224	0.496142	0.756668	0	-0.0711821	0.987098	0	0.00428441	1	0	-0.0668977	1	0
hsa-miR-16-5p						100312	0.000302214	0.00210602	1	-0.142554	0.984738	0	1.05306	0.733259	0	0.910505	1	0
hsa-let-7b-5p						98680	0.737433	0.867332	0	0.0855889	0.992954	0	0.288065	1	0	0.373654	1	0
hsa-miR-191-5p						97044.2	0.011043	0.0439085	1	0.0203585	1	0	-0.822858	0.489448	0	-0.8025	0.711842	0
hsa-miR-142-3p						85304.4	0.80515	0.871438	0	-0.0326595	1	0	0.279317	1	0	0.246658	1	0
hsa-miR-25-3p						82519.9	0.000735754	0.00425186	1	-0.289735	0.573475	0	1.11163	0.154223	0	0.8219	0.598847	0
hsa-miR-30d-5p						74562.1	0.700916	0.867332	0	0.109716	0.906153	0	0.144148	1	0	0.253864	1	0
hsa-miR-146a-5p						73073.1	0.0227206	0.0782173	0	0.694283	0.427378	0	-0.0067624	1	0	0.687521	1	0
hsa-miR-155-5p						55031.1	0.383475	0.647672	0	-0.0431262	1	0	1.22348	0.41425	0	1.18035	0.653722	0
hsa-miR-142-5p						54641.3	0.270669	0.509175	0	0.407844	0.700154	0	-0.301132	1	0	0.106713	1	0
hsa-miR-146b-5p						54246.9	0.0499879	0.148054	0	0.31495	0.728408	0	-0.535466	0.789511	0	-0.220515	1	0
hsa-miR-26b-5p						53592.4	0.241833	0.465844	0	0.324825	0.715901	0	0.00163466	1	0	0.326459	1	0
hsa-miR-223-3p						46440.7	0.000469445	0.0027993	1	1.099	0.415938	0	-2.30165	0.205387	0	-1.20264	0.892899	0
hsa-miR-103a-3p/107						45469.6	0.257209	0.488762	0	0.167881	0.884031	0	0.074293	1	0	0.242174	1	0
hsa-miR-148a-3p						42297.2	0.0036696	0.0173669	1	-0.459576	0.802587	0	-0.606198	0.933147	0	-1.06577	0.943159	0
hsa-miR-221-3p						40814.6	0.00226641	0.011475	1	0.914471	0.209319	0	-0.59076	0.784096	0	0.323711	1	0
hsa-miR-93-5p						35047.6	0.0163155	0.0600437	0	-0.160335	0.928637	0	0.689186	0.768024	0	0.528851	1	0
hsa-miR-126-3p						34009.6	8.86548e-06	7.72465e-05	1	1.68417	0.0220134	1	-1.75108	0.22649	0	-0.0669079	1	0
hsa-miR-320a-3p/320b/320c/320d/320e						32841.3	0.331989	0.581951	0	-0.0146159	1	0	0.382406	0.878222	0	0.36779	1	0
hsa-miR-20a-5p						32460.1	0.007636	0.0322059	1	-0.296985	0.742114	0	1.31807	0.397522	0	1.02109	0.72694	0
hsa-miR-181b-5p						31327.8	5.88494e-09	7.92176e-08	1	-0.145036	0.894943	0	3.06658	0.00145923	1	2.92154	0.0141524	1
hsa-miR-150-5p						27974.2	0.00140293	0.00747343	1	-0.790108	0.429338	0	-1.17229	0.47357	0	-1.9624	0.340428	0
hsa-miR-342-3p						25740.5	0.177202	0.394796	0	-0.255427	0.879027	0	1.25614	0.571684	0	1.00072	0.866513	0
hsa-miR-30b-5p/30c-5p						22385	0.0753081	0.204213	0	0.171027	0.820975	0	0.853965	0.466925	0	1.02499	0.578777	0
hsa-miR-101-3p						21834.1	0.0364168	0.115303	0	0.439318	0.573475	0	-0.261525	1	0	0.177792	1	0
hsa-miR-7-5p						21426.3	0.000875965	0.00494766	1	-0.510258	0.568987	0	1.96474	0.189343	0	1.45448	0.604238	0
hsa-let-7d-5p						19234.2	0.513447	0.77465	0	0.0120745	1	0	0.0738665	1	0	0.085941	1	0
hsa-miR-30e-5p						19123.7	0.145329	0.338549	0	-0.0387336	1	0	0.601653	0.719626	0	0.562919	1	0
hsa-miR-423-5p						18912.8	0.0323144	0.104222	0	-0.0165693	1	0	-0.625294	0.663305	0	-0.641863	0.907678	0
hsa-miR-222-3p						18877.4	0.00665518	0.0286606	1	0.798547	0.285225	0	-0.915125	0.56671	0	-0.116578	1	0
hsa-miR-363-3p						15626.1	0.000417157	0.0027993	1	-0.170194	0.929404	0	3.00842	0.0479981	1	2.83823	0.18004	0
hsa-miR-30e-3p						14035.9	0.157927	0.360426	0	0.414948	0.620663	0	0.0940906	1	0	0.509038	1	0
hsa-miR-423-3p						13523.4	0.142312	0.333247	0	-0.0893229	0.987098	0	-0.185472	1	0	-0.274795	1	0
hsa-miR-27a-3p/27b-3p						12622.5	0.0138227	0.052667	0	0.673606	0.195273	0	-0.657925	0.533909	0	0.0156808	1	0
hsa-miR-199a-3p/199b-3p						11565.7	2.02947e-06	1.90889e-05	1	2.53053	0.00322839	1	-2.5487	0.0551649	0	-0.0181707	1	0
hsa-miR-378a-3p/378c/378d/378e						10919	0.866956	0.912662	0	0.0109965	1	0	0.18846	1	0	0.199456	1	0
hsa-miR-140-3p						10625	0.143412	0.334776	0	0.287113	0.571304	0	-0.24886	0.901818	0	0.0382524	1	0
hsa-miR-125a-5p						9796.36	0.0152617	0.0568961	0	0.192488	0.950972	0	-0.510809	0.99037	0	-0.31832	1	0
hsa-miR-29a-3p						9342.15	1.49673e-05	0.000125547	1	1.22291	0.0869298	0	-1.39981	0.293418	0	-0.176896	1	0
hsa-miR-20b-5p						8851.54	2.87934e-06	2.64194e-05	1	-0.25922	0.859793	0	3.71688	0.014526	1	3.45766	0.0822862	0
hsa-miR-148b-3p						8466.42	0.277698	0.516349	0	0.516618	0.27955	0	0.0578621	1	0	0.57448	0.787539	0
hsa-miR-24-3p						8182.37	2.08185e-09	2.94339e-08	1	0.312137	0.712636	0	-2.13475	0.00207654	-1	-1.82261	0.146092	0
hsa-miR-186-5p						8026.16	0.31207	0.558744	0	0.2215	0.74884	0	-0.0414758	1	0	0.180024	1	0
hsa-miR-28-3p						7763.6	0.00134843	0.00721733	1	-0.186969	0.715901	0	0.894157	0.211715	0	0.707188	0.637454	0
hsa-miR-425-5p						7655.74	0.0114846	0.0455333	1	0.175821	0.884031	0	-0.793495	0.580896	0	-0.617675	0.943845	0
hsa-miR-23a-3p/23b-3p						7468.78	0.0126837	0.0493303	1	0.530287	0.585243	0	-1.00513	0.561608	0	-0.47484	1	0
hsa-miR-19b-3p						7383.71	0.00255201	0.0127771	1	-0.264264	0.894943	0	1.47588	0.542098	0	1.21162	0.805955	0
hsa-miR-181a-3p						7375.7	1.77865e-05	0.000147543	1	-0.291936	0.715901	0	2.79206	0.00323051	1	2.50013	0.0399799	1
hsa-miR-106a-5p/17-5p						7304.06	0.00458701	0.0208737	1	-0.173265	0.818871	0	1.21825	0.216332	0	1.04499	0.578777	0
hsa-miR-361-3p						6850.87	0.960972	0.973505	0	-0.0257144	1	0	0.0613771	1	0	0.0356626	1	0
hsa-miR-143-3p						6609.56	1.04456e-10	1.5866e-09	1	1.67755	0.0109512	1	-4.15503	3.24181e-10	-1	-2.47748	0.109574	0
hsa-miR-196b-5p						6486.61	0.226107	0.444308	0	1.3305	0.415938	0	1.62657	0.650273	0	2.95706	0.653722	0
hsa-miR-106b-3p						6086.64	0.093024	0.241961	0	-0.0605727	0.980419	0	0.46817	0.680587	0	0.407597	1	0
hsa-miR-340-5p						4551.94	0.795326	0.867332	0	0.310094	0.748375	0	0.733619	0.684939	0	1.04371	0.745015	0
hsa-miR-15b-5p						4294.35	0.00523277	0.0235737	1	-0.0126588	1	0	1.0016	0.610999	0	0.988936	0.855692	0
hsa-miR-181a-2-3p						4106.98	3.31988e-07	3.28771e-06	1	-0.409845	0.526637	0	2.1207	0.0124031	1	1.71086	0.17124	0
hsa-miR-361-5p						4005.55	0.0777141	0.209223	0	-0.102216	0.984746	0	0.616535	0.83884	0	0.514319	1	0
hsa-miR-185-5p						3975.79	0.489449	0.750533	0	0.359082	0.566013	0	0.0613618	1	0	0.420444	1	0
hsa-miR-98-5p						3951.38	0.98776	0.98952	0	0.143847	0.878798	0	0.207293	1	0	0.35114	1	0
hsa-miR-451a						3860.76	0.0987869	0.252633	0	3.01036	0.00463083	1	2.19233	0.466925	0	5.20269	0.109574	0
hsa-let-7e-5p						3571.29	0.119292	0.295665	0	0.0871286	1	0	0.566382	0.901818	0	0.65351	1	0
hsa-miR-625-3p						3543.58	3.98169e-08	4.91804e-07	1	-0.725612	0.217254	0	2.72952	0.00163135	1	2.00391	0.109574	0
hsa-miR-192-5p/215-5p						3471.68	0.685023	0.867332	0	-0.169993	0.878798	0	0.191053	1	0	0.0210596	1	0
hsa-miR-744-5p						3363.64	0.349668	0.606055	0	-0.247152	0.715901	0	0.129579	1	0	-0.117573	1	0
hsa-miR-99a-5p						3323.89	0.0162433	0.0599588	0	0.24309	0.922783	0	-0.48108	1	0	-0.23799	1	0
hsa-miR-454-3p						3209.85	0.004602	0.0208996	1	0.0154383	1	0	1.36498	0.493797	0	1.38042	0.682904	0
hsa-miR-99b-5p						3207.66	0.031079	0.101254	0	0.752335	0.539018	0	0.763621	0.83843	0	1.51596	0.744791	0
hsa-miR-151a-3p						3170.76	7.31883e-05	0.000567335	1	2.48197	0.00275748	1	-3.24664	0.00284644	-1	-0.764676	1	0
hsa-miR-1307-3p						3037.82	0.454749	0.721546	0	-0.0945188	0.980362	0	0.0973799	1	0	0.00286107	1	0
hsa-miR-486-5p						2896.62	0.0269796	0.0902533	0	0.726957	0.524605	0	-1.70199	0.209679	0	-0.975036	0.858766	0
hsa-miR-223-5p						2885.33	6.31431e-06	5.63277e-05	1	0.470287	0.56765	0	-2.53114	0.000794766	-1	-2.06086	0.146092	0
hsa-miR-130a-3p						2857.18	2.15431e-07	2.15239e-06	1	0.0340939	1	0	2.27005	0.265439	0	2.30415	0.48192	0
hsa-miR-19a-3p						2759.61	0.00752737	0.0318074	1	-0.224448	0.875404	0	1.39633	0.397485	0	1.17188	0.689039	0
hsa-miR-941						2662.39	3.78084e-09	5.31208e-08	1	0.133508	0.936657	0	-2.59043	0.000833875	-1	-2.45692	0.056083	0
hsa-let-7d-3p						2522.13	0.429735	0.695946	0	0.308534	0.836773	0	-0.239213	1	0	0.069321	1	0
hsa-miR-126-5p						2503.67	0.00012064	0.000895045	1	2.08	0.0708113	0	-1.59775	0.54074	0	0.482244	1	0
hsa-miR-9-5p						2281.14	0.664954	0.867332	0	0.122899	1	0	5.49258	0.169738	0	5.61548	0.307784	0
hsa-miR-125b-5p						2251.82	0.0221391	0.0765672	0	0.143486	0.987098	0	-0.665978	0.954945	0	-0.522492	1	0
hsa-miR-374a-5p						2145.62	0.118813	0.294802	0	0.176881	0.912949	0	0.561892	0.816031	0	0.738773	0.943845	0
hsa-miR-199b-5p						2121.61	5.35251e-07	5.20885e-06	1	1.14121	0.141737	0	-2.95509	0.000538259	-1	-1.81388	0.433814	0
hsa-miR-3615-3p						2012.71	0.0796406	0.213642	0	-0.527578	0.571304	0	0.702163	0.738345	0	0.174585	1	0
hsa-miR-15a-5p						1975.71	1.32806e-05	0.000112236	1	-0.169771	0.96455	0	1.3169	0.602331	0	1.14713	0.898178	0
hsa-miR-629-5p						1943.13	0.000174296	0.00125582	1	-0.284926	0.60469	0	1.4708	0.052789	0	1.18588	0.38132	0
hsa-miR-197-3p						1884.5	0.000779072	0.00445637	1	-0.322953	0.555305	0	-0.882368	0.250515	0	-1.20532	0.243154	0
hsa-miR-181d-5p						1770.31	0.000223518	0.00158507	1	-0.358634	0.715901	0	1.94929	0.19531	0	1.59065	0.552455	0
hsa-miR-342-5p						1742.87	0.00589569	0.0259873	1	-0.141989	0.896418	0	-0.934797	0.41425	0	-1.07679	0.565872	0
hsa-miR-374b-5p						1672.7	0.0161998	0.0598966	0	0.0152297	1	0	1.14459	0.19531	0	1.15981	0.420529	0
hsa-miR-92b-3p						1618.49	0.0881049	0.232464	0	-0.697697	0.568351	0	0.757317	0.813095	0	0.0596194	1	0
hsa-miR-29c-3p						1509.5	0.398317	0.664256	0	-0.13953	0.997233	0	0.262013	1	0	0.122483	1	0
hsa-miR-532-5p						1482.78	0.0889925	0.234531	0	-0.12053	0.940137	0	-0.604597	0.680587	0	-0.725127	0.855692	0
hsa-miR-29b-3p						1436.76	0.00108197	0.00596143	1	0.967153	0.39838	0	-1.27315	0.512028	0	-0.305995	1	0
hsa-miR-335-5p						1392.84	0.770072	0.867332	0	0.1255	0.991845	0	0.606379	0.998724	0	0.73188	1	0
hsa-miR-25-5p						1375.16	0.000208623	0.00148413	1	-0.660604	0.220929	0	1.21809	0.281269	0	0.557488	0.909844	0
hsa-miR-484						1342.12	0.0295044	0.0976817	0	-0.288441	0.612945	0	-0.348638	0.803725	0	-0.637079	0.733489	0
hsa-miR-34a-5p						1301.33	0.0385892	0.121157	0	0.407215	0.867026	0	3.17811	0.415206	0	3.58532	0.556557	0
hsa-miR-769-5p						1224.09	0.00400952	0.0186666	1	0.0142183	1	0	0.898057	0.2791	0	0.912275	0.515853	0
hsa-miR-199a-5p						1221.47	0.000668997	0.00390625	1	4.78622	6.4867e-07	1	-2.77549	0.169067	0	2.01073	0.745015	0
hsa-miR-32-5p						1179.45	0.0685205	0.189931	0	-0.048958	1	0	0.769446	0.542382	0	0.720488	0.755266	0
hsa-miR-130b-5p						1160.02	8.7002e-06	7.61014e-05	1	-0.822758	0.448212	0	1.1956	0.584958	0	0.372842	1	0
hsa-miR-140-5p						1086.67	0.19726	0.427502	0	0.183545	0.793251	0	-0.412244	0.68075	0	-0.228698	1	0
hsa-miR-328-3p						1032.33	0.000139148	0.00101891	1	0.330437	0.715901	0	-1.40933	0.266256	0	-1.0789	0.689039	0
hsa-miR-10a-5p						1022.63	8.54683e-07	8.17586e-06	1	-0.698256	0.687599	0	-3.59613	0.00245541	-1	-4.29438	0.0144479	-1
hsa-miR-425-3p						981.62	0.0122983	0.048081	1	0.506633	0.512998	0	-0.418826	0.850594	0	0.0878068	1	0
hsa-miR-130b-3p						975.62	5.03161e-10	7.34484e-09	1	-0.741571	0.46365	0	2.48155	0.164378	0	1.73998	0.596722	0
hsa-miR-221-5p						899.31	0.00212749	0.0108695	1	0.811774	0.15758	0	-0.655221	0.61303	0	0.156553	1	0
hsa-miR-106b-5p						876.67	0.000198254	0.00141484	1	0.0684639	0.957513	0	1.22443	0.101536	0	1.2929	0.204544	0
hsa-miR-22-3p						874.34	0.0296909	0.0978669	0	0.471449	0.507153	0	-1.00307	0.32529	0	-0.531621	0.957404	0
hsa-miR-1-3p						870.22	0.00271671	0.0134519	1	2.35524	0.205109	0	3.49647	0.485071	0	5.8517	0.415161	0
hsa-miR-16-2-3p						851.11	0.0349827	0.111548	0	-0.279512	0.836773	0	0.904541	0.641051	0	0.625029	1	0
hsa-miR-200c-3p						809.89	0.00138748	0.00740868	1	-0.253354	0.728266	0	1.1855	0.347851	0	0.932151	0.689039	0
hsa-miR-345-5p						793.92	0.0640519	0.179537	0	0.0811698	0.987098	0	-0.796457	0.584958	0	-0.715288	0.867493	0
hsa-miR-1301-3p						699.34	0.988846	0.990168	0	-0.0682056	0.980362	0	0.104811	1	0	0.0366058	1	0
hsa-miR-339-5p						667.35	0.1046	0.263021	0	0.517938	0.650156	0	-0.579979	0.851259	0	-0.0620412	1	0
hsa-miR-3613-5p						666.51	0.293812	0.535199	0	-0.219203	0.884031	0	-1.04223	0.49287	0	-1.26143	0.657117	0
hsa-miR-374a-3p						597.38	0.161316	0.367415	0	0.0345929	1	0	0.787612	0.542098	0	0.822205	0.72694	0
hsa-miR-625-5p						591.54	0.00123668	0.00668283	1	-0.582137	0.63058	0	1.16592	0.594825	0	0.583781	1	0
hsa-miR-182-5p						585.94	0.130503	0.314771	0	0.0392186	1	0	3.34942	0.175738	0	3.38864	0.36416	0
hsa-miR-146b-3p						562.5	0.0183099	0.0661745	0	0.441599	0.567432	0	-0.829216	0.546245	0	-0.387617	1	0
hsa-miR-194-5p						549.27	0.920478	0.94919	0	0.0479937	1	0	-0.105745	1	0	-0.0577517	1	0
hsa-miR-942-5p						508.43	0.0612762	0.173069	0	-0.290243	0.649153	0	0.332463	0.857319	0	0.0422203	1	0
hsa-miR-542-3p						482.66	0.677729	0.867332	0	-0.154212	0.966825	0	0.61441	0.885041	0	0.460199	1	0
hsa-miR-335-3p						482.34	0.235334	0.456455	0	-0.175494	0.966125	0	0.968352	0.793054	0	0.792858	1	0
hsa-miR-27a-5p						481.78	7.70045e-07	7.39769e-06	1	0.0287129	1	0	-2.71584	0.00013971	-1	-2.68712	0.0162026	-1
hsa-miR-100-5p						467.27	0.00979373	0.0400296	1	0.326811	0.927247	0	0.121193	1	0	0.448004	1	0
hsa-miR-421						447.76	0.619325	0.865823	0	-0.174617	0.859793	0	-0.0360985	1	0	-0.210715	1	0
hsa-miR-29c-5p						440.67	0.0200341	0.0713733	0	-0.160125	0.922783	0	1.21706	0.484243	0	1.05693	0.732738	0
hsa-miR-152-3p						428.75	0.000913318	0.00512956	1	1.3467	0.00324431	1	-1.17963	0.200675	0	0.167075	1	0
hsa-miR-671-3p						420.34	0.00549463	0.0245565	1	-0.36152	0.715901	0	-0.225506	1	0	-0.587026	1	0
hsa-miR-505-3p						419.92	0.942451	0.960394	0	-0.0654003	0.968536	0	0.00366186	1	0	-0.0617384	1	0
hsa-miR-15b-3p						412.94	0.482913	0.748165	0	-0.0681995	1	0	0.784103	0.646552	0	0.715904	0.957404	0
hsa-miR-28-5p						396.29	0.00573063	0.0253093	1	-0.223659	0.797216	0	0.874451	0.529174	0	0.650792	0.866513	0
hsa-miR-424-5p						389.67	0.711968	0.867332	0	-0.132392	0.992954	0	0.445187	1	0	0.312795	1	0
hsa-miR-331-3p						389.44	0.0839953	0.224254	0	-0.014065	1	0	2.42066	0.454255	0	2.4066	0.653722	0
hsa-miR-18a-5p						383.09	0.122109	0.300002	0	-0.224974	0.86157	0	0.929256	0.602956	0	0.704282	0.982281	0
hsa-let-7a-3p						381.04	0.346981	0.601863	0	0.272694	0.802587	0	0.160149	1	0	0.432843	1	0
hsa-miR-590-3p						375.85	0.171736	0.385676	0	0.323976	0.883003	0	0.896062	0.804874	0	1.22004	0.911493	0
hsa-miR-671-5p						374.5	0.389449	0.654321	0	-0.0888985	0.986996	0	-0.0253238	1	0	-0.114222	1	0
hsa-miR-424-3p						368.86	0.0728332	0.199085	0	-0.49861	0.747542	0	-0.113473	1	0	-0.612083	1	0
hsa-miR-93-3p						364.4	0.0390182	0.121993	0	-0.395776	0.690072	0	0.688619	0.710003	0	0.292843	1	0
hsa-miR-4443						358.87	0.00855159	0.0356	1	-0.713397	0.644201	0	-0.12847	1	0	-0.841866	1	0
hsa-miR-150-3p						340.6	0.0138095	0.052667	0	-1.53108	0.137155	0	0.448577	1	0	-1.0825	0.806284	0
hsa-miR-181c-3p						335.38	0.0210587	0.0739686	0	-0.311536	0.715901	0	1.2434	0.36898	0	0.931862	0.732738	0
hsa-miR-1275						334.98	7.50402e-05	0.000579692	1	-0.907133	0.204747	0	-1.51004	0.19531	0	-2.41717	0.0372183	-1
hsa-miR-503-5p						331.77	0.282181	0.522093	0	-0.455558	0.710595	0	-0.158021	1	0	-0.61358	1	0
hsa-miR-30a-5p						321.38	7.75824e-05	0.000597278	1	0.429767	0.483219	0	-1.55334	0.00957157	-1	-1.12358	0.433568	0
hsa-miR-12136						321.13	0.0235589	0.0803646	0	0.167659	0.935963	0	2.36003	0.212086	0	2.52769	0.381401	0
hsa-miR-340-3p						319.42	0.455337	0.721859	0	-0.0438693	1	0	0.192422	1	0	0.148553	1	0
hsa-miR-339-3p						318.42	0.520179	0.781314	0	0.171923	0.780854	0	-0.208746	0.980302	0	-0.0368227	1	0
hsa-miR-576-5p						315.82	0.448444	0.715473	0	0.165875	0.884031	0	0.18384	1	0	0.349715	1	0
hsa-miR-584-5p						315.52	0.0031857	0.0153415	1	2.24451	0.0472048	1	-2.23519	0.350675	0	0.00932247	1	0
hsa-miR-2110						311.19	0.00437571	0.0201569	1	-0.296688	0.715901	0	-0.553265	0.682677	0	-0.849953	0.718143	0
hsa-miR-660-5p						306.77	0.312181	0.558744	0	0.204293	0.9106	0	-0.470953	0.933147	0	-0.26666	1	0
hsa-miR-450b-5p						304.74	0.249667	0.47766	0	-0.288764	0.880224	0	0.370024	1	0	0.0812593	1	0
hsa-miR-615-3p						303.31	0.0576713	0.164943	0	3.87224	0.0410123	1	2.02542	0.814468	0	5.89765	0.63699	0
hsa-miR-183-5p						301.88	0.129796	0.313407	0	-0.416479	0.826214	0	2.86518	0.285385	0	2.4487	0.606749	0
hsa-miR-664a-5p						292.52	0.0142405	0.0538027	0	0.097372	0.92103	0	-0.802264	0.372955	0	-0.704892	0.689039	0
hsa-miR-874-3p						284.74	0.0178987	0.0648927	0	-0.20129	0.797216	0	1.40953	0.211669	0	1.20824	0.556557	0
hsa-miR-4454						281.92	0.152753	0.352193	0	0.596345	0.715901	0	0.504383	1	0	1.10073	1	0
hsa-miR-652-3p						280.18	0.138306	0.327191	0	0.515632	0.294766	0	-0.0622988	1	0	0.453333	0.97595	0
hsa-miR-7-1-3p						274.62	7.26199e-05	0.000564877	1	-0.549919	0.524605	0	2.02673	0.10452	0	1.47681	0.536882	0
hsa-miR-589-5p						263.1	0.0213464	0.0747456	0	0.101968	0.928637	0	-0.642583	0.547169	0	-0.540615	0.865319	0
hsa-miR-135a-5p						261.77	0.134075	0.320639	0	0.622494	0.821049	0	6.26381	0.189343	0	6.8863	0.295864	0
hsa-miR-1246						257.98	0.0272342	0.0909695	0	-1.31421	0.425039	0	4.22844	0.164274	0	2.91424	0.598847	0
hsa-miR-1273h-3p						249.75	0.00636208	0.0275568	1	-0.216202	0.78398	0	0.838179	0.536726	0	0.621977	0.866513	0
hsa-miR-210-3p						249.32	0.0108086	0.0432617	1	-0.581953	0.715901	0	3.4477	0.19531	0	2.86575	0.515257	0
hsa-miR-181c-5p						247.62	0.0202395	0.0716511	0	-0.298364	0.780854	0	1.69972	0.279192	0	1.40136	0.641769	0
hsa-miR-17-3p						244.47	0.0347315	0.110904	0	-0.154051	0.929527	0	1.20002	0.535785	0	1.04597	0.756203	0
hsa-miR-144-5p						243	0.238021	0.459354	0	2.06696	0.150684	0	-0.813099	0.868772	0	1.25387	1	0
hsa-miR-330-3p						242.71	0.0150812	0.0563166	0	-0.047793	1	0	-0.609818	0.804011	0	-0.657611	1	0
hsa-miR-766-3p						237.38	1.19656e-05	0.000102276	1	-0.358511	0.61073	0	1.80576	0.0930099	0	1.44725	0.441458	0
hsa-miR-301a-3p						223.56	0.311697	0.558744	0	0.498471	0.760676	0	0.73104	0.960899	0	1.22951	0.979657	0
hsa-miR-1307-5p						221.21	0.0402463	0.125484	0	0.859134	0.268795	0	0.188845	1	0	1.04798	0.744791	0
hsa-miR-153-3p						220.37	0.00632309	0.0274408	1	0.709277	0.63058	0	9.16446	0.000590516	1	9.87374	0.00466145	1
hsa-miR-500a-3p/502-3p						219.81	0.105257	0.264083	0	-0.224793	0.794942	0	-0.61508	0.615646	0	-0.839873	0.72694	0
hsa-miR-21-3p						218.07	0.00331463	0.0158421	1	0.610749	0.487385	0	1.00508	0.583076	0	1.61582	0.564092	0
hsa-miR-181b-3p						216.72	0.000100351	0.000751965	1	0.111216	0.966825	0	2.4934	0.0479981	1	2.60461	0.111172	0
hsa-miR-193a-5p						213.64	0.251483	0.479502	0	-0.669674	0.431188	0	0.64605	0.719626	0	-0.0236246	1	0
hsa-miR-338-3p						211.49	0.273145	0.512974	0	1.56876	0.429338	0	-2.21665	0.423178	0	-0.647892	1	0
hsa-miR-10395-3p						204.01	0.0103522	0.0416312	1	-0.835359	0.431188	0	1.60637	0.487383	0	0.771007	1	0
hsa-miR-1299						203.52	0.274252	0.513337	0	1.43519	0.383799	0	0.457693	1	0	1.89289	0.883611	0
hsa-miR-132-3p						202.17	0.284366	0.525075	0	0.17785	0.822927	0	0.710565	0.584958	0	0.888415	0.689039	0
hsa-miR-576-3p						198.18	0.00537942	0.0240895	1	-0.397106	0.61013	0	1.08301	0.438608	0	0.685901	0.855337	0
hsa-miR-7706						193.33	0.381477	0.645989	0	-0.120262	0.968536	0	0.70038	0.787299	0	0.580118	1	0
hsa-miR-18a-3p						177.08	0.0862672	0.228689	0	-0.469883	0.465074	0	0.359108	0.871389	0	-0.110776	1	0
hsa-miR-144-3p						170.34	0.583754	0.844996	0	1.34253	0.485518	0	0.686971	1	0	2.02951	0.787539	0
hsa-miR-1277-5p						165.94	0.098717	0.252633	0	0.931849	0.531201	0	-0.00866306	1	0	0.923186	1	0
hsa-miR-145-5p						164.58	4.57222e-10	6.76207e-09	1	0.968304	0.496394	0	-4.71028	9.99291e-06	-1	-3.74197	0.0828753	0
hsa-miR-378a-5p						163	0.916945	0.94685	0	-0.133842	0.957513	0	0.0453951	1	0	-0.0884472	1	0
hsa-miR-409-3p						161.83	0.00690949	0.0295295	1	2.6559	0.0184519	1	-1.78762	0.493797	0	0.868277	1	0
hsa-miR-766-5p						161.24	0.00383914	0.0180552	1	-0.402291	0.512998	0	1.20433	0.213166	0	0.80204	0.689039	0
hsa-miR-92a-1-5p						158.91	0.00197502	0.0101598	1	-0.73302	0.442167	0	1.34571	0.492839	0	0.612691	1	0
hsa-miR-9-3p						158.06	0.424236	0.690074	0	-0.00933797	1	0	5.59361	0.211669	0	5.58427	0.415161	0
hsa-miR-6842-3p						157.39	6.71488e-05	0.000524134	1	0.499369	0.599467	0	-1.39579	0.32529	0	-0.896417	0.825417	0
hsa-miR-99b-3p						156.17	0.0130407	0.0503702	0	0.796409	0.634681	0	0.936244	0.886253	0	1.73265	0.841509	0
hsa-miR-582-3p						156.04	1.88687e-12	3.56445e-11	1	1.68192	0.135665	0	-4.6131	6.29798e-07	-1	-2.93118	0.306522	0
hsa-miR-195-5p						155.65	0.767411	0.867332	0	0.676585	0.715901	0	2.72407	0.481081	0	3.40065	0.552455	0
hsa-miR-450a-5p						155.17	0.32896	0.579548	0	-0.331937	0.884031	0	0.818444	0.83886	0	0.486507	1	0
hsa-miR-30d-3p						153.44	0.383215	0.647672	0	0.282102	0.70221	0	-0.0650241	1	0	0.217078	1	0
hsa-miR-1248						152.75	0.19859	0.42926	0	-0.0602773	1	0	1.37612	0.397522	0	1.31584	0.645791	0
hsa-miR-30c-1-3p						152.65	0.241334	0.465282	0	-0.0857336	0.923167	0	0.543433	0.570761	0	0.457699	0.855692	0
hsa-miR-148b-5p						148	0.0590738	0.168312	0	0.376285	0.539018	0	0.145231	1	0	0.521516	0.898168	0
hsa-miR-151a-5p/151b						146.76	0.00708088	0.0302046	1	1.88301	0.106912	0	-2.3988	0.199262	0	-0.515791	1	0
hsa-miR-95-3p						144.68	0.0176994	0.0642782	0	-1.09471	0.170562	0	0.534961	0.789858	0	-0.559748	1	0
hsa-miR-381-3p						143.65	0.0092585	0.0381192	1	3.87626	0.00275748	1	-0.611026	1	0	3.26523	0.659227	0
hsa-miR-548ad-5p/548ae-5p/548ay-5p/548b-5p/548d-5p						143.09	0.852017	0.901759	0	-0.175074	0.906153	0	0.267154	1	0	0.0920801	1	0
hsa-miR-324-5p						138.02	0.186607	0.408463	0	0.136807	0.963845	0	0.735881	0.784096	0	0.872688	0.944365	0
hsa-miR-628-3p						135.74	3.45198e-05	0.000277145	1	0.955483	0.200031	0	-1.41488	0.321139	0	-0.4594	1	0
hsa-miR-466						134.98	0.0412687	0.127961	0	1.88261	0.129574	0	7.53835	0.0140849	1	9.42096	0.0131055	1
hsa-miR-877-5p						134.02	0.0218931	0.0760676	0	0.134776	0.929527	0	-0.79692	0.602331	0	-0.662144	0.938194	0
hsa-miR-4286						133.51	0.42712	0.693173	0	-0.370264	0.633006	0	0.33594	0.978488	0	-0.0343242	1	0
hsa-miR-191-3p						133.45	8.93845e-05	0.00068114	1	0.0247738	1	0	-1.30586	0.175738	0	-1.28109	0.481126	0
hsa-miR-141-3p						132.91	0.767184	0.867332	0	0.633743	0.667959	0	-0.227016	1	0	0.406726	1	0
hsa-miR-330-5p						132.1	0.599393	0.857148	0	0.0789412	0.944395	0	0.212131	0.998724	0	0.291073	1	0
hsa-miR-1843						129.97	0.0019547	0.0101015	1	0.629534	0.268795	0	-0.760387	0.533909	0	-0.130853	1	0
hsa-miR-365a-3p/365b-3p						128.09	0.853989	0.903347	0	-0.512998	0.725084	0	0.789778	0.83843	0	0.27678	1	0
hsa-miR-190a-5p						127.57	0.148324	0.344811	0	0.402544	0.89062	0	1.11721	0.835215	0	1.51976	0.944478	0
hsa-let-7b-3p						127.4	0.389256	0.654321	0	0.260361	0.913328	0	0.00983787	1	0	0.270198	1	0
hsa-miR-20a-3p						125.66	0.19842	0.42926	0	-0.126698	0.992954	0	1.93304	0.499159	0	1.80634	0.720637	0
hsa-miR-1287-5p						121.4	0.00621114	0.0270968	1	0.251235	0.715901	0	0.849179	0.530497	0	1.10041	0.604238	0
hsa-miR-200b-3p						120.38	0.00169562	0.00886453	1	-0.566412	0.497773	0	-0.066849	1	0	-0.633261	0.915557	0
hsa-miR-190b-5p						117.78	0.00273799	0.0135275	1	0.00322536	1	0	-1.70285	0.415492	0	-1.69962	0.697039	0
hsa-miR-9983-3p						113.91	0.00385053	0.0180709	1	-0.672075	0.770267	0	6.51615	0.0463687	1	5.84407	0.187051	0
hsa-miR-363-5p						112.3	0.00564674	0.0250372	1	-0.130584	0.968536	0	2.50619	0.19531	0	2.37561	0.441458	0
hsa-miR-1271-5p						112.2	0.13215	0.317386	0	-0.755672	0.415938	0	1.56135	0.367985	0	0.805676	0.900658	0
hsa-miR-628-5p						106.09	2.42059e-05	0.000197872	1	1.50311	0.0455417	1	-0.997792	0.584958	0	0.505315	1	0
hsa-miR-505-5p						104.82	0.0561618	0.162265	0	-0.197472	0.732455	0	-0.499468	0.602787	0	-0.696939	0.689039	0
hsa-miR-3173-5p						104.34	0.00380504	0.0179323	1	-0.42914	0.425414	0	-0.291987	0.852385	0	-0.721126	0.669316	0
hsa-miR-3605-3p						103.49	0.149047	0.345777	0	-0.0539608	1	0	-0.594507	0.618798	0	-0.648468	0.836176	0
hsa-miR-641						100	0.00325298	0.0155921	1	-0.226704	0.738155	0	1.35663	0.165764	0	1.12992	0.515257	0
hsa-miR-324-3p						99.9	0.590149	0.848245	0	0.925453	0.573475	0	-0.588813	1	0	0.33664	1	0
hsa-miR-374b-3p						98.86	0.00114997	0.0062675	1	-0.122988	0.92103	0	1.8052	0.0609511	0	1.68221	0.272666	0
hsa-miR-379-5p						98.11	0.00318705	0.0153415	1	3.27844	0.00322839	1	-1.28629	0.650273	0	1.99215	0.77346	0
hsa-miR-31-5p						96.99	0.00161071	0.00844028	1	0.285662	0.929527	0	-2.47146	0.204714	0	-2.1858	0.659227	0
hsa-miR-1226-3p						96.72	0.277338	0.516105	0	-0.0796854	0.979128	0	-0.585588	0.676651	0	-0.665273	0.855692	0
hsa-miR-454-5p						96.26	0.620731	0.866711	0	0.103396	0.93454	0	0.0474056	1	0	0.150802	1	0
hsa-miR-1180-3p						93.92	0.185972	0.408144	0	-0.224975	0.838004	0	-0.0274144	1	0	-0.252389	1	0
hsa-miR-1306-5p						93.87	0.0283428	0.0942523	0	-0.425736	0.553116	0	-0.545764	0.680587	0	-0.9715	0.65855	0
hsa-miR-501-3p						93.15	0.0021097	0.0108032	1	-0.395676	0.61073	0	-0.934273	0.484243	0	-1.32995	0.484462	0
hsa-miR-30a-3p						92.25	2.06507e-06	1.93428e-05	1	1.2595	0.512508	0	-2.60447	0.323825	0	-1.34497	1	0
hsa-miR-32-3p						90.77	0.0147107	0.0551162	0	-0.188073	0.815079	0	0.665988	0.584958	0	0.477915	0.979657	0
hsa-miR-106a-3p						89.26	0.000855047	0.0048539	1	-0.761452	0.63058	0	4.43089	0.0549389	0	3.66944	0.307784	0
hsa-miR-4326						88.99	0.696165	0.867332	0	-0.0896298	1	0	0.733413	0.861717	0	0.643783	1	0
hsa-miR-92b-5p						87.59	0.232372	0.452662	0	-0.119247	0.968536	0	0.583275	0.868661	0	0.464028	1	0
hsa-miR-548ap-5p/548j-5p						87.17	0.704503	0.867332	0	0.223506	0.885479	0	0.227798	1	0	0.451305	1	0
hsa-miR-30b-3p						86.2	0.390495	0.655585	0	-0.152173	0.894639	0	0.419994	0.843988	0	0.267821	1	0
hsa-miR-1268a/1268b						86.01	0.0219357	0.0760978	0	-0.472398	0.577362	0	-0.15519	1	0	-0.627587	0.979657	0
hsa-miR-301b-3p						84.64	0.00812463	0.0340764	1	0.195499	0.847351	0	1.57047	0.233269	0	1.76597	0.366647	0
hsa-miR-10399-3p						84.52	0.0046611	0.0211253	1	-0.593585	0.789346	0	1.24058	0.729484	0	0.646994	1	0
hsa-miR-3913-5p						83.4	0.000782665	0.00446556	1	0.167158	0.844147	0	1.30879	0.19531	0	1.47595	0.307784	0
hsa-miR-3609						83.07	0.102266	0.259474	0	0.318385	0.920083	0	-0.691825	0.965252	0	-0.373441	1	0
hsa-let-7i-3p						80.76	0.0184037	0.066407	0	0.409284	0.760676	0	1.64884	0.485071	0	2.05812	0.585917	0
hsa-miR-133a-3p/133b						80.43	0.106568	0.267074	0	1.69372	0.294766	0	2.10521	0.602331	0	3.79893	0.594367	0
hsa-miR-135a-3p						78.81	0.325902	0.575965	0	0.0220341	1	0	4.09265	0.392012	0	4.11468	0.598847	0
hsa-miR-664a-3p						78.2	0.265969	0.501172	0	0.532776	0.483777	0	0.0417799	1	0	0.574556	0.979657	0
hsa-miR-548a-3p						77.42	2.52884e-05	0.000205972	1	-0.757974	0.542582	0	8.13776	0.000134345	1	7.37979	0.0050525	1
hsa-miR-1292-5p						77.27	0.648666	0.867332	0	-0.247281	0.834298	0	0.316375	1	0	0.0690935	1	0
hsa-miR-654-3p						76.53	0.0103125	0.0416312	1	3.93059	0.0105605	1	-1.81639	0.614945	0	2.1142	0.943845	0
hsa-miR-26b-3p						74.8	0.000580088	0.00341371	1	0.766179	0.451157	0	-1.57535	0.246039	0	-0.809166	0.93617	0
hsa-miR-331-5p						74.41	5.46702e-10	7.92894e-09	1	-0.240798	0.777553	0	2.34321	0.0232796	1	2.10241	0.146092	0
hsa-miR-125b-2-3p						73.9	0.23046	0.449814	0	-0.00326523	1	0	0.478912	1	0	0.475647	1	0
hsa-miR-18b-3p						72.89	0.805874	0.871802	0	3.58322	0.134018	0	1.49879	0.755441	0	5.08201	0.556557	0
hsa-miR-196a-5p						72.49	0.0210537	0.0739686	0	0.998803	0.64034	0	-1.36382	0.689546	0	-0.365022	1	0
hsa-miR-96-5p						71.72	0.122766	0.30063	0	-0.214587	0.963336	0	3.26513	0.22562	0	3.05054	0.515853	0
hsa-let-7f-1-3p						70.91	0.00242504	0.0121685	1	0.0452293	1	0	2.31551	0.45156	0	2.36074	0.658346	0
hsa-miR-200a-3p						70.91	0.279775	0.519352	0	-0.0534896	1	0	-0.111821	1	0	-0.165311	1	0
hsa-miR-651-5p						70.83	0.00016215	0.00117585	1	1.36207	0.135286	0	-1.66595	0.340543	0	-0.303881	1	0
hsa-miR-1468-5p						70.74	0.167187	0.378699	0	-0.457231	0.578417	0	1.02562	0.497703	0	0.568389	1	0
hsa-miR-3928-3p						70.51	0.275054	0.513556	0	-0.00203763	1	0	-0.441618	0.784096	0	-0.443655	1	0
hsa-miR-574-3p						70.03	5.17645e-11	7.91609e-10	1	0.849638	0.502978	0	-5.26966	1.47457e-08	-1	-4.42002	0.00756843	-1
hsa-miR-33a-5p						69.87	0.0832286	0.222471	0	-0.438174	0.750298	0	1.94232	0.367985	0	1.50415	0.714184	0
hsa-miR-4485-3p						69.75	0.157533	0.360258	0	-0.0768381	1	0	4.15224	0.214357	0	4.0754	0.462186	0
hsa-miR-185-3p						69.13	0.00074515	0.00429512	1	0.233132	0.804891	0	-1.30598	0.211669	0	-1.07285	0.664061	0
hsa-miR-125a-3p						68.15	0.363205	0.623747	0	0.183644	0.957513	0	0.61289	0.953949	0	0.796534	1	0
hsa-miR-382-5p						67.98	0.00892899	0.0368977	1	3.08192	0.0121632	1	-1.67668	0.591602	0	1.40524	1	0
hsa-miR-574-5p						67.85	1.80755e-15	8.12673e-13	1	0.965068	0.465419	0	-5.46172	2.63409e-07	-1	-4.49665	0.0144479	-1
hsa-miR-7704						67.85	0.13122	0.31549	0	-1.28124	0.254498	0	1.22819	0.617575	0	-0.0530556	1	0
hsa-miR-532-3p						67.5	0.170799	0.383956	0	-0.709098	0.533824	0	-0.0130468	1	0	-0.722145	1	0
hsa-miR-224-5p						67.43	0.0599535	0.170386	0	1.18842	0.571304	0	-2.95206	0.29089	0	-1.76364	0.898168	0
hsa-miR-642a-5p						67.4	0.275592	0.513707	0	0.551716	0.715901	0	0.0274102	1	0	0.579126	1	0
hsa-miR-1976						67.27	0.000244753	0.0017302	1	0.236869	0.809111	0	-1.89959	0.0374011	-1	-1.66272	0.36416	0
hsa-miR-301a-5p						66.78	0.72828	0.867332	0	0.439099	0.491206	0	0.159192	1	0	0.59829	0.866201	0
hsa-miR-491-5p						66.74	0.275285	0.513561	0	-0.37628	0.78398	0	-0.47594	0.970254	0	-0.85222	0.97595	0
hsa-miR-1908-5p						66.31	0.644324	0.867332	0	-0.159788	0.958735	0	1.03669	0.710003	0	0.876903	1	0
hsa-miR-203a-3p						66.1	0.895234	0.93604	0	-0.297225	0.87594	0	0.608827	0.870809	0	0.311602	1	0
hsa-miR-760						65.89	0.393189	0.657807	0	-0.140741	0.980635	0	-0.212046	1	0	-0.352787	1	0
hsa-miR-4677-3p						65.71	0.0210079	0.0739686	0	0.342409	0.518967	0	0.675627	0.493797	0	1.01804	0.462186	0
hsa-miR-148a-5p						64.6	0.000146063	0.00106607	1	-0.756839	0.615993	0	-1.05481	0.627338	0	-1.81164	0.648726	0
hsa-miR-26a-2-3p						64.19	0.335483	0.585987	0	0.0248659	1	0	0.774435	0.610223	0	0.799301	0.848439	0
hsa-miR-137-3p						63.3	0.88491	0.927835	0	-0.109528	1	0	4.68333	0.27332	0	4.5738	0.484462	0
hsa-miR-29b-2-5p						62.75	0.611067	0.861903	0	-0.077557	0.999032	0	0.57062	0.834496	0	0.493063	1	0
hsa-miR-362-5p						61.75	0.487926	0.749912	0	-0.26006	0.818871	0	0.00773648	1	0	-0.252323	1	0
hsa-miR-214-3p						61.39	0.289501	0.529966	0	5.54065	0.0221766	1	-3.28906	0.397485	0	2.25159	0.979657	0
hsa-miR-548e-3p						60.29	0.533264	0.795473	0	0.231133	0.715901	0	-0.19415	1	0	0.0369835	1	0
hsa-miR-4772-3p						59.56	0.0064131	0.0277243	1	1.74232	0.213361	0	-2.80528	0.0899429	0	-1.06297	1	0
hsa-miR-493-5p						59.06	0.0110553	0.0439085	1	3.63476	0.0106142	1	-1.7021	0.607938	0	1.93266	0.923991	0
hsa-miR-4746-5p						58.78	0.000869666	0.00492445	1	-0.190281	0.896064	0	1.27922	0.485071	0	1.08894	0.744791	0
hsa-miR-769-3p						58.56	0.0235116	0.0803646	0	-0.0864051	0.999032	0	1.47244	0.504215	0	1.38604	0.718143	0
hsa-miR-548o-3p						57.42	0.477711	0.742665	0	0.525509	0.789346	0	0.135963	1	0	0.661472	1	0
hsa-miR-432-5p						56.75	0.0214611	0.074914	0	2.34117	0.100613	0	-2.4711	0.350675	0	-0.129926	1	0
hsa-miR-6803-3p						55.92	0.0609986	0.172815	0	-0.42029	0.573475	0	-0.31432	0.98162	0	-0.73461	0.791332	0
novel_miRNA_chr5:141849784-141849806	chr5	141849784	141849806	23	+	55.83	0.612886	0.861903	0	-0.172894	0.939375	0	-0.281745	1	0	-0.45464	1	0
hsa-miR-10b-5p						54.07	6.41478e-08	7.75292e-07	1	0.713755	0.673262	0	-3.53444	0.0142336	-1	-2.82069	0.318953	0
hsa-miR-1260a/1260b						54	1.22076e-05	0.000103557	1	-1.17041	0.744762	0	-2.93014	0.497703	0	-4.10055	0.655088	0
novel_miRNA_chr11:17276521-17276543	chr11	17276521	17276543	23	-	53.85	0.97765	0.983336	0	0.52686	0.879153	0	1.73723	0.854233	0	2.26409	0.941239	0
hsa-miR-598-3p						53.29	0.00288347	0.0141509	1	2.05049	0.0777204	0	-3.22095	0.015391	-1	-1.17046	0.922412	0
hsa-miR-542-5p						52.37	0.864163	0.910327	0	-0.332086	0.91925	0	1.49582	0.697544	0	1.16373	1	0
hsa-miR-1296-5p						52.12	0.0959417	0.24762	0	-0.641954	0.573475	0	0.926867	0.680587	0	0.284912	1	0
hsa-miR-548ae-3p/548aj-3p/548aq-3p/548x-3p						51.34	0.125642	0.306006	0	0.275477	0.807014	0	0.9029	0.603049	0	1.17838	0.721686	0
hsa-miR-4791						51.3	0.404835	0.670648	0	0.199643	0.828118	0	0.728958	0.584958	0	0.9286	0.689039	0
hsa-miR-411-5p						51.01	0.00519296	0.0234413	1	3.52605	0.0103514	1	-1.69135	0.602787	0	1.8347	0.943845	0
hsa-miR-590-5p						50.22	0.096364	0.247785	0	1.05605	0.56765	0	-2.09309	0.492839	0	-1.03704	1	0
hsa-miR-181b-2-3p						49.64	0.0016059	0.00843475	1	-0.0148415	1	0	2.93049	0.0507283	0	2.91565	0.148083	0
hsa-miR-134-5p						48.71	0.00712881	0.0303514	1	3.02264	0.0674939	0	-0.9218	0.953949	0	2.10084	0.913517	0
hsa-miR-551a						48.52	0.0481647	0.143799	0	0.225916	0.927028	0	-0.972743	0.650196	0	-0.746827	1	0
hsa-miR-16-1-3p						48.05	0.646219	0.867332	0	-0.17416	0.914139	0	0.585146	0.770287	0	0.410985	1	0
hsa-miR-1273h-5p						47.18	0.363893	0.624451	0	-0.329641	0.757415	0	0.420932	0.982112	0	0.0912908	1	0
hsa-miR-494-3p						46.99	0.0257797	0.0866259	0	3.91443	0.0105605	1	2.81152	0.492839	0	6.72595	0.312298	0
hsa-miR-1270-5p						46.88	1.5872e-05	0.000132623	1	-1.40565	0.135353	0	1.16887	0.592206	0	-0.236781	1	0
hsa-miR-132-5p						46.74	0.656492	0.867332	0	0.178427	0.797622	0	-0.451868	0.68075	0	-0.273441	1	0
hsa-miR-550a-3-5p/550a-5p/550b-2-5p						45.88	0.0934841	0.24267	0	0.151338	0.992954	0	-0.849424	0.81459	0	-0.698086	1	0
hsa-miR-642a-3p/642b-3p						45.18	0.141371	0.332081	0	0.598983	0.633053	0	0.922313	0.684939	0	1.5213	0.718143	0
hsa-miR-514a-3p						44.57	0.902148	0.938281	0	-1.13063	0.597625	0	2.51319	0.545469	0	1.38256	1	0
hsa-miR-455-5p						44.27	0.904159	0.938388	0	-0.0155615	1	0	1.56989	0.677702	0	1.55433	0.93617	0
hsa-miR-499a-5p						44.14	0.0565439	0.162962	0	0.601528	0.423191	0	-0.331956	0.940403	0	0.269572	1	0
hsa-miR-2277-5p						43.97	0.967545	0.977107	0	0.0437022	1	0	0.220785	1	0	0.264487	1	0
hsa-miR-5701						43.8	0.0375266	0.118319	0	-0.735352	0.341153	0	0.705726	0.680587	0	-0.0296256	1	0
hsa-miR-4508						43.77	0.0541063	0.156539	0	-2.27974	0.245935	0	4.3063	0.394408	0	2.02656	0.898178	0
hsa-miR-22-5p						43.7	0.514369	0.775521	0	0.589719	0.384675	0	-0.352302	0.901818	0	0.237417	1	0
hsa-miR-1255a						43.43	0.000625303	0.00367019	1	0.357747	0.715901	0	-1.33652	0.298118	0	-0.978777	0.745015	0
novel_miRNA_chr9:92292571-92292594	chr9	92292571	92292594	24	-	43.17	0.293092	0.534798	0	1.89923	0.487385	0	2.88405	0.805496	0	4.78328	0.72694	0
hsa-miR-1306-3p						42.75	0.296995	0.538858	0	-0.270131	0.726503	0	0.0171752	1	0	-0.252955	1	0
hsa-miR-146a-3p						42.23	0.471265	0.735697	0	0.0698193	1	0	0.0453326	1	0	0.115152	1	0
novel_miRNA_chr2:16431510-16431532	chr2	16431510	16431532	23	-	41.71	0.104485	0.263021	0	-1.69073	0.521539	0	5.04706	0.306467	0	3.35634	0.689095	0
hsa-miR-10527-5p						41.27	0.0125201	0.0488633	1	-0.493254	0.483777	0	1.21699	0.341653	0	0.723734	0.791332	0
hsa-miR-127-3p						40.82	0.498031	0.757338	0	1.18183	0.791992	0	5.54028	0.36898	0	6.72211	0.515257	0
hsa-miR-219a-1-3p						40.63	0.254458	0.484763	0	-0.414051	0.687599	0	0.750896	0.69053	0	0.336844	1	0
hsa-miR-5584-5p						40.39	0.0196785	0.0702178	0	0.915989	0.608267	0	0.238476	1	0	1.15447	1	0
hsa-miR-10399-5p						40.37	0.000132208	0.000974438	1	-0.110858	0.916412	0	1.22806	0.204714	0	1.11721	0.513858	0
hsa-miR-10397-5p						40.15	0.824312	0.884512	0	-0.194948	0.931765	0	1.1467	0.632365	0	0.951751	0.973828	0
hsa-miR-1249-3p						39.97	6.15838e-06	5.51555e-05	1	-0.522688	0.505333	0	-1.74634	0.0463687	-1	-2.26903	0.0372183	-1
hsa-miR-548av-5p/548k						39.78	0.0242253	0.0821394	0	-0.00702685	1	0	-0.900462	0.289451	0	-0.907489	0.585917	0
hsa-miR-3154						39.65	1.15258e-05	9.88929e-05	1	0.159616	0.968536	0	-2.7703	0.0549389	0	-2.61068	0.377115	0
hsa-miR-149-5p						39.57	0.00287461	0.0141403	1	-0.919247	0.491206	0	4.10034	0.0552588	0	3.18109	0.36416	0
hsa-miR-6747-3p						38.94	0.0172341	0.0627914	0	-1.21282	0.577362	0	-0.534161	1	0	-1.74698	0.745015	0
hsa-miR-1304-5p						38.65	0.136971	0.325144	0	-0.189086	0.996818	0	0.995421	1	0	0.806336	1	0
hsa-miR-1291						37.85	0.576948	0.83856	0	0.0494105	1	0	0.560758	0.663866	0	0.610168	0.855692	0
hsa-miR-139-5p						37.83	0.0241148	0.0819518	0	2.47912	0.116099	0	-2.0882	0.503673	0	0.390918	1	0
hsa-miR-873-5p						37.75	0.0333578	0.107126	0	1.89099	0.221741	0	-0.763158	0.960899	0	1.12783	1	0
hsa-miR-6503-3p						37.62	0.000445745	0.0027993	1	0.687188	0.769165	0	-2.45222	0.367985	0	-1.76504	0.855692	0
hsa-miR-18b-5p						37.6	0.00409421	0.0190161	1	-0.17233	0.942887	0	7.16326	0.00063983	1	6.99093	0.00609636	1
hsa-miR-4649-5p						37.24	0.122396	0.300051	0	2.33987	0.312468	0	1.87743	0.800751	0	4.2173	0.658346	0
hsa-miR-664b-5p						36.94	1.20483e-05	0.000102593	1	0.0585337	0.987098	0	-1.44044	0.0273159	-1	-1.38191	0.187051	0
hsa-miR-3679-5p						36.72	0.0059322	0.0260544	1	-0.17242	0.883003	0	-1.21569	0.262014	0	-1.38811	0.446491	0
hsa-miR-582-5p						36.64	4.66992e-07	4.59476e-06	1	2.42929	0.0674939	0	-4.75079	0.000374933	-1	-2.3215	0.659227	0
hsa-miR-10394-3p						36.41	9.00956e-05	0.00068424	1	-0.433059	0.884031	0	10.7828	0.0260343	1	10.3497	0.0822862	0
hsa-miR-497-5p						36.21	0.0747659	0.203479	0	0.716337	0.715901	0	3.90563	0.323825	0	4.62197	0.441458	0
hsa-miR-4437						36.08	3.92499e-06	3.55781e-05	1	-0.199502	0.93454	0	3.43763	0.127903	0	3.23813	0.318953	0
hsa-miR-6500-3p						36.07	1.46824e-05	0.000123618	1	0.548684	0.715901	0	5.30143	0.0342284	1	5.85012	0.056083	0
hsa-miR-4446-3p						35.97	0.800322	0.868882	0	0.12339	0.992954	0	0.423778	1	0	0.547168	1	0
hsa-let-7f-2-3p						35.94	0.028653	0.0951431	0	1.05409	0.633006	0	1.7106	0.714628	0	2.76469	0.744791	0
hsa-miR-627-5p						35.67	0.0419909	0.129664	0	-0.0530639	1	0	5.71498	0.0273159	1	5.66192	0.0828753	0
hsa-miR-145-3p						35.18	9.10731e-14	1.89567e-12	1	1.13383	0.22494	0	-4.45145	3.16517e-08	-1	-3.31762	0.0390238	-1
hsa-miR-548l						35.04	0.492642	0.753374	0	-0.196812	0.875404	0	0.882794	0.584958	0	0.685982	0.938194	0
hsa-miR-128-1-5p						34.98	0.124225	0.30387	0	-0.331922	0.577362	0	0.0749099	1	0	-0.257013	1	0
novel_miRNA_chr10:73782301-73782323	chr10	73782301	73782323	23	+	34.75	0.00077193	0.00442678	1	0.875871	0.772395	0	-1.51903	0.850594	0	-0.643156	1	0
hsa-miR-326-3p						34.36	0.124713	0.304735	0	0.0391359	1	0	-0.703047	1	0	-0.663911	1	0
hsa-miR-3138-3p						34.33	0.395905	0.660724	0	-0.346766	0.739556	0	0.258372	1	0	-0.0883943	1	0
hsa-miR-323a-3p						34.32	0.00737821	0.0312358	1	4.0393	0.0060082	1	-1.58251	0.69113	0	2.45679	0.847922	0
hsa-miR-19b-1-5p						34.25	0.600659	0.858412	0	-0.0679795	1	0	0.973886	0.719229	0	0.905907	1	0
hsa-miR-629-3p						33.84	0.0307368	0.100431	0	-0.145459	0.913328	0	1.64405	0.202175	0	1.49859	0.505439	0
hsa-miR-548am-5p/548au-5p/548c-5p/548o-5p						33.83	0.734922	0.867332	0	-0.249647	0.939375	0	0.249755	1	0	0.000108302	1	0
hsa-miR-485-3p						33.64	0.00554212	0.0247196	1	2.98422	0.0357705	1	-2.15685	0.509539	0	0.827364	1	0
hsa-miR-370-3p						33.57	0.00880024	0.0364327	1	2.49776	0.129574	0	-1.4599	0.680587	0	1.03786	1	0
hsa-miR-3187-3p						33.42	0.0116845	0.0460819	1	0.269648	0.91925	0	-1.43747	0.584958	0	-1.16782	0.924301	0
hsa-miR-122-5p						33.33	0.00375047	0.0177123	1	0.672979	0.715901	0	3.09829	0.350675	0	3.77127	0.462186	0
hsa-miR-2355-3p						32.99	0.22181	0.43932	0	0.180857	0.915104	0	-0.717413	0.656267	0	-0.536556	1	0
hsa-miR-3613-3p						32.97	0.0800793	0.214563	0	-0.491526	0.715901	0	1.6588	0.495386	0	1.16727	0.836351	0
hsa-miR-3909-3p						32.44	9.22545e-06	8.00726e-05	1	-0.251093	0.906153	0	-1.65967	0.343242	0	-1.91077	0.552455	0
hsa-miR-4433b-5p						31.94	0.125205	0.305604	0	0.893798	0.802587	0	-3.99671	0.175738	0	-3.10291	0.711842	0
hsa-miR-3074-5p						31.43	0.00571559	0.0252926	1	-0.543479	0.308429	0	0.630646	0.571684	0	0.087167	1	0
hsa-miR-1285-3p						31.32	0.738293	0.867332	0	-0.123904	0.91443	0	0.37671	0.83886	0	0.252806	1	0
hsa-miR-493-3p						31.3	0.0367275	0.116123	0	3.16865	0.0221766	1	-1.12295	0.813637	0	2.04569	0.859811	0
hsa-miR-3177-3p						31.18	0.683786	0.867332	0	-0.433665	0.797216	0	0.328349	1	0	-0.105317	1	0
hsa-miR-7976						31.15	0.759456	0.867332	0	-0.245271	0.733605	0	-0.145937	1	0	-0.391207	1	0
hsa-miR-1284-5p						30.14	0.195823	0.425325	0	-0.0077782	1	0	-0.491964	0.598857	0	-0.499743	0.817993	0
hsa-miR-184						30.13	0.5272	0.78852	0	1.76171	0.491206	0	2.67099	0.602787	0	4.4327	0.655317	0
hsa-miR-27b-5p						30.09	0.085956	0.228364	0	-0.449623	0.670601	0	0.61464	0.812378	0	0.165017	1	0
hsa-miR-193b-5p						29.82	0.221753	0.43932	0	-0.290651	0.929527	0	0.0971239	1	0	-0.193527	1	0
hsa-miR-143-5p						29.78	6.93024e-09	9.21844e-08	1	1.35734	0.425689	0	-4.729	0.000794766	-1	-3.37166	0.383172	0
hsa-miR-937-3p						29.72	0.443943	0.712049	0	0.0290142	1	0	0.913892	0.851259	0	0.942906	1	0
hsa-miR-3202						29.56	6.3711e-07	6.14688e-06	1	-0.428355	0.519057	0	2.41936	0.00934525	1	1.991	0.118938	0
hsa-miR-195-3p						29.42	0.649975	0.867332	0	-0.0348725	1	0	4.1649	0.485071	0	4.13002	0.669316	0
hsa-miR-4488						29.2	0.197396	0.427502	0	-3.7963	0.190164	0	6.42522	0.326586	0	2.62892	0.938194	0
hsa-miR-509-3p						29.05	0.694873	0.867332	0	-1.22529	0.588602	0	2.55508	0.584958	0	1.32979	1	0
hsa-miR-3614-5p						28.99	0.353419	0.609735	0	0.798262	0.512998	0	0.828099	0.791846	0	1.62636	0.718143	0
novel_miRNA_chr19:13836509-13836528	chr19	13836509	13836528	20	-	28.97	0.222391	0.439382	0	0.106462	1	0	9.6492	0.19531	0	9.75566	0.36416	0
hsa-miR-4473-3p						28.58	0.451721	0.71968	0	-0.0461178	1	0	1.25545	0.659176	0	1.20933	0.938194	0
hsa-miR-29a-5p						28.46	3.99017e-05	0.000318082	1	1.5112	0.162246	0	-0.000871088	1	0	1.51033	0.805955	0
hsa-miR-543						27.8	0.0296706	0.0978669	0	2.85616	0.076561	0	-1.3359	0.760007	0	1.52026	1	0
hsa-miR-10392-5p						27.72	0.0247718	0.0836243	0	-0.392175	0.797216	0	-0.453833	1	0	-0.846008	1	0
hsa-miR-376a-3p/376b-3p						27.64	0.845271	0.898	0	4.05779	0.0106142	1	-0.0458243	1	0	4.01197	0.682904	0
hsa-miR-218-5p						26.81	0.161855	0.368269	0	-0.213318	0.918349	0	1.23954	0.584958	0	1.02622	0.892899	0
hsa-miR-1277-3p						26.7	0.0877966	0.231923	0	1.16296	0.321383	0	-1.02154	0.650273	0	0.141416	1	0
hsa-miR-3127-5p						26.7	0.285881	0.526065	0	0.287957	0.855583	0	-0.333158	1	0	-0.0452011	1	0
hsa-miR-1294-5p						26.69	0.484299	0.748615	0	0.218291	0.789346	0	0.400705	0.852385	0	0.618997	0.898178	0
hsa-miR-548bc						26.44	0.400371	0.66584	0	-0.0637518	1	0	0.397865	0.934367	0	0.334114	1	0
hsa-miR-1278						26.41	0.139512	0.328746	0	-0.150572	0.96308	0	0.704804	0.778723	0	0.554231	1	0
hsa-miR-26a-1-3p						26.3	0.00974226	0.0399646	1	1.04744	0.437501	0	-0.774837	0.813942	0	0.272606	1	0
novel_miRNA_chr1:634435-634456	chr1	634435	634456	22	-	25.82	0.605426	0.861391	0	2.07638	0.470455	0	6.49489	0.45932	0	8.57127	0.505439	0
hsa-miR-3064-5p						25.51	0.207026	0.434	0	0.0129668	1	0	0.582651	0.602331	0	0.595618	0.801387	0
hsa-miR-369-3p						25.43	0.0163197	0.0600437	0	4.47487	0.0106152	1	2.18045	0.584958	0	6.65532	0.459163	0
hsa-miR-222-5p						25.24	0.000431296	0.0027993	1	1.41258	0.170562	0	-0.827636	0.754432	0	0.58494	1	0
hsa-miR-323b-3p						24.99	0.0134466	0.0515835	0	3.84464	0.0133417	1	-1.20873	0.854233	0	2.63591	0.855692	0
hsa-miR-6515-5p						24.98	0.162743	0.369916	0	-0.301131	0.899515	0	-0.605757	0.962578	0	-0.906888	1	0
hsa-miR-548q						24.96	0.183678	0.40521	0	-0.0493683	1	0	0.828188	0.669367	0	0.77882	0.943845	0
hsa-miR-23b-5p						24.93	0.0375274	0.118319	0	-0.0700431	0.968536	0	-0.439384	0.680587	0	-0.509427	0.866513	0
hsa-miR-10394-5p						24.5	0.00448364	0.0205698	1	-0.428418	0.836183	0	6.11651	0.0735449	0	5.68809	0.204544	0
hsa-miR-214-5p						24.43	0.825457	0.884896	0	6.34405	0.0125363	1	-3.26545	0.304229	0	3.0786	0.892899	0
hsa-miR-1343-3p						24.38	0.00176633	0.00921279	1	0.0598273	1	0	-1.24078	0.542056	0	-1.18095	0.761201	0
hsa-miR-431-5p						24.2	0.176683	0.394422	0	3.75687	0.0115518	1	1.32146	0.633974	0	5.07832	0.484451	0
hsa-miR-296-3p						23.99	0.0003026	0.00210602	1	-0.614592	0.728408	0	-2.07228	0.334422	0	-2.68687	0.459163	0
hsa-miR-3934-5p						23.79	0.00987134	0.0402736	1	-0.904916	0.512508	0	1.59071	0.547169	0	0.685791	1	0
hsa-miR-376c-3p						23.45	0.873302	0.917375	0	3.10718	0.0674939	0	1.10895	0.650273	0	4.21613	0.578777	0
hsa-miR-4440						23.27	0.408777	0.674692	0	0.572561	0.935963	0	8.15139	0.215842	0	8.72395	0.381401	0
hsa-miR-624-5p						23.21	0.278316	0.51707	0	-0.0932189	1	0	1.50416	0.547169	0	1.41094	0.751903	0
hsa-miR-92a-2-5p						23.1	0.0146417	0.0550409	0	-0.25051	0.9106	0	2.17233	0.401858	0	1.92182	0.679842	0
hsa-miR-500a-5p/500b-5p						22.97	0.514797	0.775646	0	-0.428671	0.784137	0	-0.352629	1	0	-0.7813	1	0
hsa-miR-548h-3p/548z						22.83	0.503804	0.762661	0	0.436338	0.847644	0	3.79477	0.216048	0	4.23111	0.36416	0
hsa-miR-3150a-5p						22.76	0.740707	0.867332	0	-0.287549	0.909067	0	0.392917	1	0	0.105368	1	0
hsa-miR-4804-5p						22.48	0.125898	0.306019	0	-0.357138	0.701686	0	-0.0914974	1	0	-0.448635	1	0
hsa-miR-548ak/548w						22.48	0.454818	0.721546	0	0.155382	0.929404	0	-0.35485	1	0	-0.199468	1	0
hsa-miR-4521						22.44	0.929725	0.954762	0	-0.00450478	1	0	0.227082	1	0	0.222577	1	0
hsa-miR-181d-3p						22.41	0.133043	0.31885	0	-0.505742	0.728266	0	1.30583	0.605086	0	0.800084	1	0
hsa-miR-24-2-5p						21.96	7.53828e-16	4.23651e-13	1	0.766313	0.715901	0	-2.6314	0.245852	0	-1.86509	0.817993	0
hsa-miR-6125						21.95	0.261837	0.495046	0	-0.513577	0.63058	0	-0.120832	1	0	-0.634409	1	0
hsa-miR-1303-3p						21.67	0.122394	0.300051	0	-1.23828	0.491206	0	1.62469	0.6354	0	0.386411	1	0
hsa-miR-3158-3p						21.58	0.932519	0.955035	0	0.0650873	1	0	0.135786	1	0	0.200873	1	0
hsa-miR-6866-5p						21.48	0.0743324	0.20279	0	-0.00946936	1	0	0.705869	0.69053	0	0.6964	0.953738	0
hsa-miR-874-5p						21.46	0.155932	0.358054	0	-0.0205572	1	0	0.25869	1	0	0.238133	1	0
hsa-miR-889-3p						21.38	0.00106701	0.00589348	1	4.23399	0.00287142	1	-2.04661	0.547169	0	2.18738	0.884361	0
hsa-miR-153-5p						21.29	0.512468	0.773693	0	0.530877	0.819777	0	3.94207	0.233991	0	4.47295	0.383172	0
hsa-let-7g-3p						21.23	0.704435	0.867332	0	0.0567898	1	0	1.0953	0.830078	0	1.15209	1	0
hsa-miR-99a-3p						20.84	0.678247	0.867332	0	0.843733	0.715901	0	-1.71668	0.645735	0	-0.872943	1	0
hsa-miR-3651						20.82	0.229767	0.449144	0	-0.361718	0.744762	0	1.2681	0.542382	0	0.906378	0.894109	0
hsa-miR-450a-2-3p						20.57	0.0875803	0.231897	0	-0.585344	0.63058	0	0.55092	0.913571	0	-0.034424	1	0
hsa-miR-129-5p						20.19	0.909046	0.941722	0	0.0918151	1	0	1.20849	0.851259	0	1.3003	1	0
novel_miRNA_chr5:108748636-108748656	chr5	108748636	108748656	21	-	20.17	0.804089	0.870709	0	0.0574522	1	0	-0.5212	1	0	-0.463748	1	0
hsa-miR-3157-5p						20.08	0.172778	0.387242	0	-0.147765	0.963277	0	1.4143	0.540047	0	1.26654	0.745015	0
hsa-miR-487b-3p						20.06	0.0400469	0.125035	0	3.65216	0.025646	1	-2.01428	0.584958	0	1.63788	1	0
hsa-miR-4659a-3p/4659b-3p						19.8	0.427118	0.693173	0	-0.268945	0.737179	0	0.326547	0.949829	0	0.0576022	1	0
hsa-miR-23a-5p						19.72	4.50922e-09	6.28545e-08	1	0.0404418	1	0	-2.84142	0.000564194	-1	-2.80098	0.0289406	-1
hsa-miR-1255b-5p						19.7	0.0517446	0.152254	0	-0.479025	0.542582	0	1.0323	0.492839	0	0.553278	1	0
hsa-miR-7974						19.7	0.395738	0.660724	0	0.790494	0.618402	0	-0.0781392	1	0	0.712355	1	0
hsa-miR-20b-3p						19.54	5.19533e-09	7.1214e-08	1	-0.82171	0.542003	0	3.6908	0.0759213	0	2.86909	0.393456	0
hsa-miR-4458						19.54	0.231413	0.451185	0	4.86622	0.0768829	0	-5.5173	0.0759213	0	-0.65108	1	0
hsa-miR-29b-1-5p						19.33	0.293063	0.534798	0	0.226083	0.923167	0	-0.753041	0.812378	0	-0.526958	1	0
hsa-miR-589-3p						19.3	0.480164	0.744843	0	-0.591367	0.759516	0	2.12791	0.510021	0	1.53654	0.745015	0
hsa-miR-194-3p						19.28	0.227544	0.446351	0	-0.21316	0.906153	0	-0.348999	1	0	-0.562159	1	0
hsa-miR-6873-3p						18.74	0.00878046	0.0364178	1	-0.0618757	1	0	-1.24175	0.416758	0	-1.30363	0.659227	0
hsa-miR-4421						18.65	0.00411298	0.0190639	1	0.56813	0.797216	0	8.06612	0.0288472	1	8.63425	0.0578646	0
hsa-miR-10a-3p						18.61	0.000277982	0.00195282	1	0.0026909	1	0	-3.19749	0.152934	0	-3.1948	0.420529	0
hsa-miR-6511a-3p						18.59	0.000457425	0.0027993	1	0.186386	0.864317	0	-1.36929	0.19531	0	-1.18291	0.580528	0
hsa-miR-652-5p						18.57	0.0129709	0.0501869	0	1.01794	0.442167	0	1.8399	0.529174	0	2.85784	0.513858	0
hsa-miR-580-3p						18.39	0.032548	0.104825	0	-0.406209	0.741385	0	0.988157	0.638229	0	0.581948	1	0
novel_miRNA_chr17:48122185-48122205	chr17	48122185	48122205	21	-	18.21	0.0513901	0.151409	0	-1.50123	0.543383	0	1.53366	0.832505	0	0.0324256	1	0
hsa-miR-2115-3p						18.18	3.3592e-13	6.74239e-12	1	1.02755	0.512998	0	-4.58179	0.000259042	-1	-3.55424	0.198634	0
novel_miRNA_chr3:184325695-184325718	chr3	184325695	184325718	24	+	18.04	0.0451599	0.137286	0	6.24673	0.0040308	1	1.29751	1	0	7.54425	0.515257	0
hsa-miR-4787-3p						17.87	0.0103436	0.0416312	1	0.952916	0.437855	0	3.04691	0.27332	0	3.99983	0.289419	0
hsa-miR-136-3p						17.69	0.013761	0.05261	0	3.75052	0.0207002	1	-1.91597	0.602331	0	1.83455	1	0
hsa-miR-3654						17.57	0.0404898	0.126068	0	-0.735821	0.722315	0	8.89343	0.0342284	1	8.15761	0.109574	0
hsa-miR-6741-3p						17.55	0.0023306	0.0117734	1	0.0323416	1	0	-1.22305	0.466925	0	-1.19071	0.689039	0
hsa-miR-708-5p						17.55	0.309972	0.556564	0	0.915816	0.650183	0	-3.02701	0.230309	0	-2.1112	0.744791	0
hsa-miR-548e-5p						17.53	0.288229	0.52878	0	0.312963	0.928637	0	-0.0647092	1	0	0.248254	1	0
hsa-miR-548ab/548n						17.44	0.217702	0.434	0	0.268709	0.914139	0	0.357747	1	0	0.626456	1	0
hsa-miR-3065-5p						17.42	0.800733	0.868882	0	-0.310312	0.917897	0	-2.0216	0.485071	0	-2.33191	0.682904	0
hsa-miR-3605-5p						17.19	0.288816	0.529143	0	-0.223151	0.797216	0	0.046039	1	0	-0.177112	1	0
hsa-miR-619-5p						17.12	0.00018553	0.00132825	1	-1.02144	0.35589	0	3.01865	0.162853	0	1.99721	0.604238	0
hsa-miR-6855-3p						16.91	0.110935	0.27709	0	-0.612377	0.539018	0	0.75776	0.68075	0	0.145383	1	0
hsa-miR-548az-5p						16.84	0.262861	0.496364	0	-0.424412	0.915104	0	0.489438	1	0	0.0650265	1	0
hsa-miR-450a-1-3p						16.8	0.371957	0.634897	0	-0.805694	0.63058	0	1.08406	0.755441	0	0.278369	1	0
hsa-miR-6868-3p						16.75	0.0702102	0.193115	0	2.11741	0.427078	0	-0.464432	1	0	1.65297	1	0
hsa-miR-4492						16.49	0.00426388	0.0196821	1	-3.74999	0.10123	0	11.6499	0.0374011	1	7.89993	0.272666	0
hsa-miR-616-3p						16.35	0.176909	0.394536	0	-0.51489	0.597625	0	0.0930406	1	0	-0.421849	1	0
hsa-miR-7845-5p						16.09	0.13455	0.320751	0	-0.614802	0.716032	0	-0.770399	0.89677	0	-1.3852	0.858766	0
hsa-miR-6734-5p						16.07	0.483475	0.748386	0	-0.157062	0.958976	0	-0.444447	1	0	-0.601509	1	0
hsa-miR-186-3p						16.04	0.534673	0.797046	0	-0.226469	0.935963	0	1.53764	0.584958	0	1.31117	0.805955	0
hsa-miR-219a-5p						15.96	0.273844	0.513078	0	-0.472096	0.797216	0	1.91053	0.551351	0	1.43843	0.859899	0
hsa-miR-9903						15.73	0.156161	0.358214	0	0.194792	0.984738	0	1.72999	0.615646	0	1.92478	0.783532	0
hsa-miR-4661-5p						15.7	0.00454046	0.02073	1	-1.19624	0.599981	0	1.45499	0.765388	0	0.258752	1	0
hsa-miR-6882-5p						15.55	0.586047	0.845077	0	-0.37001	0.730183	0	0.82239	0.680256	0	0.45238	1	0
hsa-miR-3916						15.51	0.216213	0.434	0	-0.378391	0.715901	0	0.420466	0.964703	0	0.0420749	1	0
hsa-miR-597-3p						15.31	0.735479	0.867332	0	-0.0594363	1	0	-0.186485	1	0	-0.245921	1	0
hsa-miR-664b-3p						15.23	0.102998	0.260449	0	-0.219504	0.918349	0	4.12296	0.0549389	0	3.90346	0.18004	0
hsa-miR-501-5p						15.07	0.639271	0.867332	0	-0.0573062	1	0	-0.291501	1	0	-0.348808	1	0
hsa-miR-6855-5p						15	0.400452	0.66584	0	0.475392	0.809111	0	-0.179027	1	0	0.296365	1	0
hsa-miR-4999-5p						14.95	0.636326	0.867332	0	0.0340542	1	0	-0.675767	0.804174	0	-0.641713	1	0
hsa-miR-3912-3p						14.93	0.956039	0.969718	0	-0.135332	0.957513	0	0.0556362	1	0	-0.0796962	1	0
hsa-miR-34c-5p						14.89	0.000108064	0.000804395	1	-0.437799	0.809313	0	-1.75571	0.304229	0	-2.19351	0.541724	0
hsa-miR-508-3p						14.86	0.752452	0.867332	0	-1.13378	0.673262	0	2.44229	0.602956	0	1.30851	1	0
hsa-miR-550a-3p						14.85	0.0102174	0.0414597	1	1.01699	0.442167	0	-0.489882	1	0	0.527108	1	0
hsa-miR-4677-5p						14.84	0.588163	0.846472	0	0.357627	0.711912	0	-0.0801991	1	0	0.277427	1	0
hsa-miR-369-5p						14.78	0.0487253	0.144887	0	3.58958	0.019658	1	-1.58875	0.672861	0	2.00083	0.982281	0
hsa-miR-643-3p						14.75	0.375179	0.639426	0	-0.293034	0.802688	0	0.573943	0.83886	0	0.28091	1	0
hsa-miR-3124-5p						14.71	0.364342	0.624744	0	-0.122169	0.928637	0	0.556976	0.753825	0	0.434807	1	0
hsa-miR-6501-5p						14.71	0.76977	0.867332	0	-0.140715	0.968536	0	0.849935	0.788895	0	0.70922	1	0
hsa-miR-5187-5p						14.31	0.00395959	0.0185055	1	0.3672	0.794519	0	-1.70827	0.364186	0	-1.34107	0.744791	0
hsa-miR-4747-5p						14.3	0.107823	0.269917	0	-0.198326	0.922783	0	1.78289	0.485071	0	1.58456	0.711004	0
hsa-miR-6852-5p						14.27	0.376446	0.63966	0	0.644772	0.60702	0	-0.302052	1	0	0.34272	1	0
hsa-miR-3940-3p						14.25	0.0382668	0.120313	0	-0.787331	0.285101	0	0.700194	0.657179	0	-0.0871373	1	0
hsa-miR-511-5p						14.15	0.143198	0.334624	0	-0.463586	0.909105	0	3.77829	0.493797	0	3.3147	0.72694	0
hsa-miR-570-3p						14.04	0.631559	0.867332	0	0.295651	0.912949	0	3.22924	0.29089	0	3.52489	0.459163	0
hsa-miR-101-5p						14	0.985653	0.988232	0	0.141179	1	0	-0.945468	0.821854	0	-0.804289	1	0
hsa-miR-3192-5p						13.99	0.433251	0.699899	0	0.183011	0.942887	0	0.563054	0.969458	0	0.746065	1	0
hsa-miR-6763-5p						13.96	0.488932	0.750252	0	-0.0569636	1	0	0.0527098	1	0	-0.00425379	1	0
hsa-miR-3179-3p						13.68	0.0109019	0.04353	1	-0.772982	0.332783	0	0.591617	0.778723	0	-0.181365	1	0
hsa-miR-130a-5p						13.54	0.0220588	0.076407	0	0.205831	0.918349	0	2.08174	0.304229	0	2.28757	0.48192	0
hsa-miR-3611-3p						13.47	0.629054	0.867332	0	0.136123	0.994357	0	3.84455	0.19531	0	3.98068	0.36416	0
hsa-miR-6786-3p						13.47	0.59629	0.854341	0	0.281623	0.923167	0	-0.0160577	1	0	0.265565	1	0
hsa-miR-4781-3p						13.44	0.399678	0.66584	0	0.234104	0.864317	0	-0.151636	1	0	0.0824675	1	0
novel_miRNA_chr19:49500774-49500797	chr19	49500774	49500797	24	-	13.39	0.457934	0.724954	0	2.8889	0.290395	0	3.54716	0.561608	0	6.43606	0.564092	0
hsa-miR-548t-5p						13.35	0.178426	0.396737	0	-0.353733	0.770267	0	1.36305	0.526396	0	1.00932	0.855692	0
hsa-miR-3140-3p						13.3	0.909483	0.94174	0	-0.210193	0.882068	0	0.133361	1	0	-0.0768322	1	0
hsa-miR-6514-5p						13.21	0.57992	0.841071	0	-0.0612952	1	0	-0.148807	1	0	-0.210102	1	0
hsa-miR-5193-3p						13.09	0.00207871	0.0106688	1	0.536484	0.565307	0	-1.43958	0.306467	0	-0.903094	0.802974	0
hsa-miR-382-3p						13.08	0.00241266	0.0121335	1	5.97695	0.00275748	1	-3.04122	0.485071	0	2.93573	0.745015	0
hsa-miR-3667-5p						12.97	0.665922	0.867332	0	-1.23729	0.539018	0	-1.01333	0.773137	0	-2.25063	0.682904	0
hsa-miR-2277-3p						12.94	0.784703	0.867332	0	2.83787	0.0472048	1	-2.97289	0.210895	0	-0.135016	1	0
hsa-miR-486-3p						12.92	4.7805e-05	0.000377073	1	-0.449028	0.864317	0	-2.03066	0.392799	0	-2.47969	0.604238	0
novel_miRNA_chr1:631071-631090	chr1	631071	631090	20	+	12.76	0.222544	0.439382	0	5.84086	0.0135142	1	1.21909	1	0	7.05994	0.606749	0
novel_miRNA_chrM:5901-5920	chrM	5901	5920	20	+	12.76	0.222544	0.439382	0	5.84083	0.0135142	1	1.21913	1	0	7.05996	0.606749	0
novel_miRNA_chr12:52591039-52591061	chr12	52591039	52591061	23	-	12.72	0.307119	0.554541	0	-0.755036	0.868931	0	8.07955	0.190246	0	7.32451	0.393456	0
hsa-miR-6802-3p						12.69	0.0909643	0.237776	0	-0.379241	0.612409	0	-0.616762	0.617575	0	-0.996004	0.655088	0
hsa-miR-618-5p						12.64	1.88449e-20	4.23633e-17	1	1.73032	0.312468	0	-5.48635	1.98972e-05	-1	-3.75604	0.386293	0
hsa-miR-455-3p						12.63	0.669886	0.867332	0	0.32418	0.965336	0	2.30842	0.643044	0	2.6326	0.791332	0
hsa-miR-4687-3p						12.5	0.0433341	0.132718	0	-0.830156	0.63058	0	1.6357	0.633974	0	0.805548	1	0
hsa-miR-4745-5p						12.45	0.0841765	0.224471	0	0.853655	0.742114	0	-0.325485	1	0	0.52817	1	0
novel_miRNA_chr22:50191178-50191199	chr22	50191178	50191199	22	+	12.39	5.91372e-05	0.000463207	1	2.51625	0.133083	0	-1.50595	0.679201	0	1.0103	0.875584	0
hsa-miR-6511b-3p						12.31	0.0103409	0.0416312	1	0.152814	0.925138	0	-1.22787	0.397962	0	-1.07506	0.710546	0
hsa-miR-4457						12.29	0.574726	0.837767	0	-0.517542	0.836773	0	1.39463	0.722777	0	0.877086	1	0
hsa-miR-98-3p						12.23	0.768862	0.867332	0	0.609696	0.908606	0	2.11613	0.738883	0	2.72583	0.892899	0
hsa-miR-548aa/548ap-3p/548t-3p						12.17	0.381117	0.645989	0	0.292138	0.9106	0	0.739206	0.926609	0	1.03134	1	0
hsa-miR-197-5p						12.15	0.400361	0.66584	0	-0.0214329	1	0	-0.312795	1	0	-0.334228	1	0
hsa-miR-3917						12.07	0.848467	0.900487	0	-0.421756	0.80907	0	0.608512	1	0	0.186756	1	0
hsa-miR-659-5p						12.01	0.984345	0.988232	0	-0.0260451	1	0	0.203765	1	0	0.17772	1	0
hsa-miR-4467-5p						11.98	0.406208	0.672427	0	-0.207008	0.966825	0	2.21844	0.602787	0	2.01143	0.855692	0
hsa-miR-3690						11.97	1.65927e-06	1.57386e-05	1	1.52478	0.425414	0	-3.90166	0.0573528	0	-2.37688	0.761201	0
hsa-miR-545-3p						11.93	0.274998	0.513556	0	0.825142	0.582094	0	0.00208897	1	0	0.827231	1	0
hsa-miR-877-3p						11.91	0.000361485	0.00247749	1	-0.121498	0.992954	0	-1.7884	0.450874	0	-1.9099	0.645791	0
hsa-miR-6513-3p						11.81	0.0610387	0.172815	0	1.66852	0.457052	0	-1.94005	0.571684	0	-0.271532	1	0
hsa-miR-2355-5p						11.75	0.233868	0.454396	0	1.49684	0.335962	0	2.43064	0.428801	0	3.92748	0.423845	0
hsa-miR-4645-3p						11.75	0.0239231	0.0814836	0	0.330389	0.825365	0	-1.25885	0.502222	0	-0.928456	0.919158	0
novel_miRNA_chr11:76445365-76445386	chr11	76445365	76445386	22	+	11.71	0.803198	0.870582	0	-0.432459	0.881821	0	0.424873	1	0	-0.00758551	1	0
hsa-miR-365b-5p						11.69	0.0097622	0.0399735	1	-1.2195	0.483219	0	-0.375736	1	0	-1.59524	0.757031	0
hsa-miR-581-5p						11.69	0.355853	0.612994	0	0.623038	0.618402	0	-0.354154	1	0	0.268884	1	0
hsa-miR-5585-3p						11.66	0.194163	0.422945	0	-0.462758	0.896064	0	2.66703	0.602331	0	2.20427	1	0
hsa-miR-933						11.54	0.543814	0.806394	0	0.112043	1	0	0.555264	1	0	0.667306	1	0
hsa-miR-1285-5p						11.52	0.0899751	0.236014	0	-0.552874	0.633006	0	0.843815	0.717845	0	0.290941	1	0
hsa-miR-3652-5p						11.51	0.305406	0.552335	0	-0.555631	0.715901	0	0.726732	0.933147	0	0.171101	1	0
hsa-miR-10401-3p						11.43	0.309465	0.556543	0	0.102216	1	0	2.39841	0.597055	0	2.50063	0.757046	0
hsa-miR-548ag-3p						11.42	0.810577	0.874785	0	-0.184129	0.987098	0	1.49276	0.650002	0	1.30863	0.953738	0
hsa-miR-873-3p						11.33	0.446269	0.71403	0	2.60581	0.369338	0	-3.36395	0.401858	0	-0.758144	1	0
hsa-miR-3667-3p						11.23	0.0253408	0.0852786	0	-0.678194	0.63058	0	5.83795	0.0158263	1	5.15975	0.0998815	0
hsa-miR-1237-3p						11.22	0.033613	0.107792	0	-0.253539	0.957513	0	-0.749903	1	0	-1.00344	1	0
hsa-miR-3146						11.22	0.759839	0.867332	0	-0.00230962	1	0	0.548547	0.973696	0	0.546238	1	0
hsa-miR-495-3p						11.22	0.0202235	0.0716511	0	4.54927	0.0040308	1	-2.56313	0.493797	0	1.98614	0.96017	0
hsa-miR-33a-3p						11.2	0.285191	0.525835	0	-0.0117281	1	0	4.87031	0.0552588	0	4.85858	0.146092	0
hsa-miR-627-3p						11.17	0.433701	0.699899	0	0.335296	0.838208	0	-0.75293	0.777395	0	-0.417634	1	0
hsa-miR-7705						11.05	0.0214516	0.074914	0	-0.342053	0.748934	0	1.78314	0.304229	0	1.44108	0.664061	0
hsa-miR-6780a-5p						10.93	0.74916	0.867332	0	-0.0734623	1	0	0.600966	1	0	0.527504	1	0
hsa-miR-10523-5p						10.86	0.000171497	0.00123963	1	1.60198	0.314389	0	5.05454	0.204714	0	6.65652	0.208834	0
hsa-miR-4518						10.81	0.019364	0.0693158	0	1.08944	0.524605	0	2.11437	0.585083	0	3.20381	0.645791	0
hsa-miR-4800-3p						10.79	0.963134	0.974403	0	0.134621	1	0	3.24402	0.727142	0	3.37864	0.944365	0
hsa-miR-296-5p						10.75	0.811844	0.875111	0	0.0626623	1	0	3.19191	0.355282	0	3.25457	0.552455	0
hsa-miR-212-5p						10.74	0.214458	0.434	0	0.238034	0.928637	0	-0.36686	1	0	-0.128826	1	0
hsa-miR-338-5p						10.73	1.19569e-11	2.11646e-10	1	1.08338	0.578417	0	-2.86688	0.19531	0	-1.7835	0.909212	0
hsa-miR-3198-3p						10.71	0.485201	0.748615	0	-0.360894	0.894943	0	1.22239	0.789861	0	0.861492	1	0
hsa-miR-429						10.58	0.167281	0.378699	0	0.352575	0.817677	0	-1.1947	0.584958	0	-0.842123	1	0
hsa-miR-3200-3p						10.51	0.442817	0.711546	0	-0.458378	0.89776	0	6.40833	0.127092	0	5.94995	0.306522	0
hsa-miR-365a-5p						10.47	0.00312909	0.0151599	1	-0.403249	0.955598	0	-1.14257	0.837513	0	-1.54582	1	0
hsa-let-7e-3p						10.38	0.531891	0.794211	0	0.0155426	1	0	0.930585	0.965507	0	0.946128	1	0
hsa-miR-337-5p						10.31	0.734753	0.867332	0	3.45728	0.0168167	1	-0.142859	1	0	3.31442	0.718143	0
hsa-miR-579-5p						10.29	0.102628	0.259807	0	-0.351177	0.715901	0	1.15105	0.492839	0	0.799878	0.85528	0
hsa-miR-3149						10.28	0.1545	0.355129	0	1.31896	0.501566	0	0.612915	1	0	1.93187	0.835142	0
hsa-miR-147b-3p						10.25	0.0675576	0.187664	0	-0.462538	0.724382	0	1.39311	0.545469	0	0.930567	0.943845	0
hsa-miR-5100						10.25	0.00304858	0.0148338	1	-1.52662	0.254477	0	0.113573	1	0	-1.41304	0.745015	0
hsa-miR-4449						10.21	0.0116104	0.0458702	1	-1.76431	0.194311	0	2.33888	0.485071	0	0.574564	1	0
hsa-miR-503-3p						10.18	0.893526	0.934689	0	-0.158155	0.992954	0	0.961497	0.888357	0	0.803341	1	0
hsa-miR-5695-3p						10.02	0.0724704	0.198557	0	-0.242872	0.894639	0	1.9553	0.34497	0	1.71243	0.653722	0
hsa-miR-3691-5p						10	0.536456	0.798644	0	-0.373079	0.754876	0	0.163049	1	0	-0.210029	1	0
hsa-miR-552-3p						9.96	0.0241335	0.0819518	0	0.852346	0.715901	0	7.23178	0.135382	0	8.08413	0.198634	0
hsa-miR-548p						9.94	0.891482	0.933419	0	1.54108	0.354818	0	0.206678	1	0	1.74776	0.821929	0
hsa-miR-548ag-5p						9.9	0.0307338	0.100431	0	-1.09521	0.575833	0	2.56029	0.542098	0	1.46508	0.982281	0
hsa-miR-4442						9.88	0.000385237	0.00262428	1	-0.762122	0.512998	0	7.34693	0.000794766	1	6.58481	0.0132637	1
hsa-miR-548u-3p						9.86	0.315345	0.562498	0	0.0115383	1	0	0.596725	0.908768	0	0.608264	1	0
hsa-miR-4473-5p						9.85	0.169073	0.38122	0	-0.181068	0.945539	0	1.72912	0.492839	0	1.54806	0.732738	0
hsa-miR-136-5p						9.81	0.000758821	0.00436273	1	4.2933	0.00275748	1	-3.32269	0.19531	0	0.970617	1	0
hsa-miR-7850-5p						9.77	0.112419	0.280175	0	-0.584397	0.783801	0	-0.528719	1	0	-1.11312	1	0
hsa-miR-409-5p						9.74	0.00143518	0.00759125	1	4.21168	0.00463083	1	-2.74947	0.357705	0	1.46221	1	0
hsa-miR-4484						9.74	0.784054	0.867332	0	-0.691618	0.895075	0	3.43329	0.565154	0	2.74167	0.786581	0
hsa-miR-3136-5p						9.63	0.801242	0.868882	0	0.0803533	1	0	0.262197	1	0	0.34255	1	0
hsa-miR-6877-5p						9.63	0.418042	0.683897	0	-0.630575	0.712138	0	0.817294	0.879792	0	0.186719	1	0
hsa-miR-1273c						9.6	0.0389872	0.121993	0	-0.706971	0.558291	0	1.63685	0.49287	0	0.929876	0.957891	0
hsa-miR-6726-3p						9.59	0.151136	0.349182	0	-0.0295208	1	0	-0.713162	0.996757	0	-0.742683	1	0
hsa-miR-4478						9.52	0.51163	0.772947	0	-0.597714	0.874644	0	1.34591	0.903056	0	0.748192	1	0
hsa-miR-3120-3p						9.5	0.760982	0.867332	0	0.834698	0.710595	0	0.180908	1	0	1.01561	1	0
hsa-miR-5001-3p						9.49	0.273475	0.513078	0	-1.39014	0.577362	0	5.79454	0.202175	0	4.4044	0.532607	0
hsa-miR-4710						9.44	0.949928	0.964952	0	0.0980137	0.993266	0	-0.157709	1	0	-0.0596955	1	0
hsa-miR-3151-5p						9.4	0.00305528	0.0148343	1	3.23603	0.14952	0	-1.89596	0.680587	0	1.34007	1	0
hsa-miR-139-3p						9.35	0.133628	0.31991	0	0.978627	0.673262	0	-1.66959	0.680587	0	-0.690965	1	0
hsa-miR-219b-5p						9.35	0.0691805	0.191054	0	-0.358454	0.770607	0	2.16734	0.285385	0	1.80889	0.632829	0
hsa-miR-539-3p						9.28	0.0717976	0.197071	0	4.39098	0.0193396	1	0.344427	1	0	4.7354	0.648191	0
hsa-miR-2276-3p						9.21	0.188952	0.412793	0	0.109664	1	0	5.90296	0.052789	0	6.01263	0.109574	0
hsa-miR-6842-5p						9.15	0.00010273	0.000767234	1	0.00963228	1	0	-1.36888	0.262439	0	-1.35925	0.581043	0
hsa-miR-15a-3p						9.08	0.836443	0.891994	0	-0.559602	0.798426	0	3.04612	0.355282	0	2.48651	0.65855	0
hsa-miR-1257						8.94	0.680872	0.867332	0	1.94149	0.481357	0	5.15282	0.492839	0	7.09431	0.537976	0
hsa-miR-4755-5p						8.88	0.0201297	0.0715551	0	-0.575061	0.756216	0	0.616955	1	0	0.041894	1	0
hsa-miR-3174						8.85	0.31536	0.562498	0	-0.150133	0.973692	0	-0.319582	1	0	-0.469715	1	0
hsa-miR-192-3p						8.59	0.96138	0.973505	0	-0.535853	0.797556	0	2.02372	0.526989	0	1.48787	0.751903	0
hsa-miR-509-3-5p						8.59	0.754773	0.867332	0	-2.18604	0.56765	0	3.4642	0.602331	0	1.27816	1	0
hsa-miR-548ay-3p						8.56	0.0380355	0.119753	0	-0.741963	0.542003	0	0.862562	0.732796	0	0.120599	1	0
hsa-miR-6741-5p						8.44	0.490195	0.751164	0	0.140241	1	0	-0.0948832	1	0	0.0453577	1	0
hsa-miR-1179-5p						8.4	0.900699	0.938281	0	0.403604	0.809313	0	0.399281	1	0	0.802885	1	0
hsa-miR-6764-5p						8.39	0.260132	0.493483	0	-0.132131	0.969812	0	1.5192	0.542382	0	1.38707	0.745015	0
hsa-miR-193b-3p						8.31	0.975493	0.981606	0	-0.257946	0.981082	0	0.770359	1	0	0.512413	1	0
novel_miRNA_chr1:231264849-231264869	chr1	231264849	231264869	21	+	8.29	0.000680753	0.00396459	1	4.18153	0.0106142	1	-2.16194	0.57485	0	2.01959	0.745015	0
hsa-miR-5091						8.28	0.560215	0.823141	0	-0.226004	0.966825	0	1.03549	0.85294	0	0.809485	1	0
hsa-miR-5009-5p						8.27	0.61303	0.861903	0	-0.199058	0.939375	0	0.0100473	1	0	-0.18901	1	0
hsa-miR-1537-3p						8.24	0.906237	0.939244	0	0.666938	0.714991	0	-1.59224	0.584958	0	-0.925301	1	0
hsa-miR-4665-5p						8.23	9.79503e-06	8.43649e-05	1	0.0804612	1	0	-1.65497	0.676651	0	-1.57451	0.938194	0
hsa-miR-196b-3p						8.19	0.901591	0.938281	0	0.726622	0.891011	0	2.37354	0.545976	0	3.10016	0.689039	0
hsa-miR-663a-3p						8.11	0.0129171	0.0500648	0	-1.9051	0.197719	0	4.66241	0.175738	0	2.75731	0.65855	0
hsa-miR-6859-5p						8.05	0.0168661	0.0617508	0	0.85549	0.626412	0	-1.07137	0.784096	0	-0.215877	1	0
hsa-miR-485-5p						8.01	0.0028021	0.0138139	1	1.45238	0.496632	0	-1.87279	0.615646	0	-0.420406	1	0
hsa-miR-579-3p						7.99	0.638355	0.867332	0	-0.0130557	1	0	0.455242	1	0	0.442186	1	0
hsa-miR-3150b-3p						7.96	2.78488e-05	0.000226008	1	0.862906	0.612945	0	-2.65346	0.198063	0	-1.79055	0.745015	0
hsa-miR-1244						7.93	0.0308142	0.100538	0	-0.777124	0.725628	0	5.64066	0.245852	0	4.86353	0.541235	0
hsa-miR-138-5p						7.89	0.041118	0.12767	0	-1.71285	0.361364	0	4.13829	0.204714	0	2.42544	0.655088	0
hsa-miR-187-3p						7.86	0.18489	0.407084	0	2.67119	0.129631	0	1.21992	0.739024	0	3.89111	0.600994	0
hsa-miR-6516-3p						7.82	0.210643	0.434	0	-0.0645977	1	0	1.18947	0.584958	0	1.12487	0.787539	0
hsa-miR-4505						7.79	0.170727	0.383956	0	-0.318872	0.929404	0	-0.0701789	1	0	-0.389051	1	0
hsa-miR-6813-5p						7.78	0.0297354	0.09787	0	-0.0619814	1	0	-1.2598	0.680587	0	-1.32178	0.97476	0
hsa-miR-3143						7.74	0.58914	0.847337	0	0.253255	0.9106	0	-0.328626	1	0	-0.075371	1	0
hsa-miR-548a-5p						7.62	0.938714	0.958981	0	-0.9988	0.573475	0	2.25765	0.485071	0	1.25885	0.764333	0
hsa-miR-636-3p						7.58	0.992791	0.992791	0	0.128867	1	0	-0.165522	1	0	-0.0366556	1	0
hsa-miR-154-5p						7.47	0.548329	0.81095	0	3.95463	0.00542127	1	-0.259885	1	0	3.69474	0.689039	0
hsa-miR-6503-5p						7.43	0.137435	0.325901	0	1.87698	0.294766	0	-5.21969	0.0307563	-1	-3.3427	0.556557	0
hsa-miR-329-3p						7.41	0.0184372	0.0664211	0	3.0857	0.107163	0	0.249838	1	0	3.33554	0.783532	0
hsa-miR-4660						7.38	0.288383	0.52878	0	-0.722995	0.679605	0	0.0477499	1	0	-0.675245	1	0
hsa-miR-545-5p						7.34	0.607043	0.861563	0	-0.0892941	1	0	1.05884	0.680587	0	0.969546	0.927189	0
hsa-miR-3682-3p						7.22	0.322177	0.572081	0	0.482551	0.883	0	1.49284	0.755441	0	1.9754	0.86433	0
hsa-miR-3610						7.21	0.121193	0.298731	0	0.854603	0.665887	0	4.64674	0.219572	0	5.50134	0.332606	0
novel_miRNA_chr14:105865562-105865584	chr14	105865562	105865584	23	-	7.21	0.0185965	0.0668879	0	4.97877	0.0805536	0	-5.25061	0.141012	0	-0.271842	1	0
hsa-miR-141-5p						7.2	0.130911	0.315084	0	-0.364152	0.878798	0	5.26587	0.0512334	0	4.90172	0.17124	0
hsa-miR-551b-3p						7.18	0.675371	0.867332	0	0.667719	0.88375	0	-0.128083	1	0	0.539636	1	0
hsa-miR-4676-3p						7.12	0.175064	0.391977	0	0.565514	0.844189	0	-0.735459	1	0	-0.169945	1	0
hsa-miR-7848-3p						7.1	0.000133973	0.000984223	1	-0.371997	0.878798	0	-1.20391	0.62339	0	-1.57591	0.745488	0
hsa-miR-4662a-5p						6.96	0.401097	0.66642	0	2.7648	0.262139	0	-2.15931	0.571684	0	0.605482	1	0
hsa-miR-5001-5p						6.94	0.901655	0.938281	0	-0.0628562	1	0	0.822587	1	0	0.759731	1	0
novel_miRNA_chr4:101330325-101330346	chr4	101330325	101330346	22	-	6.88	0.00314288	0.015194	1	3.35715	0.144252	0	-7.42949	0.000324547	-1	-4.07234	0.272666	0
novel_miRNA_chr6:26330279-26330300	chr6	26330279	26330300	22	-	6.87	0.205258	0.434	0	0.478637	0.923194	0	-2.06776	0.685268	0	-1.58912	1	0
hsa-miR-4504-3p						6.85	0.54716	0.810187	0	0.190156	0.944395	0	0.697708	0.914241	0	0.887864	1	0
hsa-miR-4496						6.84	0.181746	0.402132	0	-0.975307	0.581736	0	0.649219	1	0	-0.326088	1	0
hsa-miR-4687-5p						6.84	0.00525241	0.0236149	1	-0.928223	0.384148	0	4.12718	0.0394671	1	3.19896	0.307784	0
novel_miRNA_chr5:77080550-77080572	chr5	77080550	77080572	23	-	6.8	0.433435	0.699899	0	1.99926	0.478163	0	1.46394	1	0	3.4632	0.787539	0
hsa-miR-5690						6.77	0.648691	0.867332	0	0.0297696	1	0	0.639112	0.901373	0	0.668881	1	0
hsa-miR-2278-5p						6.76	0.309921	0.556564	0	-0.101722	1	0	-0.761043	0.852385	0	-0.862765	1	0
hsa-miR-3662						6.75	0.138416	0.327191	0	-0.499931	0.750775	0	-0.250895	1	0	-0.750825	1	0
hsa-miR-4638-5p						6.73	0.475256	0.739873	0	-0.28562	0.920083	0	1.14827	0.805496	0	0.862646	1	0
hsa-miR-4742-3p						6.71	3.13002e-05	0.000253104	1	1.38113	0.419782	0	-2.12069	0.32529	0	-0.739567	1	0
hsa-miR-624-3p						6.71	0.911182	0.942631	0	-0.20614	0.957513	0	2.4064	0.485071	0	2.20026	0.689039	0
hsa-miR-33b-5p						6.7	0.949657	0.964952	0	-0.897312	0.700243	0	1.16886	0.650273	0	0.271552	1	0
hsa-miR-4433b-3p						6.7	4.18137e-05	0.000332146	1	3.37254	0.268795	0	-3.57026	0.381635	0	-0.197711	1	0
hsa-miR-4477b-3p						6.7	0.0597146	0.169922	0	1.79373	0.542726	0	-2.3943	0.584958	0	-0.600565	1	0
hsa-miR-4747-3p						6.61	0.709487	0.867332	0	2.35981	0.11986	0	0.35941	1	0	2.71922	0.669316	0
hsa-miR-600-5p						6.6	0.558489	0.821651	0	0.619719	0.650099	0	0.66554	0.954945	0	1.28526	0.880446	0
hsa-miR-6721-5p						6.57	0.0147969	0.0553469	0	-0.553785	0.848809	0	-0.318832	1	0	-0.872617	1	0
hsa-let-7c-3p						6.5	0.821204	0.881599	0	-0.363348	0.911773	0	-0.136827	1	0	-0.500175	1	0
hsa-miR-452-5p						6.48	0.0453976	0.137539	0	1.50133	0.526637	0	-2.46126	0.542098	0	-0.959931	1	0
hsa-miR-504-5p						6.47	3.93331e-19	4.42104e-16	1	0.353943	0.918349	0	-5.02946	0.000759848	-1	-4.67552	0.146092	0
hsa-miR-3188-3p						6.44	0.254945	0.485224	0	-0.358231	0.862416	0	1.45108	0.633863	0	1.09285	1	0
novel_miRNA_chr1:247194459-247194481	chr1	247194459	247194481	23	-	6.39	0.608641	0.861903	0	0.516644	0.870694	0	0.278919	1	0	0.795563	1	0
novel_miRNA_chr12:104591685-104591706	chr12	104591685	104591706	22	+	6.36	0.949632	0.964952	0	-0.0752816	1	0	0.572041	1	0	0.49676	1	0
hsa-miR-1185-1-3p/1185-2-3p						6.28	0.0315005	0.102183	0	4.18331	0.0171742	1	-3.11214	0.277881	0	1.07118	1	0
hsa-miR-4425-3p						6.28	0.0961469	0.247785	0	-0.407082	0.847644	0	2.3364	0.493797	0	1.92932	0.745015	0
hsa-miR-610						6.21	0.0167053	0.061262	0	-0.515553	0.81318	0	7.06741	0.0285025	1	6.55186	0.109574	0
novel_miRNA_chr17:4717865-4717888	chr17	4717865	4717888	24	+	6.21	0.684948	0.867332	0	-0.470043	0.915104	0	-0.984988	1	0	-1.45503	1	0
hsa-miR-3614-3p						6.19	0.178424	0.396737	0	1.39375	0.396246	0	2.2528	0.497877	0	3.64655	0.488817	0
hsa-miR-6805-5p						6.17	0.225797	0.444087	0	2.33179	0.107163	0	-0.450193	1	0	1.8816	0.72694	0
hsa-miR-942-3p						6.16	0.00132094	0.00708705	1	-0.639812	0.715901	0	2.30096	0.477211	0	1.66115	0.773662	0
hsa-miR-3065-3p						6.13	0.326817	0.576675	0	0.797469	0.783801	0	-0.159048	1	0	0.63842	1	0
hsa-miR-449c-5p						6.13	0.550258	0.812733	0	1.24069	0.619612	0	-0.50185	1	0	0.738838	1	0
hsa-miR-3913-3p						6.09	0.827126	0.88584	0	0.959691	0.543383	0	0.399101	0.870809	0	1.35879	0.886613	0
hsa-miR-4766-3p						6.08	0.99211	0.992552	0	-0.551723	0.780897	0	-0.247991	1	0	-0.799714	1	0
hsa-miR-34a-3p						6.05	0.376454	0.63966	0	0.382795	0.92799	0	-0.076877	1	0	0.305918	1	0
hsa-miR-127-5p						6.04	0.0201488	0.0715551	0	2.70914	0.200955	0	2.84311	0.531057	0	5.55225	0.513858	0
hsa-miR-6731-5p						6.04	0.176394	0.39417	0	0.202852	0.979093	0	-2.89554	0.216332	0	-2.69269	0.604238	0
hsa-miR-1250-5p						5.98	0.0108154	0.0432617	1	3.13513	0.0810616	0	-5.88901	0.00922355	-1	-2.75388	0.725157	0
hsa-miR-6772-3p						5.95	0.353893	0.610085	0	1.14576	0.792135	0	5.97757	0.326346	0	7.12334	0.48192	0
novel_miRNA_chr12:26804110-26804130	chr12	26804110	26804130	21	-	5.95	0.571724	0.836197	0	2.64912	0.264918	0	0.876326	0.869035	0	3.52544	0.689039	0
hsa-miR-6847-5p						5.94	0.56975	0.833853	0	0.184074	0.996673	0	-0.0745419	1	0	0.109533	1	0
hsa-miR-6783-3p						5.93	0.376108	0.63966	0	0.551187	0.81567	0	-0.798344	0.998724	0	-0.247157	1	0
hsa-miR-1227-3p						5.89	0.000328117	0.00226956	1	0.160706	1	0	-1.18028	0.800751	0	-1.01957	1	0
hsa-miR-744-3p						5.86	0.920453	0.94919	0	-0.306093	0.895075	0	0.189247	1	0	-0.116846	1	0
hsa-miR-125b-1-3p						5.85	0.332137	0.581951	0	0.27074	0.992954	0	0.314596	1	0	0.585336	1	0
hsa-miR-4444						5.79	0.425789	0.6921	0	-0.659919	0.889223	0	0.128197	1	0	-0.531722	1	0
hsa-miR-6812-3p						5.79	3.25725e-08	4.04547e-07	1	3.9704	0.0175241	1	-2.83879	0.381635	0	1.13161	0.855692	0
hsa-miR-1256-3p						5.78	0.492525	0.753374	0	0.993897	0.577362	0	-0.215959	1	0	0.777938	1	0
hsa-miR-200a-5p						5.78	0.748775	0.867332	0	0.525555	0.809708	0	-0.0530747	1	0	0.47248	1	0
hsa-miR-6735-5p						5.76	0.00049804	0.0029463	1	0.752653	0.759027	0	-1.48549	0.703166	0	-0.732839	1	0
hsa-miR-4671-3p						5.7	0.0962736	0.247785	0	0.365268	0.923194	0	3.5927	0.466925	0	3.95797	0.604238	0
hsa-miR-556-3p						5.7	0.458746	0.725729	0	3.86003	0.0587094	0	-0.599813	1	0	3.26021	1	0
hsa-miR-362-3p						5.67	0.924676	0.951872	0	-0.0363334	1	0	2.10632	0.510143	0	2.06998	0.70179	0
hsa-miR-548ah-3p/548am-3p						5.65	0.812838	0.875429	0	0.685228	0.710595	0	0.438827	1	0	1.12406	1	0
hsa-miR-3688-3p						5.63	0.974337	0.980882	0	-0.267975	0.928637	0	0.0716744	1	0	-0.196301	1	0
hsa-miR-6769b-3p						5.63	0.00122212	0.00662004	1	-0.643346	0.784389	0	-1.67656	0.597055	0	-2.31991	0.682904	0
hsa-miR-2682-5p						5.61	0.00812498	0.0340764	1	-1.21674	0.693048	0	8.00661	0.101149	0	6.78987	0.307784	0
hsa-miR-4714-3p						5.59	0.835144	0.891032	0	-0.0916215	1	0	0.0181323	1	0	-0.0734892	1	0
hsa-miR-708-3p						5.56	9.5819e-05	0.000722822	1	1.47301	0.430593	0	-2.76178	0.326346	0	-1.28877	1	0
hsa-miR-4753-5p						5.54	0.717364	0.867332	0	-0.249789	0.957513	0	-0.190586	1	0	-0.440375	1	0
hsa-miR-4772-5p						5.51	0.000850072	0.00483788	1	1.08338	0.573475	0	-2.40562	0.358865	0	-1.32224	1	0
hsa-miR-4647-5p						5.46	0.0676192	0.187664	0	-0.307905	0.956382	0	0.205057	1	0	-0.102849	1	0
hsa-miR-6818-3p						5.45	0.052813	0.154323	0	0.904729	0.680956	0	-1.92057	0.583076	0	-1.01584	1	0
hsa-miR-212-3p						5.42	0.825873	0.88492	0	0.444041	0.878798	0	3.2865	0.448485	0	3.73054	0.580528	0
hsa-miR-3173-3p						5.41	0.212634	0.434	0	-0.982377	0.633006	0	0.00836526	1	0	-0.974012	1	0
hsa-miR-4732-3p						5.32	0.622809	0.867231	0	0.73278	0.764864	0	0.0517891	1	0	0.784569	1	0
novel_miRNA_chr8:99536686-99536707	chr8	99536686	99536707	22	-	5.32	0.0067265	0.0288572	1	-1.63588	0.633497	0	-1.29849	0.854233	0	-2.93438	0.732738	0
hsa-miR-6718-5p						5.31	4.6323e-10	6.80615e-09	1	1.55386	0.512998	0	-3.14689	0.216048	0	-1.59304	1	0
novel_miRNA_chr10:1056642-1056662	chr10	1056642	1056662	21	-	5.3	0.352217	0.608596	0	1.10227	0.673344	0	5.66396	0.381635	0	6.76623	0.48192	0
hsa-miR-2115-5p						5.11	4.96915e-07	4.8568e-06	1	1.57812	0.512508	0	-3.77854	0.138446	0	-2.20042	0.817993	0
hsa-miR-3180-5p						5.1	0.250311	0.478486	0	0.971571	0.652123	0	1.20473	0.930625	0	2.1763	0.903966	0
hsa-miR-3661						5.08	0.194949	0.424019	0	0.041379	1	0	-1.14936	0.799717	0	-1.10798	1	0
hsa-miR-4422-3p						5.06	0.837103	0.892275	0	-0.516618	0.794942	0	0.033792	1	0	-0.482826	1	0
hsa-miR-3150a-3p						5.03	0.575009	0.837767	0	0.164518	0.980635	0	2.9516	0.492839	0	3.11612	0.654566	0
hsa-miR-6802-5p						5.01	0.525268	0.7871	0	0.973928	0.729083	0	-0.826507	1	0	0.147421	1	0
novel_miRNA_chr19:3201502-3201523	chr19	3201502	3201523	22	+	5.01	0.000275381	0.00194062	1	0.828129	0.742114	0	-1.77104	0.680839	0	-0.942911	1	0
hsa-miR-1538						4.98	0.867501	0.912662	0	-0.722306	0.81567	0	0.188765	1	0	-0.533541	1	0
hsa-miR-188-5p						4.97	0.00440476	0.0202493	1	0.0698421	1	0	-3.0421	0.214357	0	-2.97226	0.564092	0
hsa-miR-1288-3p						4.96	0.23051	0.449814	0	1.48255	0.321783	0	0.482521	1	0	1.96507	0.788168	0
hsa-miR-940-3p						4.96	0.323056	0.573189	0	1.05787	0.715901	0	4.30839	0.401858	0	5.36626	0.513858	0
hsa-miR-320a-5p						4.87	0.0648665	0.181368	0	-1.0329	0.52098	0	2.57974	0.3699	0	1.54684	0.801187	0
hsa-miR-4796-3p						4.81	0.235054	0.456306	0	-0.772087	0.558291	0	0.101257	1	0	-0.67083	1	0
hsa-miR-5698						4.75	0.401589	0.666745	0	-0.725863	0.74884	0	2.26165	0.584958	0	1.53579	0.982281	0
hsa-miR-8072						4.75	0.0487226	0.144887	0	-0.41789	0.973692	0	0.655077	1	0	0.237187	1	0
hsa-miR-6516-5p						4.74	0.862392	0.909741	0	0.546194	0.772296	0	0.159542	1	0	0.705736	1	0
hsa-miR-6733-5p						4.7	0.64198	0.867332	0	0.2136	0.950972	0	0.47492	1	0	0.68852	1	0
hsa-miR-1276						4.69	5.00778e-06	4.52108e-05	1	-1.3766	0.287565	0	3.76141	0.152934	0	2.38481	0.617478	0
hsa-miR-3648-5p						4.67	0.362401	0.622842	0	-0.240113	0.991841	0	6.15021	0.230276	0	5.91009	0.459163	0
hsa-miR-10398-3p						4.63	0.0174431	0.0634501	0	1.14652	0.715901	0	-2.81849	0.492839	0	-1.67198	1	0
hsa-miR-4707-5p						4.62	0.00963749	0.0396071	1	-0.353489	0.980419	0	4.78458	0.482625	0	4.43109	0.689039	0
hsa-miR-654-5p						4.59	0.500812	0.759667	0	1.21966	0.620663	0	-0.00472782	1	0	1.21493	1	0
hsa-miR-6760-5p						4.59	0.886944	0.929534	0	0.0801178	1	0	3.73428	0.493797	0	3.81439	0.669316	0
hsa-miR-513c-5p						4.58	0.923102	0.951023	0	-0.614405	0.895075	0	2.04203	0.789861	0	1.42762	1	0
hsa-miR-6857-3p						4.52	0.464727	0.729544	0	1.73068	0.276549	0	-0.310451	1	0	1.42023	0.801538	0
hsa-miR-4422-5p						4.51	0.831509	0.888419	0	0.201886	0.965504	0	2.79756	0.397485	0	2.99945	0.564092	0
hsa-miR-6767-5p						4.47	0.232699	0.452907	0	-0.653642	0.618402	0	-0.0328858	1	0	-0.686528	1	0
hsa-miR-4688-3p/4688-5p						4.44	0.0330922	0.106425	0	0.533649	0.89776	0	-2.33557	0.584958	0	-1.80193	0.982281	0
hsa-miR-3164-5p						4.43	0.208843	0.434	0	-0.894261	0.626412	0	0.448089	1	0	-0.446173	1	0
hsa-miR-548j-3p						4.4	0.142692	0.333789	0	1.55996	0.384078	0	2.36864	0.561608	0	3.9286	0.552455	0
hsa-miR-4533-5p						4.39	0.421314	0.686314	0	-0.103959	1	0	6.14912	0.222632	0	6.04516	0.441458	0
hsa-miR-943-3p						4.39	0.421023	0.686314	0	-0.111639	0.997548	0	-0.163357	1	0	-0.274997	1	0
hsa-miR-5010-3p						4.38	2.25712e-15	8.45666e-13	1	2.59549	0.129468	0	-4.31607	0.0394671	-1	-1.72057	1	0
hsa-miR-632						4.38	0.52555	0.7871	0	-0.0278145	1	0	1.15765	0.870809	0	1.12983	1	0
hsa-miR-4685-3p						4.35	0.0902107	0.236356	0	-0.0629249	1	0	-0.825745	0.905269	0	-0.888669	1	0
hsa-miR-616-5p						4.34	0.149708	0.346952	0	0.566033	0.750775	0	0.485194	1	0	1.05123	1	0
hsa-miR-3155a-5p						4.32	0.819214	0.879882	0	-0.562704	0.870694	0	0.150982	1	0	-0.411722	1	0
hsa-miR-1537-5p						4.31	0.403523	0.669462	0	0.582252	0.884031	0	-3.44152	0.117887	0	-2.85927	0.564092	0
hsa-miR-3945-3p						4.31	0.712575	0.867332	0	0.840765	0.729083	0	-0.168471	1	0	0.672294	1	0
hsa-miR-5090-5p						4.29	0.956345	0.969718	0	0.0373224	1	0	0.553874	1	0	0.591197	1	0
novel_miRNA_chr14:22066775-22066797	chr14	22066775	22066797	23	-	4.28	0.0449886	0.137039	0	2.77111	0.209319	0	3.18348	0.584958	0	5.95459	0.556557	0
hsa-miR-1229-3p						4.27	0.0602387	0.170981	0	0.364195	0.894639	0	-1.426	0.650273	0	-1.06181	1	0
hsa-miR-3130-3p						4.27	0.0471841	0.141427	0	1.88779	0.520601	0	2.7297	0.542098	0	4.61749	0.598847	0
hsa-miR-506-3p						4.27	0.729887	0.867332	0	-1.37471	0.597625	0	2.35501	0.667143	0	0.980305	1	0
hsa-miR-4748-5p						4.24	0.767518	0.867332	0	-0.431783	0.89776	0	0.523357	1	0	0.0915739	1	0
hsa-miR-337-3p						4.22	0.0576446	0.164943	0	2.86101	0.171908	0	-1.485	0.789869	0	1.37602	1	0
hsa-miR-552-5p						4.22	0.250913	0.478822	0	0.975636	0.710595	0	3.69387	0.397485	0	4.6695	0.513858	0
hsa-miR-3684						4.2	0.844172	0.897257	0	-0.0282853	1	0	0.699642	0.954945	0	0.671357	1	0
hsa-miR-3942-5p						4.2	0.371068	0.634342	0	0.443525	0.794942	0	0.37346	1	0	0.816985	1	0
hsa-miR-200c-5p						4.18	0.682362	0.867332	0	0.264915	0.93454	0	2.74236	0.415178	0	3.00727	0.580528	0
hsa-miR-4797-3p						4.18	0.477426	0.742665	0	0.183277	0.991845	0	1.23093	0.822549	0	1.41421	1	0
hsa-miR-548al						4.18	0.199492	0.430381	0	-0.388496	0.96308	0	-0.295829	1	0	-0.684324	1	0
hsa-miR-1284-3p						4.16	0.979311	0.984567	0	-0.0378886	1	0	0.0076309	1	0	-0.0302577	1	0
hsa-miR-3130-5p						4.15	0.665873	0.867332	0	-0.840897	0.715901	0	-0.697448	1	0	-1.53835	0.918404	0
hsa-miR-6810-5p						4.15	0.166394	0.377831	0	1.84308	0.316506	0	-1.27716	0.828795	0	0.56592	1	0
hsa-miR-3127-3p						4.12	0.903729	0.938388	0	-0.0876495	1	0	0.0293624	1	0	-0.0582871	1	0
hsa-miR-5587-3p						4.11	0.152247	0.351388	0	1.91569	0.200955	0	-0.302878	1	0	1.61281	0.782034	0
hsa-miR-3157-3p						4.07	0.623419	0.867231	0	-0.451162	0.793575	0	0.0235704	1	0	-0.427592	1	0
hsa-miR-5000-3p						4.04	0.140487	0.33035	0	0.0228091	1	0	2.24368	0.539303	0	2.26649	0.718143	0
hsa-miR-6789-3p						4.01	0.0103456	0.0416312	1	-0.997641	0.604136	0	-0.725554	1	0	-1.7232	0.786581	0
hsa-miR-6820-5p						4.01	0.522689	0.783859	0	-0.451719	0.920083	0	0.0359485	1	0	-0.415771	1	0
hsa-miR-6837-3p						3.99	0.0226225	0.0779992	0	1.8317	0.437501	0	-1.54853	0.69113	0	0.28317	1	0
hsa-miR-3182						3.97	0.417201	0.683079	0	-1.28682	0.56765	0	3.71356	0.343242	0	2.42674	0.689039	0
hsa-miR-4511-5p						3.96	0.384784	0.648908	0	0.780428	0.715901	0	0.900698	0.926187	0	1.68113	0.913517	0
hsa-miR-548d-3p						3.91	0.697558	0.867332	0	0.310798	0.929527	0	1.96759	0.526989	0	2.27839	0.682904	0
hsa-miR-7113-5p						3.91	0.454701	0.721546	0	-0.638559	0.783531	0	-0.0735527	1	0	-0.712111	1	0
hsa-miR-204-5p						3.9	0.183585	0.40521	0	1.76561	0.459366	0	-1.82315	0.623617	0	-0.0575377	1	0
hsa-miR-6731-3p						3.9	0.00357678	0.0169992	1	3.27937	0.173146	0	-2.27134	0.584958	0	1.00803	1	0
novel_miRNA_chr12:2743443-2743464	chr12	2743443	2743464	22	+	3.89	0.0570047	0.163452	0	4.4177	0.0171742	1	1.09033	1	0	5.50803	0.606749	0
hsa-miR-4796-5p						3.87	0.333899	0.584128	0	0.511087	0.838004	0	1.06909	0.852385	0	1.58018	0.938194	0
hsa-miR-548b-3p						3.86	0.0519648	0.152502	0	-1.35922	0.633006	0	0.256221	1	0	-1.103	1	0
hsa-miR-551b-5p						3.86	0.032267	0.104219	0	1.05725	0.742114	0	-1.5836	0.789861	0	-0.526351	1	0
hsa-miR-643-5p						3.85	0.29218	0.534436	0	-0.381583	0.888979	0	-0.252876	1	0	-0.634459	1	0
hsa-miR-4420-3p						3.81	0.0100093	0.040689	1	4.46089	0.00467105	1	-5.30806	0.0155926	-1	-0.847171	1	0
hsa-miR-514b-5p						3.8	0.145277	0.338549	0	-0.874716	0.789851	0	0.173107	1	0	-0.701609	1	0
hsa-miR-4664-3p						3.78	1.27431e-08	1.63694e-07	1	-2.92846	0.085389	0	-2.47691	0.618137	0	-5.40537	0.109574	0
novel_miRNA_chr2:68825964-68825986	chr2	68825964	68825986	23	+	3.77	7.48006e-10	1.0779e-08	1	3.84805	0.0746127	0	-4.64649	0.0930099	0	-0.798437	1	0
hsa-miR-10396a-5p/10396b-5p						3.76	0.282063	0.522093	0	-2.06687	0.521185	0	3.37217	0.604354	0	1.3053	1	0
hsa-miR-4526-3p						3.7	0.755481	0.867332	0	-1.23973	0.673524	0	0.505382	1	0	-0.73435	1	0
hsa-miR-4742-5p						3.7	0.33322	0.583394	0	-0.363756	0.797216	0	-0.536289	0.914241	0	-0.900045	0.924301	0
hsa-miR-377-3p						3.69	0.10389	0.262115	0	3.65041	0.0207002	1	0.112355	1	0	3.76276	0.682904	0
hsa-miR-6862-5p						3.67	0.0782875	0.210263	0	2.16191	0.370669	0	3.05825	0.547169	0	5.22016	0.594367	0
hsa-miR-4435-5p						3.65	0.0490366	0.145428	0	2.31668	0.277365	0	1.91168	0.739813	0	4.22836	0.659227	0
hsa-miR-375-3p						3.61	0.446607	0.714062	0	-3.65222	0.233827	0	2.87455	0.602331	0	-0.777679	1	0
hsa-miR-758-3p						3.59	0.0132782	0.0511872	0	3.39939	0.0696916	0	-1.72467	0.689546	0	1.67472	1	0
hsa-miR-548aw						3.56	0.444915	0.712372	0	0.232223	0.979093	0	-0.0474916	1	0	0.184731	1	0
hsa-miR-663b						3.56	0.30747	0.554729	0	-1.66215	0.539018	0	1.83554	0.814468	0	0.173396	1	0
hsa-miR-4700-5p						3.54	0.961041	0.973505	0	0.0623015	1	0	1.76565	0.954945	0	1.82795	1	0
hsa-miR-5582-3p						3.54	0.986034	0.988232	0	0.0472936	1	0	0.181743	1	0	0.229036	1	0
hsa-miR-3934-3p						3.49	0.585556	0.845077	0	-2.71717	0.285101	0	0.488416	1	0	-2.22875	1	0
hsa-miR-7151-3p						3.48	0.0170813	0.0623358	0	0.673793	0.750775	0	-0.711863	1	0	-0.0380703	1	0
hsa-miR-573						3.46	0.0988954	0.252633	0	0.737086	0.802587	0	4.6408	0.27351	0	5.37788	0.398337	0
hsa-miR-11401						3.45	0.0749115	0.203629	0	3.50958	0.0651298	0	-0.955916	0.998724	0	2.55366	0.729307	0
hsa-miR-509-5p						3.45	0.789443	0.867332	0	-0.657769	0.828479	0	1.82757	0.778723	0	1.1698	1	0
hsa-miR-135b-5p						3.44	0.10969	0.274286	0	-0.0366214	1	0	-2.13906	0.485263	0	-2.17568	0.745015	0
hsa-miR-4632-3p						3.44	0.859162	0.907611	0	0.920956	0.65718	0	-0.192268	1	0	0.728689	1	0
hsa-miR-577-5p						3.44	0.462973	0.727806	0	-1.10717	0.631917	0	5.01255	0.19332	0	3.90538	0.505439	0
hsa-miR-3180/3180-3p						3.43	0.67098	0.867332	0	0.475909	0.88488	0	0.123799	1	0	0.599708	1	0
hsa-miR-3944-3p						3.43	0.00600257	0.0263036	1	4.60565	0.00473943	1	-3.64088	0.152934	0	0.964774	1	0
hsa-miR-299-5p						3.38	0.484657	0.748615	0	3.74332	0.0429509	1	0.784475	0.739813	0	4.52779	0.598847	0
hsa-miR-3121-3p						3.37	0.212053	0.434	0	-1.28357	0.565307	0	0.67576	1	0	-0.607805	1	0
hsa-miR-3125-5p						3.37	0.60324	0.861115	0	0.450296	0.942887	0	0.175443	1	0	0.625738	1	0
hsa-miR-1266-5p						3.36	0.409915	0.675579	0	-0.841571	0.834298	0	6.35215	0.307687	0	5.51057	0.564092	0
hsa-miR-4689-5p						3.36	0.420248	0.686314	0	0.124438	1	0	1.76367	0.870809	0	1.88811	1	0
hsa-miR-103a-1-5p/103a-2-5p						3.35	0.192203	0.41908	0	0.694156	0.729083	0	1.54122	0.760007	0	2.23538	0.793995	0
hsa-miR-6511b-5p						3.35	0.126077	0.30607	0	2.64871	0.141737	0	-1.33662	0.852385	0	1.31209	0.93617	0
hsa-miR-1262						3.33	0.00121076	0.00657435	1	4.02054	0.0401174	1	-1.77906	0.685268	0	2.24149	0.751903	0
hsa-miR-6894-3p						3.33	0.000514042	0.00303299	1	0.281396	0.96308	0	-1.21834	0.83884	0	-0.936948	1	0
hsa-miR-3620-5p						3.32	0.0653243	0.181969	0	1.30011	0.470455	0	-0.918436	1	0	0.381678	1	0
hsa-miR-6839-5p						3.32	0.2507	0.478822	0	0.529717	0.879917	0	1.85653	0.697381	0	2.38624	0.816453	0
hsa-miR-433-3p						3.29	0.132647	0.31824	0	3.90991	0.0178454	1	-3.532	0.289451	0	0.377914	1	0
hsa-miR-4667-5p						3.28	0.285373	0.525835	0	-1.34065	0.505145	0	0.953716	0.954945	0	-0.386937	1	0
hsa-miR-4741						3.28	0.345334	0.599468	0	-0.0244806	1	0	-0.501952	1	0	-0.526433	1	0
hsa-miR-6779-5p						3.25	0.0208269	0.0734991	0	0.313935	0.966825	0	-1.17018	0.949326	0	-0.856242	1	0
hsa-miR-6751-5p						3.23	3.44768e-05	0.000277145	1	-0.367253	0.939813	0	-1.79115	0.760615	0	-2.1584	0.913517	0
hsa-miR-876-3p						3.23	0.0531363	0.154762	0	2.84468	0.285101	0	2.07677	0.584958	0	4.92145	0.552455	0
hsa-miR-376b-5p/376c-5p						3.22	0.931988	0.955035	0	4.03476	0.0128136	1	-0.50777	1	0	3.52699	0.842329	0
hsa-miR-5586-5p						3.22	0.739108	0.867332	0	3.65572	0.0290278	1	-0.656644	1	0	2.99907	1	0
hsa-miR-33b-3p						3.19	0.100193	0.255179	0	-1.00123	0.542726	0	1.09434	0.778467	0	0.0931083	1	0
hsa-miR-6746-3p						3.18	0.587452	0.845991	0	-0.62059	0.879153	0	6.24228	0.334832	0	5.62169	0.585917	0
hsa-miR-7846-3p						3.18	0.707458	0.867332	0	0.48034	0.96308	0	0.214965	1	0	0.695306	1	0
hsa-miR-6763-3p						3.15	0.68176	0.867332	0	0.932182	0.755228	0	4.95458	0.497703	0	5.88676	0.608762	0
hsa-miR-6738-3p						3.13	2.34432e-07	2.33188e-06	1	0.435812	0.883003	0	-1.60234	0.647547	0	-1.16653	1	0
hsa-miR-6810-3p						3.12	0.0428567	0.131975	0	0.161651	0.992954	0	-1.42167	0.639709	0	-1.26002	1	0
novel_miRNA_chr10:1049290-1049312	chr10	1049290	1049312	23	+	3.12	0.00724169	0.0307157	1	-0.10315	1	0	-1.24671	0.850594	0	-1.34986	1	0
hsa-miR-1238-3p						3.11	0.9308	0.955015	0	-0.375162	0.867026	0	0.238215	1	0	-0.136947	1	0
novel_miRNA_chr6:119823108-119823128	chr6	119823108	119823128	21	+	3.11	0.330964	0.581256	0	-2.55248	0.305989	0	0.489326	1	0	-2.06315	1	0
hsa-miR-6513-5p						3.1	0.586065	0.845077	0	1.6863	0.221741	0	0.674977	0.799717	0	2.36128	0.704072	0
hsa-miR-6885-3p						3.1	0.00359141	0.0170327	1	1.49813	0.357096	0	-1.91773	0.565154	0	-0.419598	1	0
hsa-miR-4800-5p						3.08	0.295547	0.537263	0	3.66894	0.129631	0	5.07519	0.465233	0	8.74412	0.365606	0
hsa-miR-200b-5p						3.06	0.0644631	0.180464	0	-0.668503	0.714991	0	-0.745525	0.910982	0	-1.41403	0.793995	0
novel_miRNA_chr3:196610355-196610377	chr3	196610355	196610377	23	+	3.06	0.215806	0.434	0	-1.38663	0.571304	0	1.14067	0.900141	0	-0.245957	1	0
hsa-miR-4750-5p						3.04	0.637616	0.867332	0	-0.29229	0.961603	0	0.331934	1	0	0.0396434	1	0
hsa-miR-10393-3p						3.01	0.113308	0.282078	0	-0.469431	0.920083	0	2.97199	0.570157	0	2.50256	0.805955	0
hsa-miR-10396a-3p/10396b-3p						3.01	0.317081	0.564815	0	-1.94837	0.556026	0	7.58273	0.249995	0	5.63436	0.567968	0
novel_miRNA_chr12:132502517-132502537	chr12	132502517	132502537	21	+	3.01	0.641586	0.867332	0	1.6102	0.542003	0	3.95619	0.542098	0	5.56638	0.598847	0
hsa-miR-3196						3	0.338189	0.58934	0	4.44443	0.114475	0	0.738759	1	0	5.18319	0.659227	0
hsa-miR-502-5p						2.98	0.553312	0.815636	0	0.130119	1	0	3.55837	0.307687	0	3.68849	0.513858	0
hsa-miR-5697-5p						2.98	0.663763	0.867332	0	0.554101	0.772102	0	0.256448	1	0	0.810549	1	0
hsa-miR-5696						2.95	0.142051	0.333195	0	0.501613	0.822927	0	1.76431	0.627338	0	2.26593	0.744791	0
hsa-miR-7854-5p						2.95	0.0141347	0.053493	0	0.908587	0.626412	0	-1.42369	0.607203	0	-0.515108	1	0
novel_miRNA_chr19:7468804-7468824	chr19	7468804	7468824	21	+	2.93	0.968487	0.97762	0	-0.63113	0.836773	0	1.88414	0.602331	0	1.25301	0.89623	0
hsa-miR-4781-5p						2.92	0.462818	0.727806	0	-0.126031	1	0	-1.50113	0.584958	0	-1.62716	0.751903	0
hsa-miR-5189-3p						2.92	0.648864	0.867332	0	-0.801713	0.74884	0	-0.410173	1	0	-1.21189	1	0
novel_miRNA_chr5:157310028-157310049	chr5	157310028	157310049	22	+	2.91	0.206001	0.434	0	-0.279686	0.963198	0	5.75881	0.211669	0	5.47913	0.431176	0
hsa-miR-345-3p						2.9	0.496783	0.757131	0	2.56438	0.202161	0	-0.473294	1	0	2.09109	1	0
hsa-miR-449a/449b-5p						2.9	0.828103	0.885872	0	-0.251768	0.93454	0	1.18025	0.651428	0	0.928479	0.938194	0
novel_miRNA_chrX:12956202-12956223	chrX	12956202	12956223	22	-	2.9	1.73406e-06	1.63788e-05	1	-0.819856	0.784389	0	-2.70387	0.569998	0	-3.52373	0.669316	0
hsa-miR-6739-3p						2.89	0.638658	0.867332	0	1.55243	0.336879	0	-0.427823	1	0	1.12461	1	0
hsa-miR-301b-5p						2.88	0.454797	0.721546	0	0.0244535	1	0	3.91808	0.211669	0	3.94254	0.393456	0
hsa-miR-4786-5p						2.87	0.779981	0.867332	0	-0.193552	0.986996	0	0.473146	1	0	0.279595	1	0
hsa-miR-6505-5p						2.85	0.480437	0.744843	0	0.412799	0.894083	0	1.37939	0.815752	0	1.79219	0.938194	0
hsa-miR-3128						2.83	0.58538	0.845077	0	0.027848	1	0	1.34267	0.69053	0	1.37052	0.929279	0
hsa-miR-548ar-3p						2.83	0.180469	0.400488	0	-0.203545	0.982943	0	1.57332	0.638229	0	1.36977	0.97595	0
hsa-miR-4775						2.82	0.639614	0.867332	0	-0.123754	1	0	-0.814761	0.927321	0	-0.938515	1	0
hsa-miR-548i						2.82	0.7961	0.867332	0	-0.66899	0.716032	0	1.08056	0.681152	0	0.411568	1	0
hsa-miR-6875-5p						2.82	0.0614812	0.173195	0	2.79488	0.100833	0	-1.30207	0.829271	0	1.49281	0.924301	0
hsa-miR-6891-5p						2.8	0.264435	0.4987	0	1.49867	0.63058	0	-1.28099	0.93801	0	0.217676	1	0
hsa-miR-1181-3p						2.79	0.471783	0.735994	0	0.0702562	1	0	0.478569	1	0	0.548825	1	0
hsa-miR-4749-5p						2.78	0.892511	0.934062	0	0.22693	0.991841	0	0.883226	1	0	1.11016	1	0
hsa-miR-4726-5p						2.77	0.557322	0.820471	0	-0.0576123	1	0	4.91996	0.350675	0	4.86235	0.556557	0
novel_miRNA_chr17:81002171-81002192	chr17	81002171	81002192	22	+	2.77	0.527192	0.78852	0	1.50346	0.56765	0	3.96046	0.542382	0	5.46392	0.604238	0
hsa-miR-3115						2.74	0.0760066	0.205611	0	-0.970906	0.564747	0	4.83682	0.127092	0	3.86591	0.415161	0
hsa-miR-4671-5p						2.74	0.0770441	0.207668	0	-0.812903	0.774424	0	6.51506	0.210895	0	5.70216	0.484451	0
hsa-miR-3681-5p						2.73	0.227972	0.4468	0	-0.581041	0.88787	0	6.19805	0.232426	0	5.61701	0.484462	0
novel_miRNA_chr3:184325750-184325772	chr3	184325750	184325772	23	+	2.72	0.197392	0.427502	0	4.06042	0.0846788	0	-0.486312	1	0	3.57411	1	0
hsa-miR-4474-3p						2.71	0.787109	0.867332	0	-0.31893	0.963277	0	1.37575	0.854233	0	1.05682	1	0
hsa-miR-4680-3p						2.71	0.0701542	0.193115	0	1.4554	0.531201	0	-0.642278	1	0	0.813126	1	0
hsa-miR-3176-3p						2.69	0.068848	0.190369	0	-0.40614	0.894943	0	-1.48413	0.646552	0	-1.89027	0.761201	0
hsa-miR-6785-5p						2.69	0.0011043	0.00605526	1	-1.81922	0.465419	0	-0.704932	1	0	-2.52415	0.689039	0
hsa-miR-12125						2.64	0.308865	0.555908	0	-0.906912	0.700243	0	4.48302	0.210895	0	3.57611	0.515257	0
novel_miRNA_chr15:56365284-56365306	chr15	56365284	56365306	23	-	2.64	0.0115159	0.0455772	1	-0.935215	0.744762	0	5.51689	0.36898	0	4.58167	0.65855	0
novel_miRNA_chr22:50424358-50424378	chr22	50424358	50424378	21	+	2.63	0.0109429	0.0436163	1	-1.85471	0.503996	0	0.385323	1	0	-1.46939	1	0
hsa-miR-4785						2.62	0.985373	0.988232	0	-1.6263	0.543965	0	0.289212	1	0	-1.33709	1	0
hsa-miR-6758-5p						2.62	0.0235264	0.0803646	0	-0.00811661	1	0	-1.39082	0.83886	0	-1.39894	1	0
hsa-miR-491-3p						2.61	0.970154	0.978863	0	0.021135	1	0	-2.12022	0.454029	0	-2.09909	0.682904	0
hsa-miR-7854-3p						2.61	0.23639	0.457319	0	0.124887	1	0	-0.791147	1	0	-0.66626	1	0
hsa-miR-6509-5p						2.6	0.293586	0.535199	0	-0.495329	0.855583	0	-0.308425	1	0	-0.803754	1	0
hsa-miR-885-3p						2.6	0.0943019	0.244229	0	-2.98263	0.294766	0	4.2166	0.509539	0	1.23396	1	0
hsa-miR-939-5p						2.6	0.0630057	0.177046	0	-0.306478	0.992954	0	-1.46375	0.828638	0	-1.77023	1	0
novel_miRNA_chr6:119823144-119823164	chr6	119823144	119823164	21	-	2.6	0.244135	0.469073	0	-2.33467	0.343314	0	0.450468	1	0	-1.8842	1	0
hsa-miR-1914-5p						2.58	0.0305804	0.100211	0	-0.622874	0.772395	0	-0.874293	1	0	-1.49717	0.927189	0
hsa-miR-4783-3p						2.57	0.298694	0.541067	0	0.466307	0.896064	0	-0.093475	1	0	0.372832	1	0
novel_miRNA_chrM:2378-2397	chrM	2378	2397	20	-	2.57	0.0245383	0.0830755	0	3.77353	0.0455417	1	-4.02615	0.112262	0	-0.252619	1	0
hsa-miR-548ax						2.56	0.963064	0.974403	0	3.49357	0.134018	0	-0.501381	1	0	2.99219	1	0
novel_miRNA_chr19:12703601-12703625	chr19	12703601	12703625	25	-	2.56	0.432393	0.699294	0	-2.98626	0.103345	0	3.92922	0.504997	0	0.942962	1	0
hsa-miR-3199-5p						2.54	0.206676	0.434	0	-0.0585728	1	0	-1.28645	0.852169	0	-1.34502	1	0
hsa-miR-4799-5p						2.54	0.737841	0.867332	0	-0.0786487	1	0	3.17847	0.41425	0	3.09982	0.604238	0
hsa-miR-3652-3p						2.51	0.181324	0.401592	0	0.187948	1	0	5.36069	0.306467	0	5.54864	0.505439	0
hsa-miR-4657						2.51	0.989601	0.990483	0	-0.172614	1	0	0.169499	1	0	-0.00311499	1	0
hsa-miR-411-3p						2.49	0.167135	0.378699	0	3.15006	0.0651298	0	-1.52449	0.755441	0	1.62557	0.880446	0
hsa-miR-4497						2.49	0.148501	0.344866	0	-2.54314	0.295536	0	0.804022	1	0	-1.73911	0.979657	0
novel_miRNA_chr15:89320354-89320376	chr15	89320354	89320376	23	-	2.48	0.756089	0.867332	0	-0.0428404	1	0	1.70316	0.854233	0	1.66032	1	0
hsa-miR-3911						2.47	0.0507284	0.149827	0	-1.5012	0.556026	0	6.73442	0.19531	0	5.23322	0.48192	0
hsa-miR-676-3p						2.47	0.643264	0.867332	0	0.621395	0.878798	0	3.52465	0.466925	0	4.14604	0.604238	0
hsa-miR-1289-3p						2.46	0.393279	0.657807	0	-0.977312	0.582094	0	0.853748	0.888549	0	-0.123563	1	0
hsa-miR-5583-3p						2.46	0.461768	0.727689	0	-1.24795	0.575621	0	3.40594	0.399998	0	2.15799	0.718143	0
hsa-miR-5581-3p						2.44	0.0614446	0.173195	0	0.400417	0.888422	0	5.00887	0.187119	0	5.40929	0.306522	0
hsa-miR-6729-5p						2.42	1.91797e-10	2.89369e-09	1	1.11115	0.644201	0	-3.08744	0.450874	0	-1.97629	1	0
hsa-miR-4762-3p						2.41	0.0847731	0.22567	0	-1.26473	0.542582	0	1.47481	0.738345	0	0.21008	1	0
novel_miRNA_chr19:15464381-15464402	chr19	15464381	15464402	22	-	2.41	1.34276e-08	1.71506e-07	1	3.11223	0.100833	0	-3.53508	0.307328	0	-0.422851	1	0
novel_miRNA_chr7:740643-740664	chr7	740643	740664	22	+	2.41	0.101717	0.258372	0	-2.25458	0.384148	0	0.434782	1	0	-1.8198	1	0
hsa-miR-3940-5p						2.39	0.86215	0.909741	0	0.0296729	1	0	5.3344	0.485071	0	5.36407	0.659227	0
hsa-miR-597-5p						2.39	0.851895	0.901759	0	-1.33272	0.569814	0	2.16003	0.539303	0	0.827312	0.913517	0
hsa-miR-299-3p						2.37	0.0820004	0.219449	0	3.60742	0.0351108	1	0.0302846	1	0	3.63771	0.718143	0
hsa-miR-4732-5p						2.37	0.76793	0.867332	0	-0.771977	0.881099	0	4.32382	0.434047	0	3.55185	0.682904	0
hsa-miR-4784						2.36	0.273885	0.513078	0	-0.974807	0.715901	0	1.15253	0.944716	0	0.177721	1	0
hsa-miR-5010-5p						2.35	0.000450831	0.0027993	1	0.59556	0.894639	0	-3.00597	0.383161	0	-2.41041	0.825417	0
novel_miRNA_chr20:62903432-62903452	chr20	62903432	62903452	21	-	2.35	0.394759	0.65979	0	1.41391	0.584306	0	3.90017	0.545469	0	5.31409	0.616538	0
novel_miRNA_chr6:141987479-141987500	chr6	141987479	141987500	22	-	2.34	0.36121	0.621746	0	4.70649	0.0846788	0	0.717869	1	0	5.42436	0.645791	0
hsa-miR-1224-5p						2.33	0.707397	0.867332	0	0.643719	0.87943	0	0.00975777	1	0	0.653477	1	0
hsa-miR-3175-5p						2.32	0.681311	0.867332	0	0.455177	0.917159	0	5.42475	0.394408	0	5.87993	0.556557	0
hsa-miR-6502-5p						2.32	0.236322	0.457319	0	0.676126	0.878798	0	-1.43338	0.739813	0	-0.757256	1	0
novel_miRNA_chr14:106723557-106723577	chr14	106723557	106723577	21	+	2.32	0.00798367	0.0336092	1	-0.153217	1	0	4.42104	0.485071	0	4.26782	0.669316	0
hsa-miR-7110-3p						2.31	0.00832679	0.034793	1	-0.0184977	1	0	-1.72721	0.635727	0	-1.74571	0.911037	0
hsa-miR-6730-5p						2.29	0.140381	0.33035	0	2.47644	0.255381	0	2.04284	0.614945	0	4.51928	0.653722	0
hsa-miR-4498						2.28	0.150306	0.347979	0	1.26576	0.679826	0	-2.00527	0.732796	0	-0.739515	1	0
hsa-miR-4727-3p						2.28	0.580374	0.841187	0	-0.182121	1	0	1.43954	0.949326	0	1.25742	1	0
hsa-miR-6804-5p						2.28	0.345134	0.599468	0	0.707544	0.809111	0	-0.377532	1	0	0.330012	1	0
hsa-miR-935						2.28	0.621833	0.866856	0	0.20466	1	0	-0.618941	1	0	-0.414281	1	0
hsa-miR-1234-3p						2.27	0.181928	0.402138	0	1.09102	0.588602	0	-0.874938	0.962368	0	0.216084	1	0
hsa-miR-1910-5p						2.27	1.13556e-11	2.02599e-10	1	-2.3013	0.431188	0	-3.75209	0.211669	0	-6.05339	0.204544	0
novel_miRNA_chr12:6329622-6329645	chr12	6329622	6329645	24	-	2.26	0.0122782	0.048081	1	0.797598	0.797216	0	-2.0568	0.684939	0	-1.2592	1	0
novel_miRNA_chr6:26157124-26157145	chr6	26157124	26157145	22	+	2.26	0.450698	0.71856	0	4.95102	0.00324431	1	-0.657712	1	0	4.2933	1	0
hsa-miR-19a-5p						2.25	0.936662	0.957969	0	-0.589873	0.798426	0	0.804892	0.784096	0	0.21502	1	0
hsa-miR-556-5p						2.24	0.0912292	0.238192	0	1.80965	0.519057	0	-1.78475	0.634222	0	0.0248991	1	0
hsa-miR-4482-3p						2.22	0.0562296	0.162265	0	-1.8947	0.430884	0	6.95814	0.19531	0	5.06344	0.515257	0
hsa-miR-4736						2.22	0.808591	0.873061	0	0.371212	0.91925	0	2.91892	0.492839	0	3.29013	0.645791	0
hsa-miR-514a-5p						2.22	0.756773	0.867332	0	-1.65226	0.581736	0	3.45213	0.482625	0	1.79987	0.783532	0
novel_miRNA_chr1:75614977-75614999	chr1	75614977	75614999	23	+	2.22	0.81385	0.875429	0	0.410665	0.937069	0	5.52999	0.454029	0	5.94065	0.604238	0
hsa-miR-660-3p						2.21	0.932371	0.955035	0	-0.573013	0.809111	0	-1.39522	0.677702	0	-1.96823	0.755266	0
hsa-miR-1289-5p						2.18	0.00213619	0.0108794	1	-0.902949	0.712068	0	3.37646	0.465552	0	2.47351	0.788527	0
hsa-miR-6750-5p						2.18	0.228551	0.44745	0	2.95139	0.172297	0	-4.40219	0.135317	0	-1.4508	1	0
hsa-miR-133a-5p						2.17	0.135261	0.321763	0	1.52833	0.633006	0	2.66909	0.542382	0	4.19741	0.641769	0
hsa-miR-219b-3p						2.16	0.916198	0.946514	0	-0.358301	0.906153	0	2.07437	0.547169	0	1.71606	0.751903	0
hsa-miR-10401-5p						2.15	0.939714	0.958981	0	3.05904	0.195273	0	0.809372	1	0	3.86841	0.694118	0
hsa-miR-6892-5p						2.15	0.594011	0.851617	0	0.135184	1	0	-0.561756	1	0	-0.426571	1	0
hsa-miR-2116-3p						2.14	5.5922e-09	7.57306e-08	1	2.31041	0.172069	0	-5.93298	0.00957157	-1	-3.62256	0.484451	0
hsa-miR-4755-3p						2.14	0.547453	0.810187	0	-2.5915	0.442167	0	1.63549	0.83884	0	-0.956013	1	0
hsa-miR-4779-3p						2.14	0.201332	0.43352	0	-1.05654	0.633006	0	-1.45375	0.633974	0	-2.5103	0.682904	0
hsa-miR-3160-3p						2.13	0.97424	0.980882	0	-1.07914	0.74645	0	0.0893599	1	0	-0.98978	1	0
hsa-miR-944-3p						2.13	0.466466	0.731763	0	-2.66468	0.502978	0	-2.12104	0.617575	0	-4.78572	0.571539	0
hsa-miR-4491						2.12	0.353178	0.609735	0	-4.00856	0.107163	0	0.995346	0.973707	0	-3.01321	0.540871	0
hsa-miR-4520-2-3p/4520-3p						2.11	0.389321	0.654321	0	-0.169796	1	0	-0.947623	1	0	-1.11742	1	0
hsa-miR-4745-3p						2.11	0.738666	0.867332	0	0.505835	0.883003	0	1.05311	1	0	1.55895	1	0
hsa-miR-3162-5p						2.1	0.300842	0.54452	0	0.498242	0.966825	0	-0.948463	1	0	-0.450221	1	0
hsa-miR-4536-5p						2.09	0.579783	0.841071	0	-0.130754	0.992954	0	-0.634102	0.927794	0	-0.764856	1	0
hsa-miR-6787-3p						2.09	8.03903e-06	7.08695e-05	1	-1.08667	0.715901	0	-2.25894	0.561608	0	-3.34561	0.606749	0
novel_miRNA_chr17:78134844-78134867	chr17	78134844	78134867	24	+	2.09	0.0143006	0.053939	0	1.12334	0.639331	0	-3.59078	0.293418	0	-2.46744	0.784038	0
hsa-miR-155-3p						2.08	0.24206	0.465882	0	0.575235	0.826214	0	3.04909	0.415206	0	3.62432	0.548996	0
hsa-miR-4716-3p						2.08	0.0519598	0.152502	0	-2.52152	0.299221	0	2.42017	0.61279	0	-0.101351	1	0
hsa-miR-508-5p						2.08	0.509015	0.770031	0	-1.53548	0.618239	0	5.2693	0.323804	0	3.73382	0.652963	0
hsa-miR-6755-5p						2.08	0.701677	0.867332	0	0.846998	0.715901	0	0.243309	1	0	1.09031	1	0
hsa-miR-24-1-5p						2.07	0.00723778	0.0307157	1	-0.17518	0.992954	0	-0.414845	1	0	-0.590025	1	0
hsa-miR-548aq-5p						2.07	0.92608	0.952346	0	0.383458	0.959898	0	1.30479	0.627076	0	1.68825	0.787681	0
hsa-miR-7851-3p						2.06	0.827669	0.885872	0	-1.09322	0.735019	0	3.63615	0.502552	0	2.54293	0.745015	0
hsa-miR-4482-5p						2.04	0.573365	0.837508	0	-0.294168	0.980635	0	4.52439	0.375766	0	4.23022	0.606749	0
hsa-miR-4430						2.03	0.783359	0.867332	0	0.223004	1	0	5.03607	0.466925	0	5.25908	0.641769	0
hsa-miR-5683						2.03	0.0907373	0.237459	0	0.922771	0.715901	0	4.1232	0.309634	0	5.04597	0.433293	0
hsa-miR-663a-5p						2.03	0.575033	0.837767	0	2.04869	0.37236	0	0.565709	1	0	2.6144	0.745488	0
hsa-miR-887-3p						2.03	0.471169	0.735697	0	-2.39169	0.501566	0	4.4324	0.401858	0	2.04071	0.756203	0
novel_miRNA_chr22:25767426-25767447	chr22	25767426	25767447	22	+	2.03	0.487223	0.749912	0	2.80728	0.248048	0	3.88705	0.542098	0	6.69433	0.515257	0
hsa-miR-6832-5p						2.02	0.725241	0.867332	0	0.765071	0.816177	0	-1.473	0.832505	0	-0.707929	1	0
novel_miRNA_chr11:8685438-8685459	chr11	8685438	8685459	22	+	2.02	0.0269582	0.0902533	0	3.65573	0.0429509	1	-3.8787	0.112262	0	-0.222973	1	0
novel_miRNA_chr14:106301378-106301398	chr14	106301378	106301398	21	+	2.02	0.0568535	0.163452	0	0.122855	1	0	4.05812	0.504215	0	4.18098	0.682904	0
novel_miRNA_chr20:61554817-61554838	chr20	61554817	61554838	22	+	2.02	0.0996737	0.254332	0	-2.58072	0.30445	0	0.48133	1	0	-2.09939	1	0
hsa-miR-4523-5p						2.01	0.0663521	0.184603	0	3.66972	0.106912	0	2.7105	0.547169	0	6.38022	0.412142	0
hsa-miR-4653-3p						2.01	0.371931	0.634897	0	1.87093	0.350216	0	0.661715	0.887844	0	2.53265	0.745015	0
hsa-miR-6793-5p						2.01	0.0212111	0.0743878	0	-1.57985	0.503996	0	-1.79811	0.602787	0	-3.37795	0.552455	0
hsa-miR-6874-3p						2.01	0.0132977	0.0511872	0	3.18251	0.0869298	0	3.03126	0.537086	0	6.21378	0.420529	0
hsa-miR-3945-5p						1.99	0.269406	0.507223	0	1.09557	0.715905	0	-1.67364	0.813095	0	-0.578074	1	0
hsa-miR-4515						1.98	0.62755	0.867332	0	-0.0216666	1	0	6.0285	0.379381	0	6.00683	0.594367	0
hsa-miR-7106-5p						1.98	0.0617288	0.173675	0	3.92662	0.0109512	1	-3.85256	0.0995851	0	0.0740596	1	0
hsa-miR-128-2-5p						1.97	0.0532168	0.154762	0	-0.700236	0.73588	0	5.90422	0.19531	0	5.20398	0.451677	0
hsa-miR-379-3p						1.96	0.00213911	0.0108794	1	4.12766	0.00473943	1	-2.13751	0.493797	0	1.99015	0.911493	0
hsa-miR-4668-5p						1.95	0.000184284	0.00132355	1	3.24212	0.14673	0	-3.55025	0.383161	0	-0.308126	1	0
novel_miRNA_chr3:143506693-143506714	chr3	143506693	143506714	22	+	1.95	0.00388415	0.0181908	1	-1.60325	0.546645	0	0.335351	1	0	-1.2679	1	0
hsa-miR-5004-3p						1.94	0.62515	0.867332	0	-0.129707	1	0	1.08283	0.998724	0	0.953118	1	0
hsa-miR-655-3p						1.94	0.0314484	0.102162	0	4.41773	0.00275748	1	-0.253581	1	0	4.16414	0.689039	0
hsa-miR-6727-5p						1.93	0.00453841	0.02073	1	0.411807	0.930313	0	-1.58358	0.832505	0	-1.17177	1	0
novel_miRNA_chr17:10128048-10128069	chr17	10128048	10128069	22	-	1.93	0.391936	0.656536	0	-3.45604	0.0869298	0	5.40752	0.450874	0	1.95148	1	0
hsa-miR-205-5p						1.92	0.910851	0.942631	0	-0.18861	0.991841	0	0.0371667	1	0	-0.151443	1	0
novel_miRNA_chr4:177109950-177109971	chr4	177109950	177109971	22	-	1.92	0.57707	0.83856	0	-0.592094	0.9387	0	4.95009	0.438608	0	4.358	0.669316	0
novel_miRNA_chr16:58548614-58548634	chr16	58548614	58548634	21	-	1.89	0.217671	0.434	0	3.5278	0.0672617	0	0.921588	1	0	4.44938	0.689039	0
novel_miRNA_chr2:21506071-21506090	chr2	21506071	21506090	20	+	1.89	1.30583e-11	2.27558e-10	1	-0.475507	0.874644	0	0.0953935	1	0	-0.380114	1	0
hsa-miR-6884-5p						1.88	0.945193	0.962752	0	-0.336446	0.950972	0	0.0547958	1	0	-0.28165	1	0
novel_miRNA_chr12:107747327-107747346	chr12	107747327	107747346	20	-	1.86	0.156473	0.358565	0	2.58838	0.179633	0	3.61464	0.499159	0	6.20301	0.446491	0
hsa-miR-3141						1.85	0.186353	0.408306	0	-2.29217	0.475826	0	1.72345	0.835215	0	-0.568719	1	0
hsa-miR-548ac						1.84	0.0230158	0.0791124	0	1.71256	0.275361	0	-0.821436	0.935558	0	0.891123	1	0
hsa-miR-500b-3p						1.83	0.00110438	0.00605526	1	-1.2043	0.526637	0	-1.32663	0.643044	0	-2.53092	0.598847	0
hsa-miR-3918-3p						1.8	0.262976	0.496364	0	-0.654974	0.824496	0	4.79591	0.285385	0	4.14094	0.552455	0
hsa-miR-6722-3p						1.79	0.220174	0.437623	0	3.57812	0.0805536	0	0.91883	1	0	4.49695	0.697781	0
hsa-miR-6724-5p						1.79	5.86501e-06	5.27382e-05	1	-4.41107	0.0133417	-1	-1.33443	0.643044	0	-5.7455	0.0399799	-1
hsa-miR-3918-5p						1.78	0.0303551	0.0996178	0	-1.13848	0.620663	0	1.81665	0.680587	0	0.678168	1	0
hsa-miR-4655-5p						1.78	0.0507865	0.149827	0	3.58504	0.0358745	1	0.950949	1	0	4.53599	0.658346	0
hsa-miR-6774-3p						1.75	2.33012e-06	2.1556e-05	1	-0.855712	0.760676	0	-3.88983	0.1927	0	-4.74554	0.383172	0
hsa-miR-6871-5p						1.75	0.169741	0.382341	0	-1.17602	0.715901	0	5.93354	0.298118	0	4.75752	0.604238	0
hsa-miR-3912-5p						1.74	0.383819	0.647767	0	0.525206	0.860842	0	-0.108571	1	0	0.416635	1	0
novel_miRNA_chr5:1309350-1309371	chr5	1309350	1309371	22	-	1.74	0.030312	0.0996178	0	-1.58745	0.543383	0	0.327491	1	0	-1.25996	1	0
hsa-miR-206						1.72	1.90315e-05	0.00015729	1	1.17462	0.729083	0	-3.53771	0.364186	0	-2.36309	1	0
hsa-miR-548aj-5p/548g-5p/548x-5p						1.72	0.73471	0.867332	0	-0.854969	0.770607	0	-2.36891	0.542382	0	-3.22388	0.679842	0
hsa-miR-6806-3p						1.72	0.190537	0.415852	0	-1.43276	0.512998	0	-0.226102	1	0	-1.65887	0.866513	0
novel_miRNA_chr14:81202815-81202836	chr14	81202815	81202836	22	-	1.72	0.217656	0.434	0	3.50835	0.0674939	0	0.918052	1	0	4.4264	0.689039	0
novel_miRNA_chr19:40282556-40282576	chr19	40282556	40282576	21	-	1.72	0.757106	0.867332	0	1.03586	0.715901	0	-0.19953	1	0	0.836334	1	0
hsa-miR-3939-3p						1.71	0.416468	0.682377	0	-0.30853	0.923194	0	-0.659572	1	0	-0.968102	1	0
hsa-miR-1302-3p						1.69	0.664884	0.867332	0	0.198885	0.980419	0	-0.00558108	1	0	0.193304	1	0
hsa-miR-4804-3p						1.69	0.551987	0.814238	0	0.722365	0.715901	0	2.34821	0.504113	0	3.07057	0.598847	0
hsa-miR-1226-5p						1.66	0.000287996	0.00201687	1	1.96808	0.384675	0	-2.99455	0.466925	0	-1.02647	1	0
hsa-miR-6505-3p						1.66	0.0699653	0.192984	0	2.27741	0.26363	0	-1.33135	0.789861	0	0.946069	1	0
hsa-miR-4766-5p						1.64	0.817166	0.878172	0	-0.0936311	1	0	0.516455	1	0	0.422824	1	0
hsa-miR-659-3p						1.64	1.33764e-11	2.31309e-10	1	0.43266	0.63058	0	-0.0825783	1	0	0.350082	1	0
hsa-miR-19b-2-5p						1.63	0.5606	0.823141	0	0.541514	0.855362	0	1.67796	0.584958	0	2.21948	0.704072	0
hsa-miR-6800-3p						1.63	4.69921e-08	5.77258e-07	1	0.192874	0.715901	0	0.493702	1	0	0.686575	1	0
novel_miRNA_chr17:81395462-81395480	chr17	81395462	81395480	19	+	1.62	0.585217	0.845077	0	1.457	0.577162	0	3.26103	0.584958	0	4.71803	0.659227	0
hsa-miR-147b-5p						1.61	0.902385	0.938281	0	-0.816394	0.715901	0	0.373768	1	0	-0.442626	1	0
hsa-miR-6840-3p						1.6	0.036185	0.114731	0	-1.53916	0.553116	0	0.318338	1	0	-1.22082	1	0
hsa-miR-3194-3p						1.59	0.227461	0.446351	0	0.619889	0.875404	0	0.930513	0.997431	0	1.5504	1	0
hsa-miR-4762-5p						1.59	0.965568	0.975829	0	-0.309309	0.920083	0	1.4964	0.602331	0	1.18709	0.866513	0
hsa-miR-6775-3p						1.58	0.168442	0.380561	0	0.483935	0.980362	0	-1.1616	1	0	-0.677664	1	0
hsa-miR-6795-5p						1.58	0.760565	0.867332	0	-0.44744	0.918349	0	5.28378	0.428801	0	4.83634	0.654566	0
hsa-miR-6804-3p						1.58	0.0531701	0.154762	0	1.73851	0.324931	0	-3.89409	0.143221	0	-2.15559	0.744791	0
novel_miRNA_chr1:215588443-215588463	chr1	215588443	215588463	21	+	1.58	0.022592	0.0779992	0	-1.22636	0.592065	0	4.07197	0.497703	0	2.84561	1	0
hsa-miR-600-3p						1.57	0.539237	0.801192	0	-1.01107	0.63058	0	0.0188539	1	0	-0.992215	1	0
hsa-miR-6894-5p						1.57	0.28025	0.519803	0	0.189943	1	0	-1.43475	0.954945	0	-1.24481	1	0
hsa-miR-885-5p						1.56	0.0432031	0.132497	0	-1.84956	0.423298	0	6.41388	0.112262	0	4.56432	0.459163	0
hsa-miR-1256-5p						1.55	0.0322403	0.104219	0	2.65768	0.165767	0	-1.18403	0.835215	0	1.47365	0.942889	0
hsa-miR-4683						1.55	0.086043	0.228364	0	-1.844	0.539018	0	-0.440125	1	0	-2.28413	0.784038	0
hsa-miR-129-1-3p/129-2-3p						1.54	0.522309	0.783812	0	1.68339	0.566666	0	1.73417	0.656267	0	3.41756	0.689039	0
hsa-miR-3135a						1.54	0.330773	0.581256	0	-0.520851	0.929404	0	5.20272	0.345986	0	4.68186	0.598847	0
hsa-miR-4774-5p						1.54	0.408209	0.674692	0	-0.402862	0.920083	0	4.59232	0.313393	0	4.18946	0.556557	0
hsa-miR-765						1.53	0.212157	0.434	0	2.57876	0.468699	0	-2.76163	0.584958	0	-0.182866	1	0
hsa-miR-4635						1.52	0.844153	0.897257	0	-0.0307151	1	0	2.6622	0.485071	0	2.63148	0.669316	0
hsa-miR-9901						1.52	0.176304	0.39417	0	-4.19693	0.216918	0	8.82423	0.245852	0	4.6273	0.679842	0
hsa-miR-1233-3p						1.51	0.850106	0.901433	0	1.63357	0.633497	0	0.038188	1	0	1.67176	1	0
hsa-miR-1270-3p						1.51	0.503512	0.762661	0	-0.626218	0.874644	0	-4.25661	0.0176145	-1	-4.88283	0.109574	0
hsa-miR-4434						1.51	0.631714	0.867332	0	1.03711	0.710595	0	1.83883	0.600178	0	2.87594	0.689039	0
hsa-miR-4708-3p						1.51	0.413624	0.679698	0	1.26753	0.625204	0	3.56689	0.547169	0	4.83442	0.637454	0
hsa-miR-6854-5p						1.51	0.0686461	0.190045	0	1.33239	0.588054	0	-1.75402	0.662136	0	-0.421625	1	0
hsa-miR-6833-3p						1.5	0.773698	0.867332	0	-0.673933	0.797744	0	0.330097	1	0	-0.343836	1	0
novel_miRNA_chr17:3950640-3950661	chr17	3950640	3950661	22	-	1.5	0.626505	0.867332	0	1.71381	0.647819	0	-1.3291	0.94271	0	0.384708	1	0
hsa-miR-11400						1.49	0.939784	0.958981	0	-0.14584	0.980362	0	0.82813	1	0	0.68229	1	0
hsa-miR-4738-3p						1.49	0.0127284	0.0494188	1	-0.521602	0.909067	0	-1.88225	0.680587	0	-2.40385	0.814789	0
hsa-miR-4749-3p						1.49	0.000127449	0.000942449	1	3.78669	0.00463083	1	-4.97067	0.0140849	-1	-1.18398	1	0
hsa-miR-6807-5p						1.49	0.840331	0.895291	0	-0.31706	0.962054	0	3.21968	0.484912	0	2.90262	0.682904	0
hsa-miR-3165-5p						1.48	0.30629	0.553489	0	2.20445	0.377114	0	1.5284	0.650273	0	3.73284	0.641769	0
novel_miRNA_chr5:1246761-1246778	chr5	1246761	1246778	18	-	1.48	0.21782	0.434	0	3.39169	0.0777204	0	0.892406	1	0	4.28409	0.689039	0
hsa-miR-876-5p						1.47	0.0443482	0.135271	0	-1.2158	0.707488	0	0.759359	0.83843	0	-0.456443	1	0
novel_miRNA_chr19:39436214-39436236	chr19	39436214	39436236	23	+	1.47	0.324918	0.574997	0	1.27581	0.626412	0	-0.983882	0.978592	0	0.291928	1	0
hsa-miR-3183-5p						1.46	0.636046	0.867332	0	1.00271	0.63058	0	1.4505	0.650273	0	2.4532	0.732738	0
hsa-miR-410-3p						1.46	0.122071	0.300002	0	4.06445	0.00473943	1	-2.39176	0.211715	0	1.67269	1	0
hsa-miR-4426						1.46	0.469671	0.734739	0	0.926496	0.776765	0	3.99342	0.499282	0	4.91992	0.637508	0
hsa-miR-548at-5p						1.46	0.139414	0.328746	0	1.74301	0.56765	0	1.70835	0.605798	0	3.45136	0.689039	0
hsa-miR-6791-3p						1.46	0.680219	0.867332	0	0.683763	0.798426	0	-2.106	0.614945	0	-1.42223	1	0
hsa-miR-2467-3p						1.45	0.723059	0.867332	0	-0.178945	1	0	0.701999	1	0	0.523054	1	0
hsa-miR-3133						1.45	0.854322	0.903347	0	-0.624241	0.858426	0	-0.183973	1	0	-0.808215	1	0
novel_miRNA_chr1:193157267-193157288	chr1	193157267	193157288	22	+	1.45	2.34399e-11	3.71077e-10	1	-0.309853	0.923194	0	0.0610256	1	0	-0.248827	1	0
hsa-miR-3144-3p						1.44	0.817232	0.878172	0	-0.736602	0.873934	0	4.00927	0.475581	0	3.27267	0.689039	0
hsa-miR-4646-5p						1.43	0.495238	0.756227	0	2.42543	0.262385	0	-0.477793	1	0	1.94763	0.861595	0
hsa-miR-6794-5p						1.43	0.499383	0.758523	0	-0.605325	0.88787	0	6.52118	0.381635	0	5.91586	0.653722	0
hsa-miR-4517						1.42	0.261463	0.494754	0	1.60873	0.523678	0	3.02124	0.584958	0	4.62997	0.63699	0
hsa-miR-30c-2-3p						1.41	0.00670427	0.0288168	1	-0.286715	0.968536	0	-2.78695	0.450874	0	-3.07367	0.689039	0
hsa-miR-124-3p						1.4	0.248406	0.475673	0	-2.38831	0.477571	0	4.61033	0.333147	0	2.22202	0.744791	0
novel_miRNA_chr11:44619024-44619045	chr11	44619024	44619045	22	+	1.4	0.0010401	0.005759	1	0.184797	1	0	-1.95181	0.752073	0	-1.76701	1	0
hsa-miR-6758-3p						1.38	0.0273794	0.0913188	0	1.32807	0.568351	0	-1.89289	0.602331	0	-0.56482	1	0
hsa-miR-95-5p						1.38	0.948709	0.964952	0	1.02754	0.797216	0	0.836874	0.753825	0	1.86442	0.858766	0
novel_miRNA_chr7:92682513-92682534	chr7	92682513	92682534	22	-	1.38	0.0105072	0.042179	1	-1.30287	0.558291	0	0.255903	1	0	-1.04696	1	0
hsa-miR-3074-3p						1.37	0.284493	0.525075	0	-2.02959	0.486265	0	0.123909	1	0	-1.90568	0.941239	0
hsa-miR-584-3p						1.37	0.0505335	0.149473	0	3.07319	0.0659965	0	-0.432105	1	0	2.64108	1	0
novel_miRNA_chr11:124968028-124968050	chr11	124968028	124968050	23	+	1.37	1.36563e-07	1.46433e-06	1	-1.22218	0.25621	0	0.248758	1	0	-0.973421	1	0
hsa-miR-4479-3p						1.36	0.0535003	0.155386	0	-1.31795	0.5683	0	-1.28346	0.959993	0	-2.60141	0.724242	0
hsa-miR-4709-3p						1.36	0.520297	0.781314	0	-0.296033	0.965336	0	-0.222032	1	0	-0.518065	1	0
hsa-miR-548ah-5p						1.36	0.21762	0.434	0	3.3075	0.0805536	0	0.876431	1	0	4.18394	0.689039	0
hsa-miR-4679						1.35	0.0468802	0.141014	0	-1.11417	0.606349	0	3.602	0.492839	0	2.48783	1	0
hsa-miR-4771-5p						1.35	0.195034	0.424019	0	-0.116079	1	0	3.91278	0.466925	0	3.7967	0.682904	0
hsa-miR-6770-3p						1.35	0.553861	0.815911	0	-0.651479	0.811596	0	-0.252263	1	0	-0.903742	1	0
novel_miRNA_chr14:105907191-105907212	chr14	105907191	105907212	22	+	1.35	0.295638	0.537263	0	1.81974	0.465172	0	2.5548	0.607203	0	4.37454	0.655088	0
novel_miRNA_chr19:16088006-16088027	chr19	16088006	16088027	22	+	1.34	0.0460009	0.138805	0	3.22804	0.0429509	1	0.885903	1	0	4.11394	0.659227	0
hsa-miR-378i						1.33	0.12592	0.306019	0	-3.82208	0.15979	0	7.23369	0.277573	0	3.41161	0.73601	0
hsa-miR-4258-3p						1.33	0.21847	0.434619	0	3.10888	0.103932	0	0.831146	1	0	3.94003	0.720637	0
hsa-miR-5588-5p						1.33	0.156979	0.359357	0	2.03476	0.268795	0	-1.09932	0.957645	0	0.935439	0.945383	0
hsa-miR-6783-5p						1.33	0.813414	0.875429	0	-1.12023	0.680956	0	2.77643	0.504104	0	1.65619	0.786581	0
novel_miRNA_chr11:68839012-68839032	chr11	68839012	68839032	21	-	1.32	0.443306	0.711822	0	1.22656	0.63058	0	3.43833	0.548381	0	4.66489	0.641769	0
novel_miRNA_chr19:55225520-55225541	chr19	55225520	55225541	22	-	1.32	0.00414798	0.0191866	1	-0.0205142	1	0	2.74122	0.584958	0	2.72071	0.745015	0
novel_miRNA_chr7:30147764-30147786	chr7	30147764	30147786	23	+	1.32	0.216263	0.434	0	3.0021	0.107163	0	-0.391106	1	0	2.61099	1	0
hsa-miR-4519						1.31	0.789158	0.867332	0	0.0886814	1	0	-0.0173732	1	0	0.0713082	1	0
hsa-miR-4706-5p						1.31	0.897247	0.936403	0	0.196598	1	0	5.12609	0.493797	0	5.32269	0.669316	0
hsa-miR-5687-5p						1.31	0.224783	0.442868	0	0.459527	0.906153	0	0.912323	1	0	1.37185	1	0
hsa-miR-6766-3p						1.31	0.915786	0.946514	0	-0.0449053	1	0	0.402096	1	0	0.35719	1	0
hsa-miR-1914-3p						1.3	0.565836	0.828691	0	3.03477	0.21495	0	2.34293	0.606903	0	5.3777	0.564092	0
hsa-miR-599						1.3	0.134985	0.321448	0	-1.46403	0.550314	0	0.292108	1	0	-1.17192	1	0
hsa-miR-6740-5p						1.3	0.414251	0.680231	0	3.01082	0.21495	0	-1.46076	0.922636	0	1.55006	0.855692	0
hsa-miR-6866-3p						1.3	0.407009	0.673257	0	0.894683	0.760676	0	2.70004	0.542098	0	3.59472	0.65855	0
hsa-miR-374c-5p						1.29	0.933201	0.955299	0	0.584211	0.910806	0	0.164926	1	0	0.749137	1	0
hsa-miR-4723-3p						1.29	0.00258807	0.0129288	1	0.506568	0.894943	0	-2.55669	0.545469	0	-2.05013	0.889578	0
hsa-miR-4659a-5p/4659b-5p						1.28	0.955193	0.969424	0	-0.436358	0.894943	0	1.16691	0.680587	0	0.730552	1	0
hsa-miR-4795-3p						1.28	0.0140391	0.0533107	0	2.15115	0.171908	0	-1.14529	0.791846	0	1.00586	1	0
novel_miRNA_chr6:27873194-27873217	chr6	27873194	27873217	24	-	1.28	0.848813	0.900487	0	0.466523	0.9669	0	2.43985	0.602331	0	2.90637	0.755266	0
novel_miRNA_chr4:52712620-52712635	chr4	52712620	52712635	16	+	1.27	1.37266e-07	1.46433e-06	1	-1.21157	0.262139	0	0.246119	1	0	-0.96545	1	0
hsa-miR-4470-3p						1.26	0.247653	0.47527	0	1.8839	0.244939	0	-1.93836	0.591051	0	-0.0544668	1	0
hsa-miR-1908-3p						1.25	0.546422	0.809728	0	-0.691284	0.805119	0	5.62696	0.367874	0	4.93567	0.63699	0
hsa-miR-513b-5p						1.24	0.8414	0.896005	0	0.477953	0.884031	0	2.38428	0.570761	0	2.86223	0.689039	0
hsa-miR-6851-5p						1.24	0.938831	0.958981	0	0.32159	1	0	0.441993	1	0	0.763584	1	0
novel_miRNA_chr2:55139990-55140010	chr2	55139990	55140010	21	-	1.24	1.3122e-07	1.46433e-06	1	-1.25854	0.221741	0	0.259395	1	0	-0.999141	1	0
novel_miRNA_chr7:99391154-99391177	chr7	99391154	99391177	24	+	1.24	9.62443e-06	8.32143e-05	1	1.68339	0.495053	0	-4.57824	0.19531	0	-2.89485	1	0
hsa-miR-371b-5p						1.23	2.37299e-08	2.9636e-07	1	1.80942	0.512508	0	-5.04115	0.0374011	-1	-3.23173	0.744791	0
hsa-miR-3909-5p						1.23	0.000329819	0.00227433	1	-0.560168	0.884031	0	-1.32244	0.934367	0	-1.88261	1	0
hsa-miR-6748-5p						1.23	0.722898	0.867332	0	-0.64009	0.88787	0	4.9254	0.467917	0	4.28531	0.682904	0
hsa-miR-6844						1.23	0.0964465	0.247785	0	1.83757	0.251765	0	-2.11677	0.485071	0	-0.2792	1	0
hsa-miR-6886-5p						1.22	0.0196022	0.0700568	0	-1.35387	0.568351	0	0.27324	1	0	-1.08063	1	0
hsa-miR-887-5p						1.22	0.18536	0.40742	0	-4.58301	0.154513	0	6.75337	0.296613	0	2.17036	1	0
hsa-miR-329-5p						1.21	0.00130376	0.00701163	1	3.73302	0.00287142	1	0.0416224	1	0	3.77465	0.653722	0
novel_miRNA_chrX:153981103-153981128	chrX	153981103	153981128	26	-	1.2	0.22179	0.43932	0	-0.334964	0.966125	0	-0.164211	1	0	-0.499175	1	0
hsa-miR-1286-3p						1.19	0.777097	0.867332	0	-1.15972	0.715901	0	-0.651141	1	0	-1.81086	0.961984	0
hsa-miR-3922-5p						1.19	0.238055	0.459354	0	2.31195	0.251765	0	0.344464	1	0	2.65641	0.755266	0
hsa-miR-4691-3p						1.19	0.0635361	0.178313	0	-0.95575	0.673524	0	3.21666	0.548381	0	2.26091	1	0
hsa-miR-6820-3p						1.19	0.57215	0.836277	0	-0.0208331	1	0	3.78719	0.415492	0	3.76636	0.606749	0
novel_miRNA_chr1:149887441-149887464	chr1	149887441	149887464	24	-	1.19	0.119884	0.296806	0	-1.75753	0.499856	0	-0.467929	1	0	-2.22546	0.786581	0
hsa-miR-6797-3p						1.18	0.688988	0.867332	0	0.86441	0.715901	0	1.88389	0.602787	0	2.7483	0.689039	0
novel_miRNA_chr14:105888533-105888554	chr14	105888533	105888554	22	+	1.18	0.188034	0.411188	0	-1.73736	0.483219	0	3.37511	0.533909	0	1.63775	1	0
hsa-miR-3126-5p						1.17	0.0781267	0.210082	0	-1.03113	0.715901	0	5.26936	0.289451	0	4.23824	0.606749	0
hsa-miR-3937-3p						1.17	0.216732	0.434	0	2.96628	0.120347	0	-0.383939	1	0	2.58234	1	0
novel_miRNA_chr1:117059277-117059298	chr1	117059277	117059298	22	-	1.16	2.53311e-11	3.92719e-10	1	-0.327238	0.91925	0	0.0646304	1	0	-0.262608	1	0
hsa-miR-4682-5p						1.15	0.391077	0.655585	0	2.005	0.437501	0	2.2874	0.664828	0	4.2924	0.682904	0
hsa-miR-6761-5p						1.15	1.93127e-05	0.000158449	1	-0.966991	0.760676	0	-2.44967	0.548381	0	-3.41666	0.648191	0
novel_miRNA_chr20:43457922-43457941	chr20	43457922	43457941	20	+	1.15	0.676794	0.867332	0	1.25642	0.650495	0	3.32011	0.584958	0	4.57653	0.679919	0
hsa-miR-1973						1.14	0.73193	0.867332	0	-1.42331	0.716032	0	4.34083	0.481081	0	2.91752	0.744791	0
hsa-miR-216b-5p						1.14	1.32586e-13	2.73443e-12	1	-2.45714	0.0737883	0	-3.29806	0.285385	0	-5.75521	0.0364741	-1
novel_miRNA_chr10:119442295-119442315	chr10	119442295	119442315	21	+	1.14	0.785628	0.867332	0	0.467041	0.912173	0	4.3258	0.485071	0	4.79284	0.632829	0
novel_miRNA_chr5:128083539-128083561	chr5	128083539	128083561	23	+	1.14	8.32202e-09	1.09403e-07	1	0.493644	0.897355	0	-3.1088	0.485071	0	-2.61515	1	0
hsa-miR-101-2-5p						1.13	0.428154	0.693937	0	0.224719	0.980635	0	-0.0457468	1	0	0.178972	1	0
hsa-miR-6514-3p						1.13	7.31771e-06	6.47646e-05	1	-1.16659	0.556026	0	-1.33433	0.753825	0	-2.50092	0.641769	0
hsa-miR-6895-3p						1.13	0.0756174	0.204805	0	2.10054	0.0915336	0	0.366316	1	0	2.46686	0.733489	0
hsa-miR-8485						1.13	0.941346	0.960139	0	-0.462874	0.884031	0	0.88655	0.780962	0	0.423676	1	0
hsa-miR-193a-3p						1.12	0.774332	0.867332	0	-0.16216	0.992954	0	0.966062	0.965507	0	0.803902	1	0
hsa-miR-6734-3p						1.12	1.59289e-05	0.000132623	1	2.70854	0.15758	0	-3.49084	0.233269	0	-0.782296	1	0
novel_miRNA_chr11:121482506-121482528	chr11	121482506	121482528	23	+	1.12	0.019234	0.0689603	0	-1.2816	0.56765	0	3.34653	0.493797	0	2.06494	1	0
novel_miRNA_chr3:143783160-143783180	chr3	143783160	143783180	21	-	1.12	0.215777	0.434	0	2.83966	0.120528	0	-0.380483	1	0	2.45918	1	0
hsa-miR-510-5p						1.11	0.928727	0.954631	0	-1.06746	0.715901	0	1.75735	0.620512	0	0.689894	1	0
novel_miRNA_chr6:16129086-16129103	chr6	16129086	16129103	18	+	1.11	0.216169	0.434	0	2.97424	0.109675	0	-0.389529	1	0	2.58471	1	0
hsa-miR-3144-5p						1.1	0.806618	0.871846	0	2.64052	0.264985	0	3.27473	0.571684	0	5.91524	0.532607	0
hsa-miR-4797-5p						1.1	0.326337	0.57628	0	-0.767285	0.758356	0	-0.540016	1	0	-1.3073	1	0
hsa-miR-6508-3p						1.1	0.0893566	0.234753	0	0.796579	0.74645	0	-1.62249	0.632752	0	-0.825914	1	0
hsa-miR-4651						1.09	0.0139706	0.0531402	0	-1.10461	0.63058	0	0.225929	1	0	-0.878683	1	0
hsa-miR-4767						1.09	0.606552	0.861563	0	0.924299	0.724382	0	-0.172881	1	0	0.751418	1	0
hsa-miR-2467-5p						1.07	0.585648	0.845077	0	-0.116795	1	0	3.34847	0.452778	0	3.23167	0.653722	0
hsa-miR-6506-5p						1.07	0.00510048	0.0230702	1	1.76379	0.15979	0	0.592169	1	0	2.35596	0.743292	0
novel_miRNA_chr3:45842298-45842316	chr3	45842298	45842316	19	+	1.07	1.39058e-07	1.46433e-06	1	-1.18154	0.270113	0	0.238985	1	0	-0.942557	1	0
hsa-miR-1197						1.06	0.35114	0.607203	0	3.05879	0.0453055	1	-0.138146	1	0	2.92065	0.753012	0
hsa-miR-202-5p						1.06	0.540529	0.802582	0	1.51147	0.452354	0	1.00903	0.802412	0	2.5205	0.711842	0
novel_miRNA_chr1:1167876-1167897	chr1	1167876	1167897	22	-	1.06	0.200662	0.432491	0	2.08103	0.254477	0	-0.342543	1	0	1.73848	1	0
hsa-miR-4717-3p						1.04	0.636591	0.867332	0	-3.84516	0.158227	0	-0.169456	1	0	-4.01462	0.464642	0
hsa-miR-3126-3p						1.03	0.104375	0.263021	0	-1.51899	0.524605	0	0.286611	1	0	-1.23238	1	0
novel_miRNA_chr19:14163255-14163277	chr19	14163255	14163277	23	+	1.03	0.591036	0.848434	0	1.4425	0.571304	0	2.66453	0.605798	0	4.10703	0.682904	0
hsa-miR-3685						1.02	0.720757	0.867332	0	0.81816	0.742114	0	1.13185	1	0	1.95002	1	0
hsa-miR-6777-5p						1.02	0.296961	0.538858	0	-0.96588	0.732455	0	-0.0227742	1	0	-0.988654	1	0
novel_miRNA_chr12:11810300-11810320	chr12	11810300	11810320	21	+	1.02	3.29515e-12	6.07172e-11	1	-0.362337	0.906153	0	0.0719335	1	0	-0.290403	1	0
hsa-miR-183-3p						1.01	0.842929	0.896784	0	-0.286251	1	0	1.75496	0.602787	0	1.4687	0.773662	0
hsa-miR-1913-5p						1.01	0.427374	0.693173	0	1.70692	0.513051	0	-0.283926	1	0	1.42299	1	0
hsa-miR-3691-3p						1.01	0.430013	0.695946	0	-0.662584	0.811296	0	3.77539	0.367985	0	3.1128	0.641769	0
hsa-miR-6764-3p						1.01	0.00561071	0.0249267	1	1.57708	0.485199	0	-4.68693	0.00791684	-1	-3.10984	0.36416	0
novel_miRNA_chr12:29263690-29263710	chr12	29263690	29263710	21	+	1.01	0.215761	0.434	0	2.82611	0.103345	0	0.779921	1	0	3.60603	0.715883	0
hsa-miR-4680-5p						1	0.410388	0.675862	0	1.61305	0.35589	0	3.29822	0.485071	0	4.91127	0.462186	0
hsa-miR-4690-3p						1	0.851838	0.901759	0	-3.08382	0.294766	0	3.55673	0.506631	0	0.472916	1	0
hsa-miR-4789-3p						1	0.0315693	0.102259	0	-1.36883	0.573475	0	0.27756	1	0	-1.09127	1	0
hsa-miR-539-5p						1	0.621992	0.866856	0	4.22526	0.00542127	1	0.765921	1	0	4.99118	0.603978	0
hsa-miR-5703						1	0.628809	0.867332	0	0.842821	0.875404	0	2.76903	0.584958	0	3.61185	0.689039	0
hsa-miR-586						1	0.749708	0.867332	0	0.257492	1	0	2.32606	0.584263	0	2.58355	0.744791	0
hsa-miR-6753-3p						1	0.690565	0.867332	0	-0.00498868	1	0	-0.143561	1	0	-0.14855	1	0
hsa-miR-3139-5p						0.99	0.0350445	0.111586	0	1.94719	0.276716	0	-1.39445	0.696239	0	0.552739	1	0
hsa-miR-3617-5p						0.99	0.248417	0.475673	0	1.92226	0.314389	0	0.687823	0.806315	0	2.61009	0.736765	0
hsa-miR-6798-3p						0.99	0.412931	0.679374	0	0.878523	0.728266	0	-0.733136	1	0	0.145387	1	0
hsa-miR-4470-5p						0.98	0.8139	0.875429	0	-0.765658	0.724382	0	2.19693	0.526989	0	1.43127	0.788168	0
hsa-miR-4639-5p						0.98	0.000413884	0.0027993	1	0.280507	0.980635	0	-2.70081	0.482625	0	-2.4203	0.867493	0
hsa-miR-4724-5p						0.98	0.479125	0.744349	0	0.113582	1	0	3.72362	0.492839	0	3.8372	0.664061	0
hsa-miR-7152-5p						0.98	0.122073	0.300002	0	1.28585	0.548306	0	1.94177	0.571684	0	3.22763	0.604238	0
hsa-miR-1292-3p						0.97	0.0291699	0.0967169	0	0.410862	0.944395	0	-0.420246	1	0	-0.00938437	1	0
hsa-miR-4729-5p						0.97	0.215311	0.434	0	2.68824	0.129615	0	-0.369732	1	0	2.3185	1	0
hsa-miR-6511a-5p						0.97	0.656205	0.867332	0	1.2047	0.662081	0	3.1299	0.584958	0	4.3346	0.682904	0
novel_miRNA_chr6:151390207-151390229	chr6	151390207	151390229	23	-	0.97	1.39476e-07	1.46433e-06	1	-1.1625	0.276549	0	0.234737	1	0	-0.927761	1	0
hsa-miR-137-5p						0.96	0.702366	0.867332	0	-0.733576	0.847644	0	3.11867	0.485071	0	2.3851	0.718143	0
hsa-miR-6879-3p						0.96	0.756647	0.867332	0	-0.995418	0.809313	0	-1.27455	0.908768	0	-2.26997	0.944478	0
novel_miRNA_chr7:92682470-92682491	chr7	92682470	92682491	22	-	0.96	0.0949874	0.245439	0	-1.15658	0.571304	0	0.227282	1	0	-0.929299	1	0
novel_miRNA_chr8:129060811-129060832	chr8	129060811	129060832	22	-	0.96	0.777581	0.867332	0	-1.40374	0.456049	0	0.287002	1	0	-1.11674	1	0
hsa-miR-3194-5p						0.95	0.712223	0.867332	0	0.38103	0.929376	0	-0.0755475	1	0	0.305483	1	0
hsa-miR-544b-3p						0.95	0.54365	0.806394	0	0.142193	1	0	3.72724	0.477211	0	3.86943	0.645791	0
hsa-miR-6762-3p						0.95	0.00180294	0.00938199	1	-0.45669	0.870267	0	-3.72598	0.134857	0	-4.18267	0.388639	0
hsa-miR-875-5p						0.95	0.867597	0.912662	0	-2.35647	0.384148	0	1.14362	0.773137	0	-1.21285	1	0
hsa-miR-4673						0.94	0.311549	0.558744	0	1.47179	0.575833	0	2.21862	0.599204	0	3.6904	0.682904	0
novel_miRNA_chr1:46407097-46407117	chr1	46407097	46407117	21	+	0.94	0.0569949	0.163452	0	1.57864	0.556026	0	-2.68615	0.583076	0	-1.10752	1	0
novel_miRNA_chr5:41870195-41870217	chr5	41870195	41870217	23	-	0.94	1.39751e-07	1.46433e-06	1	-1.15557	0.277365	0	0.233143	1	0	-0.922428	1	0
hsa-miR-3131						0.93	0.661144	0.867332	0	-0.0906048	1	0	3.69594	0.497877	0	3.60534	0.682904	0
hsa-miR-3148						0.93	0.576455	0.83856	0	-0.0240299	1	0	4.81703	0.383161	0	4.793	0.598847	0
hsa-miR-3190-3p						0.93	0.674005	0.867332	0	-0.184159	1	0	3.94914	0.506638	0	3.76498	0.689039	0
hsa-miR-5687-3p						0.93	0.17969	0.399153	0	-1.0496	0.707393	0	0.203569	1	0	-0.846034	1	0
hsa-miR-588-5p						0.93	0.220842	0.438563	0	-3.68707	0.112392	0	0.400661	1	0	-3.28641	0.505439	0
hsa-miR-4522						0.92	0.330444	0.58125	0	-1.26434	0.622547	0	2.24244	0.692984	0	0.978098	1	0
hsa-miR-6880-3p						0.92	0.15381	0.354019	0	-0.314139	0.923194	0	0.444799	1	0	0.13066	1	0
novel_miRNA_chr14:105916806-105916827	chr14	105916806	105916827	22	+	0.92	0.48511	0.748615	0	1.68402	0.510865	0	2.19247	0.650273	0	3.87649	0.686294	0
novel_miRNA_chr15:42732688-42732709	chr15	42732688	42732709	22	-	0.92	0.0360453	0.114449	0	-1.27885	0.571304	0	0.259414	1	0	-1.01943	1	0
novel_miRNA_chr19:41519486-41519506	chr19	41519486	41519506	21	-	0.92	1.21485e-11	2.13358e-10	1	-0.415837	0.878825	0	0.0826555	1	0	-0.333182	1	0
hsa-miR-4674						0.91	0.778761	0.867332	0	0.9104	0.742193	0	3.4871	0.562426	0	4.3975	0.669316	0
hsa-miR-548s						0.91	0.137703	0.326192	0	-0.0254204	1	0	4.1673	0.289451	0	4.14188	0.505439	0
hsa-miR-675-5p						0.91	0.0126575	0.0493137	1	-0.885426	0.708105	0	2.88239	0.567852	0	1.99696	1	0
hsa-miR-380-5p						0.9	0.045504	0.137675	0	2.97426	0.0805536	0	0.410919	1	0	3.38518	0.689039	0
hsa-miR-6882-3p						0.9	0.561332	0.823141	0	-0.776466	0.797216	0	-1.14087	0.901818	0	-1.91734	0.93834	0
novel_miRNA_chr7:150668870-150668890	chr7	150668870	150668890	21	+	0.9	1.40041e-07	1.46433e-06	1	-1.14937	0.27955	0	0.231559	1	0	-0.917812	1	0
hsa-miR-190a-3p						0.89	0.718946	0.867332	0	1.14271	0.640873	0	0.500136	0.839243	0	1.64284	0.884313	0
hsa-miR-3655						0.89	0.887678	0.929869	0	0.396301	0.939375	0	4.02401	0.535785	0	4.42031	0.682904	0
hsa-miR-6816-3p						0.89	0.255131	0.485224	0	0.833562	0.828298	0	-1.74755	0.760007	0	-0.913986	1	0
hsa-miR-6824-5p						0.89	0.688112	0.867332	0	0.432713	0.929404	0	-0.179376	1	0	0.253337	1	0
hsa-miR-1915-5p						0.88	0.217758	0.434	0	2.84491	0.135353	0	-0.369654	1	0	2.47525	1	0
hsa-miR-5004-5p						0.88	0.233506	0.454085	0	-1.70489	0.543965	0	2.08982	0.663305	0	0.384928	1	0
novel_miRNA_chr6:26020453-26020471	chr6	26020453	26020471	19	+	0.88	0.825294	0.884896	0	-0.523767	0.923167	0	0.105506	1	0	-0.418261	1	0
hsa-miR-3680-5p						0.87	0.963799	0.974638	0	-0.557326	0.83489	0	1.1167	0.689546	0	0.559371	1	0
hsa-miR-6853-3p						0.87	0.532065	0.794211	0	0.561913	0.884031	0	-0.862632	1	0	-0.30072	1	0
hsa-miR-1909-3p						0.86	0.0179263	0.0648927	0	-1.12999	0.63058	0	0.231795	1	0	-0.898193	1	0
hsa-miR-4753-3p						0.86	0.985304	0.988232	0	-0.835965	0.715901	0	-0.142053	1	0	-0.978018	1	0
hsa-miR-12129						0.85	4.76214e-14	1.2393e-12	1	0.318784	0.715901	0	-0.0605538	1	0	0.25823	1	0
hsa-miR-3657						0.85	0.488043	0.749912	0	0.200264	1	0	-0.0398292	1	0	0.160435	1	0
novel_miRNA_chr10:133267418-133267438	chr10	133267418	133267438	21	-	0.85	0.000369191	0.00252262	1	0.910832	0.746266	0	-3.18968	0.51427	0	-2.27885	1	0
novel_miRNA_chr16:868524-868544	chr16	868524	868544	21	-	0.85	0.215566	0.434	0	2.7614	0.106912	0	0.765731	1	0	3.52713	0.718143	0
hsa-miR-3155a-3p/3155b						0.84	0.350766	0.607023	0	1.65999	0.429555	0	3.42036	0.522156	0	5.08035	0.515257	0
hsa-miR-377-5p						0.83	0.00270238	0.0134105	1	2.88115	0.0247039	1	0.266486	1	0	3.14764	0.682904	0
hsa-miR-6716-3p						0.83	0.315529	0.562498	0	-0.726086	0.828118	0	-0.959257	1	0	-1.68534	0.987718	0
hsa-miR-3122						0.82	0.339587	0.591318	0	-2.54842	0.129574	0	3.40933	0.526958	0	0.860908	1	0
hsa-miR-3145-3p						0.82	0.855743	0.904424	0	-0.323553	0.966125	0	-2.48852	0.209103	0	-2.81207	0.451677	0
hsa-miR-4499						0.82	0.798269	0.867332	0	0	1	0	0	1	0	0	1	0
hsa-miR-548h-5p						0.82	0.21581	0.434	0	2.61827	0.137155	0	-0.359622	1	0	2.25865	1	0
hsa-miR-548y						0.82	0.846483	0.898863	0	-2.39651	0.385729	0	1.08261	0.811675	0	-1.31389	1	0
hsa-miR-6786-5p						0.82	0.217518	0.434	0	2.663	0.133083	0	0.735227	1	0	3.39823	0.743292	0
hsa-miR-6795-3p						0.82	0.225177	0.443255	0	-1.85407	0.539018	0	5.20185	0.343242	0	3.34778	0.679443	0
hsa-miR-10398-5p						0.81	0.361938	0.622523	0	0.874699	0.715905	0	-1.67618	0.680587	0	-0.801485	1	0
hsa-miR-3920						0.81	0.0082381	0.0344865	1	3.09776	0.00727976	1	0.067888	1	0	3.16564	0.689039	0
hsa-miR-4464-5p						0.81	0.168753	0.380881	0	0.371844	0.957513	0	-3.96451	0.0477859	-1	-3.59266	0.383876	0
hsa-miR-4777-3p						0.81	9.8635e-05	0.000741577	1	1.84539	0.290028	0	-3.73625	0.0412569	-1	-1.89086	0.745015	0
hsa-miR-6749-3p						0.81	0.0133883	0.0514476	0	0.253319	0.980635	0	-1.37864	0.861717	0	-1.12532	1	0
hsa-miR-6813-3p						0.81	0.331354	0.581487	0	0.546395	0.879917	0	-0.896036	1	0	-0.34964	1	0
hsa-miR-1185-5p						0.8	0.753466	0.867332	0	3.29285	0.0846788	0	-0.520229	1	0	2.77263	1	0
hsa-miR-3679-3p						0.8	0.0931035	0.241961	0	-0.687364	0.760676	0	-3.19057	0.143441	0	-3.87793	0.308989	0
hsa-miR-6766-5p						0.8	0.342787	0.595967	0	0.119464	1	0	-0.984282	1	0	-0.864819	1	0
hsa-miR-3195						0.79	0.614827	0.861903	0	-0.84068	0.818871	0	0.170444	1	0	-0.670236	1	0
hsa-miR-3678-3p						0.79	0.641691	0.867332	0	1.50539	0.190164	0	-0.282204	1	0	1.22318	1	0
novel_miRNA_chr3:46375739-46375749	chr3	46375739	46375749	11	-	0.79	1.41021e-07	1.46433e-06	1	-1.11926	0.287565	0	0.224923	1	0	-0.894338	1	0
hsa-miR-412-5p						0.78	0.669013	0.867332	0	2.45708	0.324931	0	-0.394702	1	0	2.06238	1	0
hsa-miR-487a-5p						0.78	0.0314435	0.102162	0	2.62417	0.135286	0	-3.47721	0.210895	0	-0.853034	1	0
hsa-miR-6753-5p						0.78	0.0612823	0.173069	0	2.57994	0.129631	0	-3.20203	0.209103	0	-0.622087	1	0
hsa-miR-3686						0.77	0.474605	0.739371	0	-0.770119	0.748934	0	4.05153	0.448485	0	3.28141	0.689039	0
hsa-miR-483-5p						0.77	8.26161e-05	0.000631704	1	-4.44254	0.190271	0	-2.92854	0.545469	0	-7.37108	0.213055	0
hsa-miR-937-5p						0.77	0.455933	0.722295	0	2.12401	0.294766	0	-0.924273	1	0	1.19973	0.958028	0
novel_miRNA_chrX:7187376-7187396	chrX	7187376	7187396	21	+	0.77	0.214595	0.434	0	2.46692	0.139922	0	-0.352438	1	0	2.11448	1	0
hsa-miR-100-3p						0.76	0.929778	0.954762	0	-1.79809	0.487385	0	1.34589	0.704164	0	-0.452204	1	0
hsa-miR-940-5p						0.76	0.463525	0.728165	0	1.39128	0.487385	0	2.75318	0.548381	0	4.14446	0.571385	0
novel_miRNA_chr10:15169153-15169174	chr10	15169153	15169174	22	+	0.76	0.798269	0.867332	0	0	1	0	0	1	0	0	1	0
hsa-miR-302d-3p						0.75	0.294026	0.535199	0	-2.0441	0.153702	0	2.72882	0.547169	0	0.684719	1	0
hsa-miR-496						0.75	0.681326	0.867332	0	2.27516	0.357251	0	-0.378795	1	0	1.89636	1	0
hsa-miR-585-3p						0.75	0.422459	0.687681	0	1.92328	0.371631	0	0.617133	1	0	2.54042	0.745015	0
hsa-miR-6733-3p						0.75	0.375688	0.63966	0	-2.44729	0.129615	0	3.1211	0.542098	0	0.673812	1	0
hsa-miR-3117-3p						0.74	0.903464	0.938388	0	-0.266485	0.957513	0	1.36957	0.680587	0	1.10308	0.982281	0
hsa-miR-4536-3p						0.74	0.842317	0.896557	0	0.744402	0.832871	0	0.721131	0.769236	0	1.46553	0.886613	0
hsa-miR-4754-5p						0.74	0.0425876	0.131327	0	-0.510971	0.858426	0	-1.26848	0.949326	0	-1.77945	0.957404	0
hsa-miR-6728-3p						0.74	0.308598	0.555872	0	-0.221656	0.908606	0	1.11182	0.717922	0	0.890164	1	0
hsa-miR-6736-5p						0.74	0.0728857	0.199085	0	2.73878	0.0207002	1	-3.10863	0.086481	0	-0.369849	1	0
novel_miRNA_chr8:98393703-98393724	chr8	98393703	98393724	22	-	0.74	0.776347	0.867332	0	3.4976	0.0128136	1	0.567451	1	0	4.06505	0.596722	0
hsa-miR-1236-3p						0.73	0.318527	0.566591	0	-2.06579	0.135286	0	1.93726	0.602956	0	-0.128533	1	0
hsa-miR-7852-5p						0.73	0.0143729	0.0541209	0	2.73634	0.0351108	1	1.0237	0.813942	0	3.76005	0.564092	0
novel_miRNA_chrX:154365487-154365509	chrX	154365487	154365509	23	-	0.73	0.214429	0.434	0	2.41654	0.144268	0	-0.348093	1	0	2.06844	1	0
hsa-miR-4487						0.72	0.0920374	0.240023	0	0.944518	0.752763	0	-0.173197	1	0	0.771321	1	0
hsa-miR-6881-3p						0.72	0.0941639	0.244153	0	-1.55482	0.501566	0	4.28976	0.289451	0	2.73494	0.660381	0
novel_miRNA_chr21:38476425-38476440	chr21	38476425	38476440	16	-	0.72	0.214922	0.434	0	2.54972	0.127289	0	0.717157	1	0	3.26688	0.729307	0
novel_miRNA_chr3:52393993-52394013	chr3	52393993	52394013	21	+	0.72	0.372934	0.636082	0	0.771421	0.819777	0	-0.148851	1	0	0.62257	1	0
novel_miRNA_chr9:136529533-136529554	chr9	136529533	136529554	22	-	0.72	0.128217	0.310594	0	-1.24527	0.563846	0	1.92365	0.61279	0	0.678374	1	0
hsa-miR-3140-5p						0.71	0.644183	0.867332	0	-0.13386	1	0	0.0265589	1	0	-0.107301	1	0
hsa-miR-499b-5p						0.71	0.863988	0.910327	0	-0.19072	1	0	2.57364	0.545469	0	2.38292	0.72694	0
hsa-miR-513a-5p						0.71	0.468298	0.733153	0	-2.02389	0.539018	0	4.44862	0.41425	0	2.42473	0.741997	0
hsa-miR-513b-3p						0.71	0.000915015	0.00512956	1	0.622972	0.604136	0	-0.117362	1	0	0.50561	1	0
hsa-miR-6762-5p						0.71	0.217331	0.434	0	2.64174	0.14673	0	-0.354873	1	0	2.28686	1	0
hsa-miR-6825-5p						0.71	0.0475981	0.142477	0	0.543282	0.911711	0	-1.19489	0.954945	0	-0.651604	1	0
novel_miRNA_chr1:149928396-149928412	chr1	149928396	149928412	17	+	0.71	1.42458e-07	1.46433e-06	1	-1.09255	0.294202	0	0.218897	1	0	-0.873656	1	0
novel_miRNA_chr1:41663790-41663810	chr1	41663790	41663810	21	+	0.71	1.41796e-07	1.46433e-06	1	-1.09436	0.294202	0	0.219381	1	0	-0.874978	1	0
novel_miRNA_chr3:49020633-49020654	chr3	49020633	49020654	22	+	0.71	0.214296	0.434	0	2.3851	0.14673	0	-0.345445	1	0	2.03965	1	0
hsa-miR-4645-5p						0.7	0.409839	0.675579	0	0.248692	0.741717	0	2.71815	0.584958	0	2.96684	0.689039	0
hsa-miR-487b-5p						0.7	0.000635151	0.00371828	1	3.0508	0.00287142	1	-0.14201	1	0	2.90879	0.679842	0
hsa-miR-5009-3p						0.7	0.0218768	0.0760676	0	-0.339564	0.980419	0	0.0670624	1	0	-0.272502	1	0
hsa-miR-5088-5p						0.7	0.649984	0.867332	0	-1.92691	0.659962	0	4.5764	0.492839	0	2.6495	0.783532	0
hsa-miR-6780b-3p						0.7	0.146049	0.339874	0	0.662683	0.776666	0	-3.61214	0.270742	0	-2.94946	0.689039	0
novel_miRNA_chr16:75076606-75076631	chr16	75076606	75076631	26	+	0.7	0.949453	0.964952	0	-2.16295	0.430884	0	2.29966	0.584958	0	0.13671	1	0
hsa-miR-3138-5p						0.69	0.606172	0.861563	0	0.324784	0.990493	0	-1.54709	0.780962	0	-1.22231	1	0
hsa-miR-3159						0.69	0.918631	0.948155	0	-0.189231	0.987098	0	2.00931	0.584958	0	1.82008	0.812074	0
hsa-miR-380-3p						0.69	0.00331923	0.0158421	1	3.01993	0.00467105	1	0.000837104	1	0	3.02077	0.682904	0
hsa-miR-4446-5p						0.69	0.0120467	0.0472617	1	-0.404081	0.93607	0	0.0796199	1	0	-0.324461	1	0
hsa-miR-450b-3p						0.69	0.87925	0.922761	0	-0.414609	0.9106	0	1.55779	0.615646	0	1.14318	0.922412	0
hsa-miR-31-3p						0.68	0.217965	0.434	0	0.612644	0.878798	0	-0.120621	1	0	0.492022	1	0
hsa-miR-431-3p						0.68	0.0345161	0.110373	0	1.07478	0.715901	0	-4.67358	0.035088	-1	-3.5988	0.459163	0
hsa-miR-4649-3p						0.68	0.0279173	0.0929748	0	-0.98154	0.658473	0	0.199452	1	0	-0.782089	1	0
hsa-miR-5188-3p						0.68	0.720961	0.867332	0	0.896537	0.576118	0	-2.24553	0.43678	0	-1.349	0.855692	0
hsa-miR-577-3p						0.68	0.0264837	0.0888586	0	-0.792575	0.707864	0	0.159118	1	0	-0.633457	1	0
hsa-miR-6848-5p						0.68	0.000150785	0.00109697	1	-0.249573	0.984303	0	-1.71743	0.773137	0	-1.96701	1	0
hsa-miR-7110-5p						0.68	0.00663632	0.0286343	1	2.91157	0.0290278	1	-4.4031	0.0533545	0	-1.49154	1	0
hsa-miR-875-3p						0.68	0.214375	0.434	0	-2.13532	0.14673	0	0.401951	1	0	-1.73337	1	0
novel_miRNA_chr2:127609780-127609800	chr2	127609780	127609800	21	+	0.68	0.215797	0.434	0	2.61187	0.129574	0	0.72848	1	0	3.34035	0.732738	0
hsa-miR-3150b-5p						0.67	4.6806e-07	4.59476e-06	1	2.1451	0.200955	0	-4.92543	0.0158263	-1	-2.78033	1	0
hsa-miR-370-5p						0.67	0.00556564	0.0247754	1	2.97607	0.0105605	1	0.144711	1	0	3.12078	0.687118	0
hsa-miR-6790-3p						0.67	1.42235e-07	1.46433e-06	1	-1.07952	0.294766	0	0.216096	1	0	-0.863425	1	0
hsa-miR-6867-5p						0.67	0.214581	0.434	0	2.43796	0.131714	0	0.690609	1	0	3.12857	0.733489	0
novel_miRNA_chr2:231684587-231684607	chr2	231684587	231684607	21	+	0.67	0.755193	0.867332	0	-0.139625	1	0	4.55086	0.485071	0	4.41123	0.682904	0
hsa-miR-152-5p						0.66	0.519458	0.781098	0	1.15074	0.57396	0	-1.46793	0.799717	0	-0.317198	1	0
hsa-miR-487a-3p						0.66	0.0188575	0.0677184	0	2.90756	0.0102964	1	0.169747	1	0	3.07731	0.687019	0
hsa-miR-6808-3p						0.66	0.00236938	0.0119425	1	0.566464	0.836496	0	5.76435	0.299051	0	6.33082	0.451677	0
novel_miRNA_chr1:153536311-153536333	chr1	153536311	153536333	23	+	0.66	0.0725158	0.198557	0	-2.94223	0.35515	0	-1.73598	0.843988	0	-4.6782	0.522853	0
hsa-miR-5571-3p						0.65	6.86742e-06	6.10196e-05	1	0.309374	0.992954	0	-2.92576	0.433379	0	-2.61638	0.689039	0
hsa-miR-549a-3p						0.64	0.097601	0.250465	0	2.68558	0.0316725	1	0.473219	1	0	3.15879	0.689039	0
hsa-miR-6501-3p						0.64	0.776536	0.867332	0	0.310234	0.9106	0	-0.610318	1	0	-0.300084	1	0
novel_miRNA_chr16:21599370-21599390	chr16	21599370	21599390	21	+	0.64	1.43407e-07	1.46433e-06	1	-1.06517	0.294766	0	0.212624	1	0	-0.852546	1	0
hsa-miR-10b-3p						0.63	0.591732	0.848892	0	-1.56284	0.483219	0	-1.8418	0.602331	0	-3.40464	0.51462	0
hsa-miR-210-5p						0.63	0.126506	0.306781	0	-1.97646	0.425414	0	5.94316	0.201487	0	3.9667	0.598847	0
hsa-miR-3618						0.63	1.42718e-07	1.46433e-06	1	-1.06443	0.294766	0	0.212554	1	0	-0.851876	1	0
hsa-miR-4761-3p						0.63	0.904858	0.938681	0	-0.131678	1	0	1.84248	0.571684	0	1.71081	0.745015	0
hsa-miR-5003-3p						0.63	1.42718e-07	1.46433e-06	1	-1.06441	0.294766	0	0.212551	1	0	-0.851858	1	0
novel_miRNA_chr10:74128752-74128773	chr10	74128752	74128773	22	-	0.63	0.00916906	0.0378203	1	-0.90269	0.686899	0	3.0278	0.547169	0	2.12511	1	0
novel_miRNA_chr18:980091-980112	chr18	980091	980112	22	+	0.63	1.42718e-07	1.46433e-06	1	-1.06452	0.294766	0	0.212567	1	0	-0.851955	1	0
novel_miRNA_chr5:119329791-119329811	chr5	119329791	119329811	21	-	0.63	1.42718e-07	1.46433e-06	1	-1.06449	0.294766	0	0.212563	1	0	-0.85193	1	0
novel_miRNA_chrX:119646804-119646824	chrX	119646804	119646824	21	-	0.63	1.42718e-07	1.46433e-06	1	-1.06447	0.294766	0	0.21256	1	0	-0.851914	1	0
hsa-miR-10392-3p						0.62	0.538213	0.800729	0	1.59005	0.445241	0	-2.24521	0.493797	0	-0.655159	1	0
hsa-miR-4654						0.62	0.0160638	0.0594918	0	2.52712	0.137155	0	-4.04674	0.163777	0	-1.51962	1	0
hsa-miR-4705						0.62	0.896383	0.936069	0	-1.4734	0.588602	0	1.68666	0.617575	0	0.213259	1	0
hsa-miR-4743-5p						0.62	0.904059	0.938388	0	-0.0143556	1	0	4.298	0.516152	0	4.28364	0.689039	0
hsa-miR-5000-5p						0.62	0.739209	0.867332	0	0.687052	0.851786	0	2.50462	0.562426	0	3.19167	0.689039	0
hsa-miR-5187-3p						0.62	0.00607509	0.0265697	1	2.28118	0.130101	0	-4.73946	0.0176145	-1	-2.45828	0.682904	0
hsa-miR-217-5p						0.61	0.413124	0.679374	0	0.213248	0.964005	0	-2.08829	0.633974	0	-1.87504	0.943845	0
hsa-miR-3064-3p						0.61	0.000956493	0.00533548	1	-0.960006	0.626412	0	0.186758	1	0	-0.773248	1	0
hsa-miR-3200-5p						0.61	0.370042	0.633552	0	-1.48196	0.558291	0	2.82586	0.503543	0	1.3439	0.844189	0
hsa-miR-6840-5p						0.61	0.0022398	0.0113658	1	-0.151448	1	0	4.28493	0.48213	0	4.13348	0.682904	0
hsa-miR-4323						0.6	1.43957e-07	1.46433e-06	1	-1.04602	0.294766	0	0.208567	1	0	-0.837452	1	0
hsa-miR-4418						0.6	0.906041	0.939244	0	2.01414	0.437501	0	0.920725	0.753825	0	2.93486	0.711842	0
novel_miRNA_chr10:48827525-48827541	chr10	48827525	48827541	17	+	0.6	1.43957e-07	1.46433e-06	1	-1.04598	0.294766	0	0.208561	1	0	-0.837416	1	0
novel_miRNA_chr5:157109908-157109929	chr5	157109908	157109929	22	-	0.6	1.43957e-07	1.46433e-06	1	-1.046	0.294766	0	0.208564	1	0	-0.837434	1	0
hsa-miR-302b-3p						0.59	0.00115146	0.0062675	1	0.150983	1	0	3.18832	0.539303	0	3.3393	0.689039	0
hsa-miR-6794-3p						0.59	0.931281	0.955035	0	0.215092	1	0	1.82419	0.608851	0	2.03928	0.806284	0
hsa-miR-6821-5p						0.59	1.43255e-07	1.46433e-06	1	-1.04433	0.294766	0	0.20819	1	0	-0.836144	1	0
hsa-miR-6865-5p						0.59	0.125419	0.305794	0	2.00861	0.370394	0	-2.31015	0.659176	0	-0.30154	1	0
novel_miRNA_chr12:10213478-10213496	chr12	10213478	10213496	19	-	0.59	1.43255e-07	1.46433e-06	1	-1.04439	0.294766	0	0.208198	1	0	-0.83619	1	0
novel_miRNA_chr19:1249885-1249904	chr19	1249885	1249904	20	+	0.59	1.43255e-07	1.46433e-06	1	-1.04437	0.294766	0	0.208195	1	0	-0.836175	1	0
novel_miRNA_chr20:62066237-62066256	chr20	62066237	62066256	20	+	0.59	1.43255e-07	1.46433e-06	1	-1.04436	0.294766	0	0.208194	1	0	-0.836169	1	0
novel_miRNA_chr22:17128020-17128041	chr22	17128020	17128041	22	-	0.59	1.43255e-07	1.46433e-06	1	-1.04442	0.294766	0	0.208202	1	0	-0.836214	1	0
novel_miRNA_chr6:30553646-30553667	chr6	30553646	30553667	22	-	0.59	1.43255e-07	1.46433e-06	1	-1.04439	0.294766	0	0.208199	1	0	-0.836193	1	0
novel_miRNA_chr9:98056552-98056572	chr9	98056552	98056572	21	-	0.59	0.635994	0.867332	0	-1.14265	0.715901	0	-0.327631	1	0	-1.47028	1	0
novel_miRNA_chrX:154354359-154354379	chrX	154354359	154354379	21	-	0.59	1.43255e-07	1.46433e-06	1	-1.04436	0.294766	0	0.208193	1	0	-0.836163	1	0
hsa-miR-3680-3p						0.58	0.947913	0.964952	0	-1.17524	0.74645	0	0.0707264	1	0	-1.10451	1	0
hsa-miR-376a-5p						0.58	0.658758	0.867332	0	3.71152	0.0247039	1	-0.508427	1	0	3.2031	1	0
hsa-miR-656-3p						0.58	0.120045	0.296876	0	2.25476	0.135665	0	0.0492082	1	0	2.30397	0.786581	0
hsa-miR-3188-5p						0.57	0.31483	0.562498	0	-1.38069	0.571304	0	4.02493	0.450874	0	2.64425	0.745015	0
hsa-miR-499b-3p						0.57	0.377634	0.64118	0	0.96209	0.555094	0	-0.00586958	1	0	0.95622	1	0
novel_miRNA_chr11:74748611-74748629	chr11	74748611	74748629	19	-	0.57	0.215336	0.434	0	2.43713	0.135665	0	0.687484	1	0	3.12461	0.743292	0
novel_miRNA_chr19:18282124-18282146	chr19	18282124	18282146	23	+	0.57	0.215336	0.434	0	2.43714	0.135665	0	0.68752	1	0	3.12466	0.743292	0
novel_miRNA_chr2:25245126-25245148	chr2	25245126	25245148	23	-	0.57	0.214234	0.434	0	2.3259	0.136177	0	0.663643	1	0	2.98954	0.743292	0
hsa-miR-34b-3p						0.56	3.56392e-05	0.000285114	1	-1.66789	0.524605	0	-2.89749	0.32529	0	-4.56538	0.36416	0
hsa-miR-4284						0.56	0.0418486	0.129581	0	0.743118	0.847644	0	4.64776	0.482805	0	5.39088	0.603978	0
novel_miRNA_chr2:60550353-60550374	chr2	60550353	60550374	22	-	0.56	0.444535	0.71227	0	-2.03121	0.154513	0	2.10046	0.602331	0	0.0692495	1	0
hsa-miR-4740-5p						0.55	0.868212	0.912882	0	0.368554	0.939375	0	3.51323	0.542056	0	3.88178	0.682904	0
hsa-miR-4757-5p						0.55	0.00181165	0.00938382	1	-0.993249	0.339101	0	-4.03823	0.106485	0	-5.03147	0.109574	0
hsa-miR-5188-5p						0.55	0.000884605	0.00498394	1	-0.18601	0.91925	0	0.0366528	1	0	-0.149357	1	0
hsa-miR-5680						0.55	0.415006	0.680974	0	-2.22713	0.414815	0	1.27636	0.901373	0	-0.950775	1	0
hsa-miR-6776-3p						0.55	0.980811	0.985634	0	-0.175141	0.966825	0	1.04023	0.832505	0	0.865089	0.973221	0
hsa-miR-2276-5p						0.54	0.185405	0.40742	0	-0.127188	1	0	-3.77865	0.045932	-1	-3.90584	0.303197	0
hsa-miR-6743-3p						0.54	0.0486311	0.144887	0	-1.09644	0.715901	0	-1.70602	0.804011	0	-2.80246	0.745015	0
hsa-miR-6858-3p						0.54	1.43863e-07	1.46433e-06	1	-1.02195	0.300695	0	0.203444	1	0	-0.818509	1	0
hsa-miR-378f						0.53	0.480099	0.744843	0	-2.41728	0.136177	0	0.478753	1	0	-1.93853	1	0
hsa-miR-3944-5p						0.53	0.729497	0.867332	0	-0.449845	0.896418	0	3.80042	0.485071	0	3.35058	0.689039	0
hsa-miR-548an						0.53	0.834595	0.891032	0	-0.349657	0.97382	0	2.99887	0.571684	0	2.64921	0.76535	0
hsa-miR-548c-3p						0.53	0.442213	0.71112	0	1.2068	0.649786	0	-0.229701	1	0	0.977094	1	0
hsa-miR-4520-5p						0.52	0.790676	0.867332	0	0.0213327	1	0	3.70112	0.485071	0	3.72246	0.679842	0
hsa-miR-6886-3p						0.52	0.495517	0.756227	0	1.94737	0.372438	0	0.806602	1	0	2.75397	0.745015	0
hsa-miR-5003-5p						0.51	0.942003	0.960373	0	-1.73457	0.465074	0	1.22323	0.69053	0	-0.511348	1	0
hsa-miR-6755-3p						0.51	0.828732	0.885872	0	-0.492421	0.895075	0	2.03275	0.584958	0	1.54033	0.869637	0
hsa-miR-6793-3p						0.51	0.0459772	0.138805	0	-1.11022	0.715901	0	-1.59708	0.753825	0	-2.7073	0.745015	0
hsa-miR-6890-5p						0.51	0.215085	0.434	0	2.3402	0.141737	0	0.664117	1	0	3.00432	0.744791	0
hsa-miR-7-2-3p						0.51	0.120618	0.29764	0	0.245564	0.965144	0	-0.0496361	1	0	0.195928	1	0
hsa-miR-4712-3p						0.5	0.798269	0.867332	0	0	1	0	0	1	0	0	1	0
hsa-miR-4802-5p						0.5	0.468331	0.733153	0	1.31709	0.603469	0	-0.250054	1	0	1.06704	1	0
hsa-miR-6819-3p						0.5	0.0247748	0.0836243	0	0.480966	0.896064	0	-1.83567	0.698076	0	-1.35471	1	0
hsa-miR-6851-3p						0.5	0.460429	0.726857	0	-1.03153	0.615993	0	-0.335241	1	0	-1.36677	0.995927	0
hsa-miR-7108-3p						0.5	0.804043	0.870709	0	-0.231545	0.992954	0	4.33518	0.497703	0	4.10364	0.69624	0
hsa-miR-7845-3p						0.5	0.453512	0.72151	0	-2.05886	0.15758	0	2.29998	0.584958	0	0.241119	1	0
hsa-miR-204-3p						0.49	0.778951	0.867332	0	0.991356	0.63058	0	0.968443	0.83884	0	1.9598	0.78878	0
hsa-miR-34c-3p						0.49	0.667944	0.867332	0	-0.585869	0.887567	0	-2.88647	0.157391	0	-3.47234	0.388639	0
hsa-miR-3529-5p						0.49	0.80669	0.871846	0	-0.285696	0.9669	0	2.30849	0.584958	0	2.0228	0.817993	0
hsa-miR-4525-3p						0.49	0.763757	0.867332	0	0.823433	0.759516	0	2.61284	0.602331	0	3.43627	0.704072	0
hsa-miR-5706						0.49	0.757111	0.867332	0	-0.190699	0.992954	0	2.53381	0.548959	0	2.34311	0.744791	0
hsa-miR-6774-5p						0.49	5.9584e-09	7.97291e-08	1	-0.289158	0.966825	0	-6.77255	0.00154603	-1	-7.06171	0.0950677	0
hsa-miR-6857-5p						0.49	0.461417	0.727689	0	-2.15988	0.144268	0	0.424024	1	0	-1.73585	1	0
hsa-miR-4701-5p						0.48	0.378556	0.64226	0	1.05329	0.644201	0	-0.194836	1	0	0.858455	1	0
hsa-miR-2116-5p						0.47	0.274887	0.513556	0	1.30492	0.56765	0	-0.24731	1	0	1.05761	1	0
hsa-miR-3678-5p						0.47	0.485896	0.749173	0	1.0976	0.524605	0	2.48849	0.547169	0	3.58609	0.581043	0
hsa-miR-4642						0.47	0.318581	0.566591	0	-1.98577	0.15758	0	2.57701	0.563793	0	0.59124	1	0
hsa-miR-4667-3p						0.47	0.807394	0.872188	0	0.84851	0.797216	0	1.94838	0.635727	0	2.79689	0.744791	0
hsa-miR-4735-5p						0.47	0.965845	0.975829	0	-0.0986315	0.993266	0	0.917528	0.753825	0	0.818896	1	0
hsa-miR-7703						0.47	0.459582	0.72654	0	-0.246521	0.940137	0	3.20618	0.492839	0	2.95966	0.704072	0
hsa-miR-1233-5p						0.46	0.930129	0.954762	0	-0.179487	1	0	0.0353815	1	0	-0.144106	1	0
hsa-miR-495-5p						0.46	0.972556	0.980406	0	3.02593	0.0406407	1	-0.479272	1	0	2.54665	1	0
hsa-miR-6838-5p						0.46	0.548787	0.811094	0	-2.97414	0.270113	0	0.50301	1	0	-2.47113	0.682904	0
hsa-miR-7155-3p						0.46	0.335036	0.585662	0	1.91618	0.294202	0	0.664625	0.998724	0	2.5808	0.744791	0
hsa-miR-4722-5p						0.45	0.213369	0.434	0	2.13421	0.14915	0	0.616483	1	0	2.75069	0.744791	0
hsa-miR-6798-5p						0.45	0.811791	0.875111	0	0.410404	0.929527	0	3.04507	0.585083	0	3.45547	0.73922	0
hsa-miR-6808-5p						0.45	0.214823	0.434	0	2.23231	0.151267	0	0.637732	1	0	2.87004	0.745015	0
hsa-miR-6837-5p						0.45	9.54239e-05	0.000722266	1	-0.426077	0.922783	0	-2.24085	0.633974	0	-2.66693	0.883611	0
novel_miRNA_chr14:105388550-105388572	chr14	105388550	105388572	23	+	0.45	0.213369	0.434	0	2.13422	0.14915	0	0.616492	1	0	2.75071	0.744791	0
novel_miRNA_chr8:70217186-70217209	chr8	70217186	70217209	24	-	0.45	1.40673e-07	1.46433e-06	1	-1.12962	0.285101	0	0.227266	1	0	-0.902349	1	0
hsa-miR-3129-3p						0.44	0.812047	0.875111	0	-0.181332	1	0	-0.991933	0.954945	0	-1.17326	1	0
hsa-miR-216a-5p						0.43	0.59836	0.856215	0	-1.63295	0.553116	0	2.80399	0.539303	0	1.17104	0.913359	0
hsa-miR-4721-3p/4721-5p						0.43	0.213206	0.434	0	2.09051	0.153702	0	0.605456	1	0	2.69597	0.745015	0
hsa-miR-483-3p						0.43	0.000354854	0.00243948	1	-3.76121	0.137155	0	-3.96175	0.209103	0	-7.72296	0.0450372	-1
hsa-miR-7111-3p						0.43	0.765688	0.867332	0	-0.059435	1	0	3.87467	0.499159	0	3.81524	0.689039	0
novel_miRNA_chr9:136671520-136671540	chr9	136671520	136671540	21	+	0.43	0.212672	0.434	0	1.92464	0.195273	0	-0.301455	1	0	1.62319	1	0
novel_miRNA_chrM:9264-9286	chrM	9264	9286	23	-	0.43	0.712702	0.867332	0	-2.08402	0.542726	0	5.99831	0.448485	0	3.91429	0.744791	0
hsa-miR-6777-3p						0.42	0.100233	0.255179	0	0.836672	0.737179	0	-1.89435	0.680587	0	-1.05768	1	0
hsa-miR-7114-5p						0.42	0.134475	0.320751	0	0.9552	0.716032	0	-0.802127	1	0	0.153073	1	0
novel_miRNA_chr11:5227465-5227484	chr11	5227465	5227484	20	+	0.42	0.212714	0.434	0	1.897	0.197719	0	-0.297947	1	0	1.59905	1	0
hsa-miR-3163						0.41	0.167631	0.37911	0	-2.43809	0.294766	0	0.129679	1	0	-2.30841	0.744791	0
hsa-miR-3675-5p						0.41	0.575611	0.838065	0	-1.5621	0.63058	0	0.996346	1	0	-0.565753	1	0
hsa-miR-4709-5p						0.41	0.921402	0.949707	0	-0.116331	1	0	1.1063	1	0	0.989971	1	0
hsa-miR-6871-3p						0.41	0.453401	0.72151	0	-1.62846	0.575833	0	3.89273	0.492839	0	2.26427	0.750768	0
hsa-miR-1236-5p						0.4	0.798269	0.867332	0	0	1	0	0	1	0	0	1	0
hsa-miR-1287-3p						0.4	0.972246	0.980406	0	-0.70406	0.80913	0	0.846566	0.803842	0	0.142506	1	0
hsa-miR-1295a						0.4	0.0893899	0.234753	0	-3.95869	0.129574	0	-1.26277	0.870702	0	-5.22147	0.272666	0
hsa-miR-4681-5p						0.4	0.214556	0.434	0	2.11221	0.163445	0	0.607691	1	0	2.7199	0.745015	0
hsa-miR-4773						0.4	0.0982833	0.251928	0	1.85379	0.21495	0	-3.00621	0.138039	0	-1.15242	0.793995	0
hsa-miR-196a-1-3p						0.39	0.0469836	0.141014	0	1.97376	0.129574	0	-0.342087	1	0	1.63167	1	0
hsa-miR-3177-5p						0.39	0.59794	0.856159	0	0.503522	0.732455	0	2.21981	0.602331	0	2.72333	0.714184	0
hsa-miR-4658						0.39	0.737509	0.867332	0	0.906129	0.715901	0	2.09715	0.632752	0	3.00328	0.725157	0
hsa-miR-550b-3p						0.39	0.851926	0.901759	0	1.09584	0.56765	0	1.11797	0.739323	0	2.21382	0.732738	0
hsa-miR-7852-3p						0.39	2.5717e-12	4.77784e-11	1	-0.355179	0.892259	0	0.070271	1	0	-0.284908	1	0
hsa-miR-7975						0.39	0.801239	0.868882	0	0.564748	0.92521	0	0.574033	0.861717	0	1.13878	1	0
novel_miRNA_chr17:3032793-3032815	chr17	3032793	3032815	23	+	0.39	0.698535	0.867332	0	0.91837	0.715901	0	2.13628	0.628146	0	3.05465	0.721686	0
novel_miRNA_chr18:70621259-70621279	chr18	70621259	70621279	21	-	0.39	0.78923	0.867332	0	1.59204	0.442167	0	0.802706	1	0	2.39474	0.755266	0
hsa-miR-3129-5p						0.38	0.666837	0.867332	0	-2.58354	0.319376	0	2.87164	0.539303	0	0.288091	1	0
hsa-miR-3137						0.38	0.325084	0.574997	0	-1.8026	0.558812	0	4.69073	0.450874	0	2.88813	0.732738	0
hsa-miR-4638-3p						0.38	0.974129	0.980882	0	-1.83443	0.414815	0	1.21022	0.697381	0	-0.624214	1	0
hsa-miR-4744						0.38	0.228701	0.44745	0	2.0296	0.22754	0	1.67637	0.638651	0	3.70597	0.564092	0
hsa-miR-548as-3p						0.38	0.828427	0.885872	0	1.75931	0.415938	0	-0.32915	1	0	1.43016	1	0
hsa-miR-675-3p						0.38	0.864038	0.910327	0	-0.557552	0.902863	0	2.27856	0.584958	0	1.72101	0.849948	0
hsa-miR-154-3p						0.37	0.0296786	0.0978669	0	2.30509	0.0221766	1	-0.0865655	1	0	2.21852	0.745488	0
hsa-miR-211-5p						0.37	0.985862	0.988232	0	0.625521	0.917897	0	0.631882	0.840387	0	1.2574	1	0
hsa-miR-323a-5p						0.37	0.212663	0.434	0	1.94774	0.168441	0	0.568966	1	0	2.51671	0.745015	0
hsa-miR-4697-3p						0.37	0.33987	0.591352	0	-1.58686	0.571304	0	3.38709	0.494931	0	1.80023	0.791332	0
hsa-miR-497-3p						0.37	0.651133	0.867332	0	1.94206	0.180881	0	-0.37001	1	0	1.57205	1	0
hsa-miR-5192-3p						0.37	0.624664	0.867332	0	-0.783998	0.818871	0	2.85554	0.542382	0	2.07154	0.773662	0
hsa-miR-6883-3p						0.37	0.711638	0.867332	0	-0.464232	0.939375	0	2.62082	0.548381	0	2.15659	0.744791	0
hsa-miR-939-3p						0.37	0.287454	0.527938	0	0.19421	1	0	-0.0381649	1	0	0.156045	1	0
novel_miRNA_chr12:106953879-106953900	chr12	106953879	106953900	22	-	0.37	0.212663	0.434	0	1.94775	0.168441	0	0.568971	1	0	2.51672	0.745015	0
hsa-miR-1249-5p						0.36	1.7526e-13	3.58167e-12	1	1.40719	0.545379	0	-3.79325	0.187932	0	-2.38606	1	0
hsa-miR-4795-5p						0.36	2.32315e-12	4.35203e-11	1	-0.122509	0.992954	0	0.0241209	1	0	-0.0983879	1	0
hsa-miR-5190-5p						0.36	0.798269	0.867332	0	0	1	0	0	1	0	0	1	0
hsa-miR-7113-3p						0.36	0.29869	0.541067	0	-1.57421	0.427378	0	0.308391	1	0	-1.26582	1	0
hsa-miR-7849-3p						0.36	0.672059	0.867332	0	1.77744	0.512998	0	-0.308684	1	0	1.46876	1	0
hsa-miR-4477a						0.35	0.273022	0.512974	0	-1.70825	0.470455	0	2.8083	0.485071	0	1.10005	0.88523	0
hsa-miR-4524a-3p						0.35	1.4291e-07	1.46433e-06	1	-1.07881	0.294766	0	0.215853	1	0	-0.862953	1	0
novel_miRNA_chr11:64801032-64801052	chr11	64801032	64801052	21	-	0.35	0.00263143	0.0130873	1	1.88723	0.195273	0	-4.65823	0.109292	0	-2.771	1	0
novel_miRNA_chr16:57656490-57656512	chr16	57656490	57656512	23	+	0.35	0.896511	0.936069	0	0.14364	1	0	3.21699	0.55469	0	3.36063	0.721686	0
hsa-miR-1911-5p						0.34	0.212149	0.434	0	1.71503	0.224725	0	-0.277528	1	0	1.43751	1	0
hsa-miR-3161-5p						0.34	0.120353	0.297311	0	1.28602	0.512998	0	-2.20925	0.660942	0	-0.923236	1	0
hsa-miR-3191-5p						0.34	0.0461558	0.139086	0	1.77199	0.137155	0	-0.319714	1	0	1.45228	1	0
hsa-miR-5584-3p						0.34	0.954523	0.969181	0	-1.55791	0.512508	0	0.265053	1	0	-1.29285	0.841509	0
hsa-miR-5695-5p						0.34	0.217755	0.434	0	2.06052	0.196607	0	0.588106	1	0	2.64862	0.761201	0
hsa-miR-6740-3p						0.34	0.676509	0.867332	0	0.596438	0.889858	0	1.72555	0.627338	0	2.32199	0.745015	0
hsa-miR-6760-3p						0.34	0.183889	0.405277	0	0.817966	0.759516	0	-1.49867	0.828795	0	-0.680706	1	0
novel_miRNA_chr18:72788240-72788260	chr18	72788240	72788260	21	-	0.34	0.404193	0.670079	0	-3.2384	0.285101	0	4.25924	0.482625	0	1.02084	1	0
hsa-miR-372-3p						0.33	0.83507	0.891032	0	-0.699605	0.855362	0	1.00287	1	0	0.303265	1	0
hsa-miR-3936-3p						0.33	0.902298	0.938281	0	0.280039	0.974819	0	3.03418	0.584958	0	3.31422	0.732738	0
hsa-miR-3942-3p						0.33	0.762789	0.867332	0	0.45233	0.822927	0	1.17324	0.660942	0	1.62557	0.764333	0
hsa-miR-510-3p						0.33	0.628639	0.867332	0	0.708166	0.780897	0	-0.13421	1	0	0.573957	1	0
hsa-miR-514b-3p						0.33	0.499995	0.75894	0	-2.97166	0.319376	0	3.81417	0.50397	0	0.842511	1	0
novel_miRNA_chr17:57461179-57461198	chr17	57461179	57461198	20	+	0.33	0.21225	0.434	0	1.83901	0.180881	0	0.540637	1	0	2.37965	0.749032	0
novel_miRNA_chr6:42103929-42103948	chr6	42103929	42103948	20	-	0.33	0.21225	0.434	0	1.839	0.180881	0	0.540627	1	0	2.37963	0.749032	0
hsa-miR-3620-3p						0.32	0.581149	0.841767	0	-1.72484	0.533824	0	0.935684	1	0	-0.78916	1	0
hsa-miR-6782-3p						0.32	0.0527195	0.154314	0	0.966985	0.707393	0	-3.366	0.120471	0	-2.39902	0.596722	0
hsa-miR-3179-5p						0.31	0.924772	0.951872	0	-1.60769	0.491206	0	1.19112	0.708967	0	-0.416573	1	0
hsa-miR-378g						0.31	0.186098	0.408144	0	-4.91667	0.127425	0	5.65327	0.397485	0	0.736595	1	0
hsa-miR-4697-5p						0.31	0.686317	0.867332	0	-0.305555	0.966125	0	3.83843	0.495386	0	3.53288	0.716833	0
hsa-miR-5194-3p						0.31	0.587436	0.845991	0	-3.31151	0.285101	0	0.738204	1	0	-2.57331	0.689039	0
hsa-miR-6509-3p						0.31	0.0766703	0.206908	0	-0.751773	0.797216	0	-1.34671	0.83886	0	-2.09848	0.84261	0
hsa-miR-7973						0.31	0.212024	0.434	0	1.78124	0.190164	0	0.525145	1	0	2.30639	0.751903	0
novel_miRNA_chr12:9124113-9124135	chr12	9124113	9124135	23	-	0.31	0.212024	0.434	0	1.78126	0.190164	0	0.525158	1	0	2.30642	0.751903	0
novel_miRNA_chr17:13806512-13806532	chr17	13806512	13806532	21	+	0.31	0.212024	0.434	0	1.78125	0.190164	0	0.525147	1	0	2.30639	0.751903	0
hsa-miR-5586-3p						0.3	0.727185	0.867332	0	3.04262	0.0429509	1	-0.475893	1	0	2.56673	1	0
hsa-miR-6818-5p						0.3	1.42678e-06	1.35906e-05	1	0.631212	0.855362	0	-2.20757	0.602787	0	-1.57636	1	0
hsa-miR-3192-3p						0.29	0.350136	0.606398	0	-1.27747	0.599467	0	3.21275	0.485071	0	1.93529	0.745015	0
hsa-miR-5094-5p						0.29	0.337386	0.588397	0	1.38848	0.369338	0	-0.259382	1	0	1.1291	1	0
hsa-miR-6864-5p						0.29	0.0452531	0.137286	0	0.439513	0.919893	0	-2.4186	0.584958	0	-1.97909	0.979657	0
novel_miRNA_chr12:120874672-120874692	chr12	120874672	120874692	21	-	0.29	0.0924056	0.240704	0	-0.717075	0.715901	0	0.144288	1	0	-0.572787	1	0
novel_miRNA_chr18:9017282-9017303	chr18	9017282	9017303	22	-	0.29	0.211785	0.434	0	1.71798	0.196607	0	0.508186	1	0	2.22616	0.755266	0
novel_miRNA_chr2:135335276-135335295	chr2	135335276	135335295	20	-	0.29	0.211785	0.434	0	1.71798	0.196607	0	0.508192	1	0	2.22618	0.755266	0
novel_miRNA_chr2:74530589-74530610	chr2	74530589	74530610	22	+	0.29	0.211785	0.434	0	1.71799	0.196607	0	0.508199	1	0	2.22619	0.755266	0
novel_miRNA_chr9:136506640-136506662	chr9	136506640	136506662	23	-	0.29	0.211785	0.434	0	1.71798	0.196607	0	0.508189	1	0	2.22617	0.755266	0
hsa-miR-3184-3p						0.28	1.47657e-07	1.4952e-06	1	-0.890482	0.328862	0	0.174828	1	0	-0.715654	1	0
hsa-miR-4450						0.28	0.214066	0.434	0	1.82107	0.199465	0	0.532463	1	0	2.35353	0.756203	0
hsa-miR-4637						0.28	0.654583	0.867332	0	-0.544176	0.850452	0	2.47884	0.542382	0	1.93466	0.786581	0
hsa-miR-7111-5p						0.28	0.214066	0.434	0	1.82108	0.199465	0	0.532483	1	0	2.35356	0.756203	0
hsa-miR-9985						0.28	0.933652	0.955326	0	0.222371	0.992954	0	2.98889	0.584958	0	3.21126	0.743292	0
hsa-miR-302a-5p						0.27	0.386549	0.651395	0	-2.04123	0.377114	0	3.84814	0.481081	0	1.8069	1	0
hsa-miR-3136-3p						0.27	0.18103	0.401336	0	-1.11269	0.542003	0	0.217076	1	0	-0.895618	1	0
hsa-miR-4445-5p						0.27	0.87216	0.916604	0	0.0797685	1	0	2.18299	0.597055	0	2.26276	0.753012	0
hsa-miR-4999-3p						0.27	0.56129	0.823141	0	1.21936	0.56765	0	-0.250521	1	0	0.96884	1	0
hsa-miR-5196-3p						0.27	0.00847852	0.0353612	1	-1.72722	0.595698	0	-2.52143	0.626543	0	-4.24865	0.598847	0
hsa-miR-605-3p						0.27	0.685723	0.867332	0	1.63555	0.446684	0	-0.30859	1	0	1.32696	1	0
hsa-miR-6736-3p						0.27	1.49379e-07	1.50585e-06	1	-0.840466	0.336879	0	0.163799	1	0	-0.676667	1	0
hsa-miR-6889-5p						0.27	0.487747	0.749912	0	-1.693	0.540934	0	0.137036	1	0	-1.55596	1	0
hsa-miR-2114-5p						0.26	0.0157999	0.0587077	0	-1.73716	0.507153	0	0.340685	1	0	-1.39648	1	0
hsa-miR-339-3p.SNPB						0.26	0.676705	0.867332	0	0.924126	0.693048	0	1.58809	0.685268	0	2.51222	0.744791	0
hsa-miR-5189-5p						0.26	0.114753	0.285045	0	-3.84498	0.0920343	0	5.36385	0.326346	0	1.51888	1	0
hsa-miR-519c-3p						0.26	0.213927	0.434	0	1.62839	0.263926	0	-0.263412	1	0	1.36498	1	0
hsa-miR-5588-3p						0.26	1.51927e-07	1.52469e-06	1	-0.823307	0.336879	0	0.159968	1	0	-0.663339	1	0
hsa-miR-6742-5p						0.26	0.211532	0.434	0	1.49229	0.267731	0	-0.25014	1	0	1.24215	1	0
hsa-miR-3153-3p						0.25	0.92555	0.952237	0	-2.56375	0.297854	0	1.56806	0.670434	0	-0.995686	1	0
hsa-miR-3922-3p						0.25	0.217791	0.434	0	1.80274	0.23843	0	0.521244	1	0	2.32399	0.787681	0
hsa-miR-4640-3p						0.25	0.72605	0.867332	0	-0.844134	0.777553	0	2.83642	0.542382	0	1.99229	0.813608	0
hsa-miR-490-3p						0.25	0.280674	0.52016	0	1.29183	0.644201	0	-0.236366	1	0	1.05547	1	0
hsa-miR-5089-3p						0.25	0.366305	0.627633	0	-0.323505	0.969812	0	-1.50211	0.755441	0	-1.82561	0.988596	0
hsa-miR-6754-3p						0.25	0.237259	0.458606	0	-1.59864	0.563846	0	-1.11616	0.900521	0	-2.7148	0.732738	0
hsa-miR-6826-5p						0.25	0.604858	0.861391	0	-2.81907	0.362376	0	3.46268	0.542382	0	0.643614	1	0
novel_miRNA_chr1:167471284-167471305	chr1	167471284	167471305	22	-	0.25	0.72613	0.867332	0	-2.31857	0.427378	0	2.14052	0.604354	0	-0.178044	1	0
novel_miRNA_chr11:18004709-18004730	chr11	18004709	18004730	22	-	0.25	0.648222	0.867332	0	3.06971	0.0574645	0	0.577067	1	0	3.64678	0.682904	0
hsa-miR-188-3p						0.24	0.258127	0.490092	0	0.771153	0.715901	0	-0.155204	1	0	0.615949	1	0
hsa-miR-1909-5p						0.24	0.142141	0.333195	0	0.604271	0.884031	0	-0.0275952	1	0	0.576676	1	0
hsa-miR-4423-3p						0.24	0.211019	0.434	0	1.44141	0.270113	0	-0.243949	1	0	1.19746	1	0
hsa-miR-4703-3p						0.24	0.0166682	0.0612255	0	1.66036	0.269376	0	-2.71741	0.309634	0	-1.05706	1	0
hsa-miR-548ai/570-5p						0.24	0.711905	0.867332	0	-1.04794	0.715901	0	1.82509	0.602787	0	0.777155	1	0
hsa-miR-6759-5p						0.24	0.209855	0.434	0	0.894532	0.748934	0	-0.0391963	1	0	0.855336	1	0
hsa-miR-6856-3p						0.24	0.902167	0.938281	0	0.20263	0.992954	0	2.61934	0.584958	0	2.82197	0.744791	0
hsa-miR-7109-3p						0.24	0.415481	0.681255	0	-1.42275	0.209946	0	1.17547	0.712768	0	-0.247281	1	0
novel_miRNA_chr5:139710726-139710746	chr5	139710726	139710746	21	+	0.24	0.211257	0.434	0	1.58145	0.21495	0	0.47091	1	0	2.05236	0.77173	0
novel_miRNA_chr6:5773675-5773695	chr6	5773675	5773695	21	+	0.24	0.939113	0.958981	0	-0.151778	1	0	3.23542	0.569998	0	3.08365	0.745488	0
hsa-miR-3120-5p						0.23	0.388296	0.65385	0	-1.85825	0.468708	0	3.16275	0.516152	0	1.3045	1	0
hsa-miR-34b-5p						0.23	0.899433	0.938248	0	-0.0482428	1	0	0.00948375	1	0	-0.0387591	1	0
hsa-miR-6718-3p						0.23	0.692255	0.867332	0	1.88183	0.357096	0	-0.340162	1	0	1.54167	1	0
hsa-miR-6824-3p						0.23	0.101571	0.258293	0	-0.403657	0.838004	0	1.57022	0.659176	0	1.16656	1	0
novel_miRNA_chr7:37784939-37784960	chr7	37784939	37784960	22	+	0.23	0.611719	0.861903	0	2.93312	0.0845867	0	-0.423035	1	0	2.51008	1	0
hsa-miR-1298-5p						0.22	0.607463	0.861563	0	0.695457	0.599467	0	3.47592	0.509539	0	4.17138	0.581043	0
hsa-miR-1912-3p						0.22	0.211214	0.434	0	1.35937	0.289358	0	-0.232784	1	0	1.12659	1	0
hsa-miR-449b-3p						0.22	0.285966	0.526065	0	-1.32807	0.236337	0	1.40821	0.646552	0	0.0801402	1	0
hsa-miR-4728-3p						0.22	0.00534529	0.0239844	1	2.48589	0.0455417	1	-3.61064	0.0477859	-1	-1.12475	1	0
hsa-miR-489-3p						0.22	0.895851	0.936069	0	0.2157	0.992954	0	-0.0417048	1	0	0.173995	1	0
hsa-miR-520g-3p/520h						0.22	0.637449	0.867332	0	0.698132	0.74645	0	-0.131121	1	0	0.567011	1	0
hsa-miR-5583-5p						0.22	0.538988	0.801192	0	1.14279	0.533477	0	0.648957	0.835215	0	1.79175	0.750768	0
hsa-miR-6785-3p						0.22	0.0140812	0.0533802	0	-0.08635	1	0	2.22552	0.584958	0	2.13917	0.751903	0
hsa-miR-6865-3p						0.22	0.000489284	0.00290214	1	1.38018	0.228641	0	-3.59544	0.0394671	-1	-2.21526	0.689039	0
novel_miRNA_chr17:20263227-20263248	chr17	20263227	20263248	22	+	0.22	0.671639	0.867332	0	2.49656	0.0845867	0	-0.417397	1	0	2.07917	1	0
hsa-miR-6826-3p						0.21	0.0481676	0.143799	0	-1.39742	0.558797	0	-1.46257	0.755441	0	-2.85999	0.620508	0
hsa-miR-6834-5p						0.21	0.717049	0.867332	0	2.94289	0.0757398	0	0.412953	1	0	3.35585	0.697039	0
hsa-miR-6847-3p						0.21	0.737216	0.867332	0	1.02139	0.558291	0	1.08657	0.752614	0	2.10796	0.742078	0
hsa-miR-3134						0.2	0.621675	0.866856	0	-0.35364	0.93454	0	3.35234	0.493797	0	2.9987	0.729307	0
hsa-miR-410-5p						0.2	0.210648	0.434	0	1.42071	0.245935	0	0.427069	1	0	1.84778	0.787539	0
hsa-miR-6884-3p						0.2	0.150798	0.34876	0	-1.64666	0.437501	0	-2.14818	0.545469	0	-3.79485	0.420529	0
hsa-miR-889-5p						0.2	0.210648	0.434	0	1.42071	0.245935	0	0.427066	1	0	1.84777	0.787539	0
novel_miRNA_chr12:26804152-26804173	chr12	26804152	26804173	22	-	0.2	0.713489	0.867332	0	2.85227	0.0758484	0	0.45262	1	0	3.30489	0.689039	0
hsa-miR-4715-5p						0.19	0.213936	0.434	0	1.40063	0.294766	0	-0.234953	1	0	1.16568	1	0
hsa-miR-548at-3p						0.19	0.0523838	0.153532	0	1.36354	0.172297	0	-0.271082	1	0	1.09246	1	0
hsa-miR-216a-3p						0.18	0.0528597	0.154323	0	-1.833	0.184396	0	-2.04656	0.650273	0	-3.87956	0.272666	0
hsa-miR-412-3p						0.18	0.210309	0.434	0	1.20966	0.305423	0	-0.212539	1	0	0.997117	1	0
hsa-miR-4782-5p						0.18	0.210305	0.434	0	1.33014	0.263926	0	0.401728	1	0	1.73187	0.793995	0
hsa-miR-513a-3p/513c-3p						0.18	0.912948	0.944024	0	-0.638945	0.867322	0	0.128574	1	0	-0.510371	1	0
hsa-miR-6732-3p						0.18	0.000709259	0.00411993	1	-0.918804	0.812043	0	-2.12623	0.602787	0	-3.04504	0.745015	0
novel_miRNA_chr14:105865529-105865550	chr14	105865529	105865550	22	+	0.18	0.0431126	0.1324	0	2.54453	0.197719	0	1.15796	1	0	3.70249	0.689039	0
novel_miRNA_chr5:94915738-94915758	chr5	94915738	94915758	21	-	0.18	0.738147	0.867332	0	2.41577	0.0777204	0	-0.420902	1	0	1.99487	1	0
hsa-miR-6780b-5p						0.17	0.210906	0.434	0	1.20563	0.312468	0	-0.21156	1	0	0.99407	1	0
hsa-miR-2681-3p						0.15	0.630312	0.867332	0	2.67044	0.101491	0	-0.401912	1	0	2.26853	1	0
hsa-miR-4765-3p						0.15	0.470341	0.735276	0	-0.751495	0.769165	0	0.587958	1	0	-0.163537	1	0
hsa-miR-668-3p						0.15	0.664283	0.867332	0	2.62946	0.0777204	0	0.508017	1	0	3.13748	0.689039	0
hsa-miR-6761-3p						0.15	8.43388e-13	1.6631e-11	1	-0.40904	0.928637	0	-4.50619	0.211715	0	-4.91523	0.459163	0
hsa-miR-376a-2-5p						0.14	0.6054	0.861391	0	2.56774	0.0805536	0	-0.421201	1	0	2.14654	1	0
hsa-miR-4433a-3p						0.14	0.88426	0.927586	0	0.35816	0.712636	0	3.45662	0.554652	0	3.81478	0.65855	0
hsa-miR-506-5p						0.14	0.565854	0.828691	0	-1.33192	0.555305	0	2.39028	0.583956	0	1.05836	1	0
hsa-miR-6508-5p						0.14	0.517995	0.77942	0	-1.3248	0.552874	0	-1.16913	0.914241	0	-2.49393	0.689039	0
hsa-miR-1296-3p						0.13	0.33005	0.581013	0	-0.113101	1	0	0.0222387	1	0	-0.0908618	1	0
hsa-miR-4469-5p						0.13	0.210627	0.434	0	1.02312	0.357096	0	-0.184968	1	0	0.838152	1	0
hsa-miR-4525-5p						0.13	0.738426	0.867332	0	-1.66502	0.512998	0	2.13088	0.602331	0	0.465864	1	0
hsa-miR-4644-3p						0.13	0.498216	0.757338	0	-2.75838	0.304468	0	2.88755	0.584958	0	0.129167	1	0
hsa-miR-4757-3p						0.13	0.210627	0.434	0	1.02317	0.357096	0	-0.185	1	0	0.838169	1	0
hsa-miR-6799-3p						0.13	0.773268	0.867332	0	-1.78114	0.512998	0	1.98268	0.617575	0	0.201542	1	0
hsa-miR-6822-3p						0.13	0.210627	0.434	0	1.02317	0.357096	0	-0.184999	1	0	0.838168	1	0
hsa-miR-6833-5p						0.13	0.210627	0.434	0	1.02317	0.357096	0	-0.185002	1	0	0.83817	1	0
hsa-miR-7853-5p						0.13	0.210627	0.434	0	1.02321	0.357096	0	-0.185025	1	0	0.838182	1	0
hsa-miR-4511-3p						0.12	0.483721	0.748386	0	1.54464	0.129574	0	-0.337541	1	0	1.2071	1	0
novel_miRNA_chr17:18183047-18183067	chr17	18183047	18183067	21	-	0.12	0.222623	0.439382	0	-1.94164	0.429555	0	-4.11667	0.0899429	0	-6.05831	0.0776627	0
hsa-miR-1243						0.11	0.129674	0.313407	0	-1.09343	0.595698	0	1.83649	0.617575	0	0.743058	1	0
hsa-miR-1252-5p						0.11	0.613625	0.861903	0	-1.65003	0.558797	0	0.336311	1	0	-1.31371	1	0
hsa-miR-182-3p						0.11	0.552001	0.814238	0	1.29171	0.502978	0	-0.261424	1	0	1.03029	1	0
hsa-miR-3617-3p						0.11	0.209475	0.434	0	0.905658	0.378454	0	-0.167795	1	0	0.737863	1	0
hsa-miR-3675-3p						0.11	0.714049	0.867332	0	-0.759862	0.774424	0	2.23899	0.584958	0	1.47912	0.886613	0
hsa-miR-4723-5p						0.11	4.93228e-05	0.000387684	1	1.35644	0.547873	0	-3.12797	0.39559	0	-1.77152	1	0
hsa-miR-4779-5p						0.11	0.00103353	0.00573672	1	-0.57424	0.835326	0	-2.63905	0.545976	0	-3.21329	0.669316	0
hsa-miR-6796-3p						0.11	0.716224	0.867332	0	-1.07292	0.71406	0	4.27986	0.501887	0	3.20694	0.858766	0
hsa-miR-770-3p						0.11	0.209475	0.434	0	0.905657	0.378454	0	-0.167794	1	0	0.737862	1	0
novel_miRNA_chr17:7306866-7306887	chr17	7306866	7306887	22	-	0.1	8.05583e-05	0.000618072	1	2.69639	0.0290278	1	-4.72075	0.00791684	-1	-2.02436	1	0
hsa-miR-1323						0.09	0.448286	0.715473	0	-0.176417	0.92612	0	-1.56549	0.7475	0	-1.74191	1	0
hsa-miR-3941-3p						0.09	0.655051	0.867332	0	-0.721129	0.794942	0	2.03988	0.584958	0	1.31875	0.943159	0
hsa-miR-451b-5p						0.09	0.676952	0.867332	0	1.84915	0.131881	0	-0.346311	1	0	1.50283	1	0
hsa-miR-4670-5p						0.09	0.674205	0.867332	0	-1.53651	0.456049	0	1.18952	0.710003	0	-0.346992	1	0
hsa-miR-6752-3p						0.09	0.370869	0.634342	0	-2.21887	0.339101	0	2.65005	0.571684	0	0.431178	1	0
hsa-miR-7855-5p						0.09	0.636904	0.867332	0	2.19117	0.129574	0	-0.363598	1	0	1.82757	1	0
hsa-miR-4733-5p						0.08	0.0234319	0.0802971	0	-0.339466	0.980419	0	0.0670005	1	0	-0.272465	1	0
hsa-miR-7843-3p						0.07	0.208921	0.434	0	0.712651	0.429338	0	-0.13835	1	0	0.574301	1	0
hsa-miR-4639-3p						0.06	0.236355	0.457319	0	-0.4111	0.819777	0	-2.00386	0.368231	0	-2.41496	0.556557	0
hsa-miR-653-5p						0.06	0.724989	0.867332	0	2.15517	0.122612	0	-1.68894	0.371805	0	0.46623	1	0
hsa-miR-665-3p						0.06	0.6108	0.861903	0	2.07556	0.137592	0	-0.347179	1	0	1.72838	1	0
hsa-miR-9902						0.06	0.323553	0.573617	0	1.68091	0.202161	0	-0.290962	1	0	1.38995	1	0
hsa-miR-1269b						0.05	0.00874882	0.0363537	1	-1.89176	0.149111	0	0.381818	1	0	-1.50994	1	0
hsa-miR-138-2-3p						0.05	0.0452032	0.137286	0	0.676482	0.878798	0	-0.128464	1	0	0.548018	1	0
hsa-miR-3164-3p						0.05	0.603316	0.861115	0	1.43432	0.526637	0	-0.273226	1	0	1.1611	1	0
hsa-miR-655-5p						0.05	0.207547	0.434	0	0.678183	0.384148	0	0.219553	1	0	0.897735	0.866513	0
novel_miRNA_chr1:51724885-51724907	chr1	51724885	51724907	23	-	0.05	0.139026	0.328287	0	-4.42333	0.107163	0	5.14197	0.434047	0	0.718645	1	0
hsa-miR-5587-5p						0.04	0.626337	0.867332	0	1.81934	0.154513	0	-0.32046	1	0	1.49888	1	0
hsa-miR-3119						0.03	0.43858	0.706759	0	-1.95668	0.357251	0	2.23031	0.584958	0	0.27363	1	0
hsa-miR-4640-5p						0.03	0.726353	0.867332	0	2.04112	0.133083	0	0.312499	1	0	2.35362	0.744791	0
hsa-miR-758-5p						0.03	0.590985	0.848434	0	1.77918	0.172297	0	-0.311266	1	0	1.46791	1	0
hsa-miR-124-5p						0.02	0.15386	0.354019	0	-0.548266	0.774424	0	1.98991	0.602331	0	1.44164	1	0
hsa-miR-381-5p						0.02	0.560295	0.823141	0	1.61822	0.195273	0	-0.289587	1	0	1.32863	1	0
hsa-miR-6781-3p						0.02	0.64084	0.867332	0	1.30162	0.21752	0	-0.253761	1	0	1.04786	1	0
hsa-miR-548as-5p						0.01	0.0751862	0.204129	0	0.457008	0.923147	0	-0.0889174	1	0	0.36809	1	0
hsa-miR-6748-3p						0.01	0.134378	0.320751	0	-2.53393	0.243855	0	2.84819	0.542098	0	0.314268	1	0
hsa-miR-10397-3p						0	0.439204	0.707256	0	-1.66267	0.357096	0	4.94462	0.466925	0	3.28194	1	0
hsa-miR-10522-5p						0	0.778944	0.867332	0	-0.611655	0.63058	0	1.45302	0.669875	0	0.841362	1	0
hsa-miR-10525-3p						0	0.102612	0.259807	0	-1.10411	0.501395	0	-1.4028	0.934367	0	-2.50691	0.658061	0
hsa-miR-105-5p						0	0.462355	0.727806	0	-3.44606	0.165767	0	3.22439	0.547169	0	-0.221675	1	0
hsa-miR-1178-3p						0	0.776781	0.867332	0	-0.99532	0.539018	0	2.4785	0.584958	0	1.48318	1	0
hsa-miR-12114						0	0.610835	0.861903	0	-1.58872	0.396246	0	0.320159	1	0	-1.26856	1	0
hsa-miR-12119						0	0.779105	0.867332	0	-1.08403	0.527332	0	2.76628	0.584958	0	1.68225	1	0
hsa-miR-12121						0	0.775849	0.867332	0	-0.814048	0.558291	0	0.162591	1	0	-0.651457	1	0
hsa-miR-1247-3p						0	0.308109	0.555437	0	-3.72983	0.139922	0	4.04473	0.493797	0	0.314905	1	0
hsa-miR-1247-5p						0	0.44408	0.712049	0	-3.39163	0.172297	0	2.09137	0.644953	0	-1.30026	1	0
hsa-miR-1252-3p						0	0.777001	0.867332	0	-1.13468	0.510243	0	0.229701	1	0	-0.904979	1	0
hsa-miR-1269a-3p						0	0.436881	0.704526	0	-3.53843	0.138923	0	7.20704	0.334422	0	3.66861	1	0
hsa-miR-1281						0	0.773449	0.867332	0	-0.35748	0.712068	0	0.82789	0.754432	0	0.47041	1	0
hsa-miR-1288-5p						0	0.776648	0.867332	0	-0.663738	0.603469	0	1.58039	0.641051	0	0.916655	1	0
hsa-miR-1290						0	0.798269	0.867332	0	0	1	0	0	1	0	0	1	0
hsa-miR-1293-5p						0	0.77556	0.867332	0	-0.738396	0.575833	0	1.76978	0.615646	0	1.03139	1	0
hsa-miR-1304-3p						0	0.798269	0.867332	0	0	1	0	0	1	0	0	1	0
hsa-miR-1539						0	0.798269	0.867332	0	0	1	0	0	1	0	0	1	0
hsa-miR-1825						0	0.776544	0.867332	0	-0.402481	0.680956	0	0.0790453	1	0	-0.323435	1	0
hsa-miR-1910-3p						0	1.44274e-12	2.77203e-11	1	-1.86768	0.37639	0	-6.01117	0.0042359	-1	-7.87885	0.00821106	-1
hsa-miR-1913-3p						0	0.0004707	0.0027993	1	0	1	0	-4.2435	0.220271	0	-4.2435	0.745015	0
hsa-miR-1972						0	0.775616	0.867332	0	-0.74279	0.575833	0	1.78139	0.615646	0	1.0386	1	0
hsa-miR-198						0	0.637656	0.867332	0	-2.50272	0.269376	0	2.18093	0.607203	0	-0.321785	1	0
hsa-miR-203a-5p						0	0.775268	0.867332	0	-0.582441	0.604438	0	0.115163	1	0	-0.467278	1	0
hsa-miR-203b-3p						0	0.798269	0.867332	0	0	1	0	0	1	0	0	1	0
hsa-miR-205-3p						0	0.798269	0.867332	0	0	1	0	0	1	0	0	1	0
hsa-miR-208b-3p						0	0.798269	0.867332	0	0	1	0	0	1	0	0	1	0
hsa-miR-218-2-3p						0	0.775285	0.867332	0	-0.814365	0.556026	0	0.162512	1	0	-0.651853	1	0
hsa-miR-2681-5p						0	0.776441	0.867332	0	-0.530839	0.63058	0	0.104853	1	0	-0.425986	1	0
hsa-miR-2861-5p						0	0.779627	0.867332	0	-1.3466	0.477571	0	3.69205	0.542098	0	2.34545	1	0
hsa-miR-302a-3p						0	0.798269	0.867332	0	0	1	0	0	1	0	0	1	0
hsa-miR-3142						0	0.778016	0.867332	0	-0.893144	0.558291	0	2.19582	0.602331	0	1.30268	1	0
hsa-miR-3153-5p						0	0.0651968	0.181839	0	-1.0794	0.524605	0	-1.78845	0.847504	0	-2.86785	0.659227	0
hsa-miR-3162-3p						0	0.776697	0.867332	0	-1.17922	0.499856	0	0.238885	1	0	-0.940337	1	0
hsa-miR-3166						0	0.000465276	0.0027993	1	0	1	0	-3.42217	0.291962	0	-3.42217	0.780137	0
hsa-miR-3178						0	0.798269	0.867332	0	0	1	0	0	1	0	0	1	0
hsa-miR-3181						0	0.798269	0.867332	0	0	1	0	0	1	0	0	1	0
hsa-miR-3184-5p						0	0.114535	0.284817	0	-1.17046	0.502978	0	-1.52827	0.934367	0	-2.69873	0.65855	0
hsa-miR-3186-3p						0	1.12272e-07	1.3214e-06	1	0	1	0	-5.16911	0.0232895	-1	-5.16911	0.564092	0
hsa-miR-3186-5p						0	1.39235e-11	2.38932e-10	1	-0.660156	0.577362	0	-4.23311	0.19531	0	-4.89326	0.48192	0
hsa-miR-3191-3p						0	0.776246	0.867332	0	-0.892465	0.555759	0	2.18446	0.597386	0	1.29199	1	0
hsa-miR-326-5p						0	0.000465179	0.0027993	1	0	1	0	-3.38443	0.295588	0	-3.38443	0.783485	0
hsa-miR-346						0	0.574563	0.837767	0	-1.45657	0.41662	0	3.869	0.493797	0	2.41242	1	0
hsa-miR-3612						0	0.615133	0.861903	0	-1.36178	0.440496	0	0.272114	1	0	-1.08966	1	0
hsa-miR-3615-5p						0	0.0489984	0.145428	0	-4.80673	0.0681706	0	-0.547884	1	0	-5.35462	0.200963	0
hsa-miR-3619-3p						0	0.418309	0.683897	0	-3.1386	0.190164	0	2.49159	0.592206	0	-0.647013	1	0
hsa-miR-3622a-3p						0	0.777695	0.867332	0	-0.692556	0.577362	0	0.138069	1	0	-0.554488	1	0
hsa-miR-3664-3p						0	0.321493	0.571316	0	-2.67527	0.193	0	2.01875	0.602787	0	-0.656516	1	0
hsa-miR-3677-3p						0	0.798269	0.867332	0	0	1	0	0	1	0	0	1	0
hsa-miR-3681-3p						0	0.775349	0.867332	0	-0.493673	0.631917	0	0.0972488	1	0	-0.396424	1	0
hsa-miR-3682-5p						0	0.798269	0.867332	0	0	1	0	0	1	0	0	1	0
hsa-miR-3692-3p						0	0.776755	0.867332	0	-0.995355	0.531201	0	0.200423	1	0	-0.794933	1	0
hsa-miR-371a-5p						0	0.777124	0.867332	0	-1.00351	0.539018	0	2.50374	0.584958	0	1.50024	1	0
hsa-miR-3907						0	0.778442	0.867332	0	-1.14119	0.512998	0	2.93859	0.571684	0	1.7974	1	0
hsa-miR-3908						0	0.777321	0.867332	0	-1.01282	0.539018	0	2.53132	0.584958	0	1.5185	1	0
hsa-miR-3925-3p						0	0.0004707	0.0027993	1	0	1	0	-5.12663	0.151562	0	-5.12663	0.711004	0
hsa-miR-3925-5p						0	0.776889	0.867332	0	-1.23613	0.487385	0	0.250958	1	0	-0.985176	1	0
hsa-miR-3927-3p						0	0.774607	0.867332	0	-0.506789	0.642285	0	1.18631	0.681152	0	0.679521	1	0
hsa-miR-3941-5p						0	0.460388	0.726857	0	-2.4021	0.231814	0	1.795	0.625035	0	-0.607103	1	0
hsa-miR-4254-5p						0	0.6246	0.867332	0	-1.47085	0.396867	0	1.95936	0.602331	0	0.488514	1	0
hsa-miR-4315-5p						0	0.776128	0.867332	0	-0.680462	0.595698	0	1.62149	0.633974	0	0.941024	1	0
hsa-miR-433-5p						0	0.798269	0.867332	0	0	1	0	0	1	0	0	1	0
hsa-miR-4425-5p						0	0.779726	0.867332	0	-0.47393	0.665887	0	0.0936888	1	0	-0.380241	1	0
hsa-miR-4427						0	0.778028	0.867332	0	-1.07145	0.526637	0	2.71433	0.584958	0	1.64289	1	0
hsa-miR-4431-5p						0	0.0136907	0.0524306	0	-0.55377	0.640724	0	-2.45437	0.600587	0	-3.00814	0.689039	0
hsa-miR-4453						0	0.51009	0.771138	0	-1.54746	0.357096	0	1.33537	0.676651	0	-0.212091	1	0
hsa-miR-4466						0	0.798269	0.867332	0	0	1	0	0	1	0	0	1	0
hsa-miR-4468						0	0.778518	0.867332	0	-0.879875	0.563846	0	2.16179	0.602331	0	1.28191	1	0
hsa-miR-4476						0	0.044161	0.134883	0	-0.829327	0.569064	0	-2.2187	0.685268	0	-3.04803	0.682904	0
hsa-miR-4485-5p						0	0.708184	0.867332	0	-1.6979	0.377114	0	0.974766	0.81459	0	-0.723135	1	0
hsa-miR-4494						0	5.28127e-08	6.41746e-07	1	0	1	0	-5.39356	0.0176145	-1	-5.39356	0.552455	0
hsa-miR-4504-5p						0	0.776233	0.867332	0	-0.728866	0.577362	0	1.74662	0.618798	0	1.01775	1	0
hsa-miR-4512-3p						0	0.577769	0.839034	0	-1.36748	0.436397	0	3.53658	0.504215	0	2.16909	1	0
hsa-miR-4512-5p						0	0.670872	0.867332	0	-1.55451	0.430884	0	2.51546	0.584958	0	0.960949	1	0
hsa-miR-4513						0	0.77875	0.867332	0	-1.29598	0.483777	0	3.47229	0.544073	0	2.17631	1	0
hsa-miR-4516						0	0.497279	0.757338	0	-3.62593	0.163445	0	3.32032	0.548959	0	-0.305614	1	0
hsa-miR-4526-5p						0	0.612013	0.861903	0	-1.06856	0.496918	0	0.210656	1	0	-0.857908	1	0
hsa-miR-4530						0	0.0004707	0.0027993	1	0	1	0	-5.35526	0.127903	0	-5.35526	0.689039	0
hsa-miR-4632-5p						0	0.00046665	0.0027993	1	0	1	0	-4.06437	0.216332	0	-4.06437	0.745015	0
hsa-miR-4636-5p						0	0.0848269	0.22567	0	-0.788188	0.56765	0	-3.04045	0.209009	0	-3.82864	0.306522	0
hsa-miR-4647-3p						0	0.777124	0.867332	0	-1.00351	0.539018	0	2.50375	0.584958	0	1.50023	1	0
hsa-miR-4648						0	0.000465759	0.0027993	1	0	1	0	-3.62514	0.266256	0	-3.62514	0.756203	0
hsa-miR-4664-5p						0	0.798269	0.867332	0	0	1	0	0	1	0	0	1	0
hsa-miR-4666a-5p						0	0.798269	0.867332	0	0	1	0	0	1	0	0	1	0
hsa-miR-4669						0	0.778442	0.867332	0	-1.14118	0.512998	0	2.93859	0.571684	0	1.7974	1	0
hsa-miR-4675						0	0.776378	0.867332	0	-0.739856	0.577362	0	1.77563	0.617575	0	1.03578	1	0
hsa-miR-4676-5p						0	0.0233021	0.0799742	0	-0.728116	0.599467	0	-2.25816	0.678649	0	-2.98628	0.689039	0
hsa-miR-4678-3p						0	0.77588	0.867332	0	-0.56264	0.63058	0	1.32496	0.673696	0	0.762324	1	0
hsa-miR-4690-5p						0	0.535572	0.797856	0	-1.44203	0.437501	0	0.229011	1	0	-1.21301	0.689039	0
hsa-miR-4695-5p						0	4.75189e-08	5.80557e-07	1	-0.961196	0.526637	0	-3.49268	0.415206	0	-4.45388	0.522372	0
hsa-miR-4707-3p						0	0.798269	0.867332	0	0	1	0	0	1	0	0	1	0
hsa-miR-4712-5p						0	0.242304	0.465953	0	-0.801192	0.577362	0	-1.03318	1	0	-1.83437	0.745015	0
hsa-miR-4718						0	0.798269	0.867332	0	0	1	0	0	1	0	0	1	0
hsa-miR-4719-5p						0	0.778115	0.867332	0	-0.711674	0.577162	0	0.142112	1	0	-0.569562	1	0
hsa-miR-4726-3p						0	0.780026	0.867332	0	-1.48586	0.446684	0	0.307509	1	0	-1.17835	1	0
hsa-miR-4728-5p						0	0.778161	0.867332	0	-1.11801	0.519057	0	2.86093	0.57485	0	1.74292	1	0
hsa-miR-4735-3p						0	0.778961	0.867332	0	-0.753004	0.573475	0	0.150916	1	0	-0.602088	1	0
hsa-miR-4737-5p						0	0.798269	0.867332	0	0	1	0	0	1	0	0	1	0
hsa-miR-4739						0	0.798269	0.867332	0	0	1	0	0	1	0	0	1	0
hsa-miR-4751						0	0.604855	0.861391	0	-0.923173	0.539018	0	2.23024	0.584958	0	1.30707	1	0
hsa-miR-4761-5p						0	0.774708	0.867332	0	-0.366742	0.690072	0	0.0718503	1	0	-0.294892	1	0
hsa-miR-4763-5p						0	0.0004707	0.0027993	1	0	1	0	-2.79525	0.381635	0	-2.79525	0.841509	0
hsa-miR-4765-5p						0	0.000463849	0.0027993	1	0	1	0	-2.91589	0.343242	0	-2.91589	0.804844	0
hsa-miR-4769-5p						0	0.223313	0.440357	0	-2.33122	0.276716	0	-1.08965	1	0	-3.42087	0.513858	0
hsa-miR-4776-5p						0	0.798269	0.867332	0	0	1	0	0	1	0	0	1	0
hsa-miR-4782-3p						0	0.774309	0.867332	0	-0.442081	0.673262	0	1.02941	0.710003	0	0.587327	1	0
hsa-miR-4786-3p						0	0.776248	0.867332	0	-0.627693	0.595098	0	0.124493	1	0	-0.5032	1	0
hsa-miR-4793-3p						0	0.611215	0.861903	0	-1.30026	0.465419	0	3.37588	0.533909	0	2.07562	1	0
hsa-miR-4802-3p						0	0.798269	0.867332	0	0	1	0	0	1	0	0	1	0
hsa-miR-5006-3p						0	0.105111	0.264011	0	-0.853608	0.556026	0	-1.36455	0.933147	0	-2.21816	0.689039	0
hsa-miR-5047						0	0.778632	0.867332	0	-0.765875	0.577362	0	1.85182	0.618137	0	1.08595	1	0
hsa-miR-5087						0	0.630387	0.867332	0	-2.44662	0.287565	0	3.27051	0.549193	0	0.823896	1	0
hsa-miR-5094-3p						0	0.776085	0.867332	0	-0.862015	0.558797	0	2.10005	0.602331	0	1.23803	1	0
hsa-miR-516b-5p						0	0.420997	0.686314	0	-1.58429	0.36511	0	4.28886	0.473081	0	2.70457	1	0
hsa-miR-517a-3p/517b-3p						0	0.774708	0.867332	0	-0.366727	0.690072	0	0.0718481	1	0	-0.294878	1	0
hsa-miR-518a-3p						0	0.775716	0.867332	0	-0.748228	0.56765	0	0.14905	1	0	-0.599178	1	0
hsa-miR-5190-3p						0	0.780364	0.867332	0	-1.46168	0.442167	0	4.21619	0.516152	0	2.7545	1	0
hsa-miR-5194-5p						0	0.0004707	0.0027993	1	0	1	0	-3.45194	0.311189	0	-3.45194	0.791332	0
hsa-miR-5196-5p						0	0.0004707	0.0027993	1	0	1	0	-4.51982	0.206476	0	-4.51982	0.744791	0
hsa-miR-541-5p						0	0.798269	0.867332	0	0	1	0	0	1	0	0	1	0
hsa-miR-548ar-5p						0	0.775665	0.867332	0	-0.409323	0.700243	0	0.951607	0.738729	0	0.542284	1	0
hsa-miR-548au-3p						0	0.495441	0.756227	0	-1.17041	0.429338	0	1.343	0.650002	0	0.172592	1	0
hsa-miR-548ba						0	0.632062	0.867332	0	-1.05556	0.503996	0	0.208782	1	0	-0.846777	1	0
hsa-miR-548v						0	0.77588	0.867332	0	-0.562641	0.63058	0	1.32496	0.673696	0	0.762324	1	0
hsa-miR-5591-5p						0	0.77719	0.867332	0	-0.545672	0.639484	0	1.28458	0.680587	0	0.738903	1	0
hsa-miR-564						0	0.775124	0.867332	0	-0.618277	0.613071	0	1.46208	0.650002	0	0.843806	1	0
hsa-miR-567-3p						0	0.776192	0.867332	0	-0.635845	0.61217	0	1.50879	0.648988	0	0.872948	1	0
hsa-miR-581-3p						0	0.776535	0.867332	0	-1.09908	0.512998	0	0.221995	1	0	-0.877084	1	0
hsa-miR-592						0	0.325099	0.574997	0	-4.05961	0.110232	0	4.33585	0.466925	0	0.276244	1	0
hsa-miR-602-5p						0	0.777293	0.867332	0	-1.04289	0.524605	0	0.210643	1	0	-0.832243	1	0
hsa-miR-622						0	0.779343	0.867332	0	-1.29688	0.486228	0	3.49215	0.545469	0	2.19526	1	0
hsa-miR-650						0	0.00143358	0.00759125	1	-0.888215	0.548306	0	-2.6035	0.589027	0	-3.49172	0.63121	0
hsa-miR-6510-3p						0	0.798269	0.867332	0	0	1	0	0	1	0	0	1	0
hsa-miR-6515-3p						0	0.212025	0.434	0	-1.64252	0.357096	0	-0.775987	1	0	-2.4185	0.598847	0
hsa-miR-6529-5p						0	0.782566	0.867332	0	-0.795259	0.585243	0	1.95022	0.627338	0	1.15496	1	0
hsa-miR-658						0	0.0702706	0.193115	0	-1.10122	0.526637	0	-2.00876	0.802412	0	-3.10998	0.659227	0
hsa-miR-670-3p						0	0.798269	0.867332	0	0	1	0	0	1	0	0	1	0
hsa-miR-6726-5p						0	0.501795	0.760644	0	-2.84186	0.21495	0	3.80421	0.504215	0	0.962355	1	0
hsa-miR-6727-3p						0	0.777646	0.867332	0	-0.824178	0.56765	0	2.00453	0.604226	0	1.18035	1	0
hsa-miR-6729-3p						0	0.00143163	0.00759125	1	-1.28074	0.450074	0	-2.55299	0.602787	0	-3.83373	0.541596	0
hsa-miR-6730-3p						0	0.798269	0.867332	0	0	1	0	0	1	0	0	1	0
hsa-miR-6735-3p						0	0.676703	0.867332	0	-1.30162	0.487385	0	0.389011	1	0	-0.912613	0.744791	0
hsa-miR-6737-3p						0	0.774678	0.867332	0	-0.453757	0.670601	0	1.05773	0.707338	0	0.603968	1	0
hsa-miR-6738-5p						0	0.000467465	0.0027993	1	0	1	0	-4.5797	0.194589	0	-4.5797	0.732738	0
hsa-miR-6739-5p						0	0.390818	0.655585	0	-1.62206	0.357251	0	4.52159	0.466925	0	2.89954	1	0
hsa-miR-6747-5p						0	0.77726	0.867332	0	-1.00537	0.539018	0	2.50951	0.584958	0	1.50414	1	0
hsa-miR-6750-3p						0	0.000463687	0.0027993	1	0	1	0	-2.86777	0.349086	0	-2.86777	0.806284	0
hsa-miR-6751-3p						0	0.000466459	0.0027993	1	0	1	0	-3.96139	0.22649	0	-3.96139	0.745015	0
hsa-miR-6756-3p						0	0.610516	0.861903	0	-0.770679	0.558291	0	1.81608	0.600178	0	1.0454	1	0
hsa-miR-6770-5p						0	0.774545	0.867332	0	-0.54936	0.63058	0	1.29007	0.673004	0	0.740715	1	0
hsa-miR-6771-5p						0	0.00046665	0.0027993	1	0	1	0	-4.06437	0.216332	0	-4.06437	0.745015	0
hsa-miR-6780a-3p						0	6.80057e-08	8.17523e-07	1	-0.886471	0.511469	0	-2.96109	0.387393	0	-3.84756	0.462186	0
hsa-miR-6782-5p						0	0.172144	0.386208	0	-0.818009	0.571304	0	-1.38763	0.953949	0	-2.20564	0.720637	0
hsa-miR-6784-3p						0	0.135963	0.323092	0	-1.73476	0.364498	0	-2.08991	0.650273	0	-3.82467	0.462186	0
hsa-miR-6788-5p						0	0.000467465	0.0027993	1	0	1	0	-4.5797	0.194589	0	-4.5797	0.732738	0
hsa-miR-6789-5p						0	0.777354	0.867332	0	-1.03119	0.535098	0	2.58657	0.584958	0	1.55538	1	0
hsa-miR-6790-5p						0	0.776927	0.867332	0	-0.96622	0.542582	0	2.39555	0.584958	0	1.42933	1	0
hsa-miR-6796-5p						0	0.798269	0.867332	0	0	1	0	0	1	0	0	1	0
hsa-miR-6797-5p						0	0.000468568	0.0027993	1	0	1	0	-5.63631	0.0899429	0	-5.63631	0.682904	0
hsa-miR-6799-5p						0	0.77738	0.867332	0	-0.976693	0.542582	0	2.42757	0.584958	0	1.45087	1	0
hsa-miR-6805-3p						0	0.0170691	0.0623358	0	-0.694764	0.602771	0	-2.56747	0.602787	0	-3.26224	0.682904	0
hsa-miR-6809-5p						0	0.7765	0.867332	0	-0.593634	0.629023	0	1.40296	0.663305	0	0.809331	1	0
hsa-miR-6814-3p						0	0.798269	0.867332	0	0	1	0	0	1	0	0	1	0
hsa-miR-6814-5p						0	0.798269	0.867332	0	0	1	0	0	1	0	0	1	0
hsa-miR-6815-5p						0	0.798269	0.867332	0	0	1	0	0	1	0	0	1	0
hsa-miR-6819-5p						0	1.60417e-14	1.2393e-12	1	0	1	0	-5.62406	0.000817044	-1	-5.62406	0.318953	0
hsa-miR-6821-3p						0	0.77524	0.867332	0	-0.659706	0.598953	0	1.56686	0.635727	0	0.907155	1	0
hsa-miR-6823-5p						0	8.69919e-08	1.02925e-06	1	0	1	0	-4.39523	0.0374011	-1	-4.39523	0.585917	0
hsa-miR-6825-3p						0	0.628401	0.867332	0	-2.55	0.268795	0	2.31044	0.602787	0	-0.239563	1	0
hsa-miR-6829-5p						0	0.776927	0.867332	0	-0.966237	0.542582	0	2.39556	0.584958	0	1.42932	1	0
hsa-miR-6832-3p						0	0.774287	0.867332	0	-0.441381	0.673262	0	1.02771	0.710003	0	0.586333	1	0
hsa-miR-6835-5p						0	0.778373	0.867332	0	-1.11833	0.51929	0	2.86478	0.57592	0	1.74645	1	0
hsa-miR-6843-3p						0	0.000467688	0.0027993	1	0	1	0	-4.75021	0.175738	0	-4.75021	0.725157	0
hsa-miR-6845-5p						0	0.77524	0.867332	0	-0.659708	0.598953	0	1.56686	0.635727	0	0.907155	1	0
hsa-miR-6849-3p						0	0.488815	0.750252	0	-1.64607	0.356494	0	2.55086	0.561608	0	0.904792	1	0
hsa-miR-6849-5p						0	0.777021	0.867332	0	-1.2563	0.485199	0	0.255282	1	0	-1.00102	1	0
hsa-miR-6854-3p						0	0.0004707	0.0027993	1	0	1	0	-2.30436	0.448485	0	-2.30436	0.866513	0
hsa-miR-6856-5p						0	0.777594	0.867332	0	-1.372	0.465074	0	0.280214	1	0	-1.09179	1	0
hsa-miR-6858-5p						0	0.421256	0.686314	0	-1.76109	0.314389	0	5.54883	0.427218	0	3.78774	1	0
hsa-miR-6859-3p						0	0.486439	0.749496	0	-1.58369	0.35589	0	1.17638	0.722157	0	-0.407308	1	0
hsa-miR-6861-5p						0	0.260703	0.49415	0	-1.07894	0.512998	0	-0.936245	1	0	-2.01519	0.689039	0
hsa-miR-6862-3p						0	0.777637	0.867332	0	-0.772475	0.575621	0	1.86586	0.615646	0	1.09338	1	0
hsa-miR-6863						0	0.778028	0.867332	0	-1.07144	0.526637	0	2.71433	0.584958	0	1.64289	1	0
hsa-miR-6870-3p						0	0.774919	0.867332	0	-0.370375	0.690072	0	0.0725806	1	0	-0.297794	1	0
hsa-miR-6873-5p						0	0.775636	0.867332	0	-0.717555	0.578417	0	1.71587	0.62042	0	0.998319	1	0
hsa-miR-6874-5p						0	0.00046665	0.0027993	1	0	1	0	-4.06437	0.216332	0	-4.06437	0.745015	0
hsa-miR-6876-3p						0	0.000466721	0.0027993	1	0	1	0	-4.10406	0.216332	0	-4.10406	0.745015	0
hsa-miR-6876-5p						0	0.663954	0.867332	0	-1.68355	0.368349	0	-1.10308	0.886253	0	-2.78663	0.564092	0
hsa-miR-6877-3p						0	0.798269	0.867332	0	0	1	0	0	1	0	0	1	0
hsa-miR-6878-3p						0	0.000463687	0.0027993	1	0	1	0	-2.86777	0.349086	0	-2.86777	0.806284	0
hsa-miR-6878-5p						0	0.157772	0.360426	0	-1.02764	0.537639	0	-3.22623	0.19531	0	-4.25388	0.26563	0
hsa-miR-6880-5p						0	0.517369	0.778999	0	-1.66912	0.396246	0	-3.10257	0.19531	0	-4.77169	0.17124	0
hsa-miR-6885-5p						0	0.776975	0.867332	0	-0.538451	0.640724	0	1.26641	0.68075	0	0.727955	1	0
hsa-miR-6889-3p						0	0.798269	0.867332	0	0	1	0	0	1	0	0	1	0
hsa-miR-6895-5p						0	0.798269	0.867332	0	0	1	0	0	1	0	0	1	0
hsa-miR-7106-3p						0	0.473452	0.738086	0	-1.56459	0.34583	0	1.58963	0.621918	0	0.0250365	1	0
hsa-miR-7108-5p						0	0.000467637	0.0027993	1	0	1	0	-4.70937	0.179535	0	-4.70937	0.72694	0
hsa-miR-7151-5p						0	0.776475	0.867332	0	-0.324689	0.715901	0	0.751576	0.791846	0	0.426887	1	0
hsa-miR-7161-3p						0	0.782066	0.867332	0	-1.14825	0.524471	0	3.00738	0.583076	0	1.85912	1	0
hsa-miR-767-3p						0	0.781234	0.867332	0	-0.718674	0.588602	0	0.144479	1	0	-0.574194	1	0
hsa-miR-767-5p						0	0.783452	0.867332	0	-2.13091	0.305633	0	0.459842	1	0	-1.67106	1	0
hsa-miR-7847-3p						0	0.529821	0.791913	0	-3.76125	0.176346	0	5.48118	0.471891	0	1.71993	1	0
hsa-miR-7856-5p						0	0.798269	0.867332	0	0	1	0	0	1	0	0	1	0
hsa-miR-888-5p						0	0.798269	0.867332	0	0	1	0	0	1	0	0	1	0
hsa-miR-890						0	0.798269	0.867332	0	0	1	0	0	1	0	0	1	0
hsa-miR-891a-5p						0	0.798269	0.867332	0	0	1	0	0	1	0	0	1	0
hsa-miR-891b						0	0.798269	0.867332	0	0	1	0	0	1	0	0	1	0
hsa-miR-892a						0	0.798269	0.867332	0	0	1	0	0	1	0	0	1	0
hsa-miR-892b						0	0.798269	0.867332	0	0	1	0	0	1	0	0	1	0
hsa-miR-892c-3p						0	0.798269	0.867332	0	0	1	0	0	1	0	0	1	0
hsa-miR-934						0	0.129544	0.313407	0	0.892561	0.777553	0	-0.166136	1	0	0.726425	1	0
hsa-miR-944-5p						0	0.615371	0.861903	0	-0.730043	0.547111	0	0.141548	1	0	-0.588496	1	0
hsa-miR-96-3p						0	0.772692	0.867332	0	-0.271504	0.716032	0	0.627489	0.804174	0	0.355985	1	0
hsa-miR-9899						0	0.776917	0.867332	0	-1.09185	0.512998	0	0.220654	1	0	-0.871199	1	0
hsa-miR-9900						0	0.777257	0.867332	0	-1.24442	0.487385	0	0.252925	1	0	-0.991495	1	0
novel_miRNA_chr1:101249757-101249777	chr1	101249757	101249777	21	+	0	0.604358	0.861391	0	-1.03966	0.512998	0	2.5463	0.569998	0	1.50664	1	0
novel_miRNA_chr1:1167917-1167936	chr1	1167917	1167936	20	-	0	0.777307	0.867332	0	-0.88404	0.558291	0	2.16628	0.602331	0	1.28223	1	0
novel_miRNA_chr1:148281437-148281460	chr1	148281437	148281460	24	+	0	2.12295e-08	2.66614e-07	1	0	1	0	-6.74415	0.0042359	-1	-6.74415	0.462186	0
novel_miRNA_chr1:148302710-148302733	chr1	148302710	148302733	24	-	0	2.12295e-08	2.66614e-07	1	0	1	0	-6.74415	0.0042359	-1	-6.74415	0.462186	0
novel_miRNA_chr1:149843017-149843035	chr1	149843017	149843035	19	+	0	0.614902	0.861903	0	-1.48024	0.425039	0	0.297681	1	0	-1.18256	1	0
novel_miRNA_chr1:149850777-149850795	chr1	149850777	149850795	19	-	0	0.614902	0.861903	0	-1.48025	0.425039	0	0.297681	1	0	-1.18257	1	0
novel_miRNA_chr1:149928393-149928413	chr1	149928393	149928413	21	-	0	0.038969	0.121993	0	-0.795102	0.573475	0	-2.25826	0.677432	0	-3.05336	0.682904	0
novel_miRNA_chr1:167631868-167631888	chr1	167631868	167631888	21	-	0	0.0004707	0.0027993	1	0	1	0	-4.85485	0.178493	0	-4.85485	0.72694	0
novel_miRNA_chr1:16889359-16889378	chr1	16889359	16889378	20	-	0	0.779231	0.867332	0	-1.17016	0.512998	0	3.04371	0.569998	0	1.87356	1	0
novel_miRNA_chr1:234612730-234612750	chr1	234612730	234612750	21	-	0	0.779376	0.867332	0	-1.33879	0.478018	0	3.65436	0.542098	0	2.31558	1	0
novel_miRNA_chr1:24930243-24930261	chr1	24930243	24930261	19	-	0	0.314874	0.562498	0	-1.70656	0.325676	0	0.23684	1	0	-1.46972	0.641769	0
novel_miRNA_chr1:28429438-28429459	chr1	28429438	28429459	22	+	0	0.776781	0.867332	0	-0.995345	0.539018	0	2.47851	0.584958	0	1.48317	1	0
novel_miRNA_chr1:44739640-44739655	chr1	44739640	44739655	16	-	0	0.777762	0.867332	0	-0.949389	0.543965	0	2.35236	0.585083	0	1.40297	1	0
novel_miRNA_chr1:45331591-45331611	chr1	45331591	45331611	21	-	0	0.777019	0.867332	0	-0.865006	0.562254	0	2.1122	0.602331	0	1.24719	1	0
novel_miRNA_chr1:9413239-9413257	chr1	9413239	9413257	19	-	0	0.77646	0.867332	0	-0.939383	0.543383	0	2.31666	0.584958	0	1.37727	1	0
novel_miRNA_chr10:102227074-102227094	chr10	102227074	102227094	21	-	0	7.86638e-08	9.35641e-07	1	0	1	0	-6.11355	0.00957157	-1	-6.11355	0.513858	0
novel_miRNA_chr10:102227077-102227098	chr10	102227077	102227098	22	+	0	0.0004707	0.0027993	1	0	1	0	-4.64035	0.19531	0	-4.64035	0.743292	0
novel_miRNA_chr10:113291631-113291652	chr10	113291631	113291652	22	-	0	1.79609e-18	1.34587e-15	1	0	1	0	-7.60288	9.10755e-07	-1	-7.60288	0.0950677	0
novel_miRNA_chr10:1568158-1568176	chr10	1568158	1568176	19	+	0	0.775888	0.867332	0	-0.809182	0.56765	0	1.9576	0.602787	0	1.14842	1	0
novel_miRNA_chr10:63265324-63265343	chr10	63265324	63265343	20	+	0	0.776586	0.867332	0	-0.953372	0.542726	0	2.35691	0.584958	0	1.40354	1	0
novel_miRNA_chr10:70322917-70322938	chr10	70322917	70322938	22	-	0	0.60715	0.861563	0	-1.146	0.497334	0	2.8652	0.547169	0	1.71921	1	0
novel_miRNA_chr10:92660412-92660431	chr10	92660412	92660431	20	-	0	0.780607	0.867332	0	-1.93371	0.354818	0	0.407227	1	0	-1.52648	1	0
novel_miRNA_chr11:109422192-109422215	chr11	109422192	109422215	24	-	0	0.777386	0.867332	0	-1.06894	0.526637	0	2.70023	0.584958	0	1.63129	1	0
novel_miRNA_chr11:114143949-114143971	chr11	114143949	114143971	23	+	0	0.779531	0.867332	0	-1.40979	0.456049	0	3.94299	0.529174	0	2.5332	1	0
novel_miRNA_chr11:118435527-118435548	chr11	118435527	118435548	22	-	0	0.777819	0.867332	0	-0.983733	0.542582	0	2.45116	0.584958	0	1.46743	1	0
novel_miRNA_chr11:119016247-119016266	chr11	119016247	119016266	20	-	0	0.778513	0.867332	0	-0.968961	0.543383	0	2.41529	0.584958	0	1.44633	1	0
novel_miRNA_chr11:123057963-123057984	chr11	123057963	123057984	22	-	0	0.617761	0.864711	0	3.29051	0.0674939	0	-0.446786	1	0	2.84373	1	0
novel_miRNA_chr11:57408840-57408862	chr11	57408840	57408862	23	-	0	0.0004707	0.0027993	1	0	1	0	-4.64035	0.19531	0	-4.64035	0.743292	0
novel_miRNA_chr11:63554016-63554034	chr11	63554016	63554034	19	+	0	0.780132	0.867332	0	-1.47191	0.437501	0	4.24532	0.511944	0	2.77341	1	0
novel_miRNA_chr11:6612339-6612357	chr11	6612339	6612357	19	+	0	0.776324	0.867332	0	-1.02004	0.524605	0	0.205399	1	0	-0.814643	1	0
novel_miRNA_chr11:68838987-68839005	chr11	68838987	68839005	19	+	0	0.77808	0.867332	0	-0.972863	0.542726	0	2.42191	0.584958	0	1.44905	1	0
novel_miRNA_chr11:94133728-94133746	chr11	94133728	94133746	19	+	0	0.779271	0.867332	0	-1.28255	0.487385	0	3.43743	0.546671	0	2.15489	1	0
novel_miRNA_chr12:120904502-120904523	chr12	120904502	120904523	22	+	0	0.775756	0.867332	0	-0.777345	0.571304	0	1.87249	0.607938	0	1.09514	1	0
novel_miRNA_chr12:121004538-121004558	chr12	121004538	121004558	21	-	0	0.000467299	0.0027993	1	0	1	0	-4.46301	0.19531	0	-4.46301	0.743292	0
novel_miRNA_chr12:123633891-123633910	chr12	123633891	123633910	20	+	0	0.630678	0.867332	0	-1.22807	0.483219	0	3.12965	0.542382	0	1.90159	1	0
novel_miRNA_chr12:124437444-124437463	chr12	124437444	124437463	20	-	0	0.779231	0.867332	0	-1.17019	0.512998	0	3.04371	0.569998	0	1.87353	1	0
novel_miRNA_chr12:14959351-14959370	chr12	14959351	14959370	20	-	0	0.0004707	0.0027993	1	0	1	0	-5.48973	0.112262	0	-5.48973	0.689039	0
novel_miRNA_chr12:24734162-24734184	chr12	24734162	24734184	23	-	0	0.781837	0.867332	0	-1.59811	0.39838	0	5.03919	0.492839	0	3.44109	1	0
novel_miRNA_chr13:45337587-45337610	chr13	45337587	45337610	24	-	0	0.620541	0.866711	0	-1.43978	0.440496	0	4.02592	0.51427	0	2.58614	1	0
novel_miRNA_chr13:74134037-74134054	chr13	74134037	74134054	18	+	0	0.782039	0.867332	0	-1.60953	0.394504	0	5.13449	0.492839	0	3.52496	1	0
novel_miRNA_chr13:91351361-91351378	chr13	91351361	91351378	18	+	0	0.798269	0.867332	0	0	1	0	0	1	0	0	1	0
novel_miRNA_chr13:94601887-94601910	chr13	94601887	94601910	24	+	0	0.776754	0.867332	0	-1.00051	0.539018	0	2.49342	0.584958	0	1.49291	1	0
novel_miRNA_chr14:100099945-100099961	chr14	100099945	100099961	17	-	0	0.784616	0.867332	0	-1.71539	0.336879	0	6.39608	0.45156	0	4.6807	1	0
novel_miRNA_chr14:100546537-100546557	chr14	100546537	100546557	21	+	0	0.775888	0.867332	0	-0.809176	0.56765	0	1.9576	0.602787	0	1.14842	1	0
novel_miRNA_chr14:102592652-102592670	chr14	102592652	102592670	19	+	0	0.776233	0.867332	0	-1.09944	0.512998	0	0.221923	1	0	-0.877512	1	0
novel_miRNA_chr14:103337952-103337975	chr14	103337952	103337975	24	+	0	0.00046665	0.0027993	1	0	1	0	-4.06437	0.216332	0	-4.06437	0.745015	0
novel_miRNA_chr14:106478822-106478837	chr14	106478822	106478837	16	+	0	0.777841	0.867332	0	-1.19481	0.503996	0	3.10537	0.559124	0	1.91056	1	0
novel_miRNA_chr14:106680661-106680681	chr14	106680661	106680681	21	+	0	0.775888	0.867332	0	-0.809173	0.56765	0	1.9576	0.602787	0	1.14842	1	0
novel_miRNA_chr14:80538081-80538101	chr14	80538081	80538101	21	-	0	0.609155	0.861903	0	-1.34415	0.456049	0	3.54742	0.526989	0	2.20327	1	0
novel_miRNA_chr14:81219295-81219312	chr14	81219295	81219312	18	-	0	0.776617	0.867332	0	-0.976239	0.541997	0	2.42268	0.584958	0	1.44644	1	0
novel_miRNA_chr14:99971441-99971456	chr14	99971441	99971456	16	+	0	0.776562	0.867332	0	-0.960857	0.542582	0	2.37817	0.584958	0	1.41732	1	0
novel_miRNA_chr15:20008384-20008404	chr15	20008384	20008404	21	+	0	0.627451	0.867332	0	-1.27484	0.477571	0	3.30856	0.542098	0	2.03372	1	0
novel_miRNA_chr15:26081002-26081022	chr15	26081002	26081022	21	-	0	0.798269	0.867332	0	0	1	0	0	1	0	0	1	0
novel_miRNA_chr15:45201133-45201149	chr15	45201133	45201149	17	+	0	0.112386	0.280175	0	-1.83621	0.353747	0	-5.04783	0.0374011	-1	-6.88403	0.065261	0
novel_miRNA_chr15:83208024-83208041	chr15	83208024	83208041	18	-	0	0.778214	0.867332	0	-1.34968	0.471459	0	0.276307	1	0	-1.07338	1	0
novel_miRNA_chr16:16144549-16144571	chr16	16144549	16144571	23	+	0	0.778761	0.867332	0	-1.32672	0.478674	0	3.58944	0.542098	0	2.26271	1	0
novel_miRNA_chr16:28400672-28400694	chr16	28400672	28400694	23	-	0	0.775888	0.867332	0	-0.809185	0.56765	0	1.95761	0.602787	0	1.14842	1	0
novel_miRNA_chr16:28714611-28714633	chr16	28714611	28714633	23	+	0	0.775888	0.867332	0	-0.80919	0.56765	0	1.95761	0.602787	0	1.14842	1	0
novel_miRNA_chr16:66448791-66448812	chr16	66448791	66448812	22	-	0	0.798269	0.867332	0	0	1	0	0	1	0	0	1	0
novel_miRNA_chr16:79864148-79864165	chr16	79864148	79864165	18	+	0	0.778127	0.867332	0	-1.00698	0.539018	0	2.52259	0.584958	0	1.51562	1	0
novel_miRNA_chr16:9091644-9091665	chr16	9091644	9091665	22	+	0	0.775546	0.867332	0	-0.737353	0.575833	0	1.76704	0.615646	0	1.02969	1	0
novel_miRNA_chr17:31550146-31550170	chr17	31550146	31550170	25	+	0	0.798269	0.867332	0	0	1	0	0	1	0	0	1	0
novel_miRNA_chr17:38825421-38825441	chr17	38825421	38825441	21	+	0	0.776034	0.867332	0	-0.822486	0.56765	0	1.99372	0.602787	0	1.17124	1	0
novel_miRNA_chr17:39153710-39153732	chr17	39153710	39153732	23	-	0	0.0439158	0.134317	0	-4.14936	0.135286	0	-1.67584	0.848453	0	-5.8252	0.250941	0
novel_miRNA_chr17:43316086-43316105	chr17	43316086	43316105	20	+	0	0.0004707	0.0027993	1	0	1	0	-5.20693	0.141012	0	-5.20693	0.701647	0
novel_miRNA_chr17:45317382-45317401	chr17	45317382	45317401	20	+	0	0.798269	0.867332	0	0	1	0	0	1	0	0	1	0
novel_miRNA_chr17:48122222-48122245	chr17	48122222	48122245	24	-	0	0.0589928	0.168294	0	-1.68204	0.357096	0	-0.831556	1	0	-2.5136	0.598847	0
novel_miRNA_chr17:49580517-49580537	chr17	49580517	49580537	21	-	0	0.775546	0.867332	0	-0.737347	0.575833	0	1.76704	0.615646	0	1.02969	1	0
novel_miRNA_chr17:58279682-58279702	chr17	58279682	58279702	21	-	0	0.779196	0.867332	0	-1.31483	0.483219	0	0.269736	1	0	-1.0451	1	0
novel_miRNA_chr17:58331247-58331266	chr17	58331247	58331266	20	-	0	0.7762	0.867332	0	-0.88771	0.556026	0	2.1711	0.598857	0	1.28339	1	0
novel_miRNA_chr17:74748644-74748661	chr17	74748644	74748661	18	+	0	0.777093	0.867332	0	-1.01223	0.539018	0	2.52921	0.584958	0	1.51697	1	0
novel_miRNA_chr17:74982258-74982280	chr17	74982258	74982280	23	-	0	0.776781	0.867332	0	-0.995343	0.539018	0	2.47851	0.584958	0	1.48317	1	0
novel_miRNA_chr17:75034410-75034430	chr17	75034410	75034430	21	-	0	0.777947	0.867332	0	-1.04382	0.533824	0	2.62994	0.584958	0	1.58612	1	0
novel_miRNA_chr17:75046863-75046884	chr17	75046863	75046884	22	-	0	0.0118089	0.0464911	1	-0.798472	0.573475	0	-2.90123	0.583076	0	-3.69971	0.654566	0
novel_miRNA_chr17:75406072-75406091	chr17	75406072	75406091	20	+	0	0.777304	0.867332	0	-0.94547	0.543965	0	2.33796	0.584958	0	1.39249	1	0
novel_miRNA_chr17:7850995-7851016	chr17	7850995	7851016	22	+	0	0.798269	0.867332	0	0	1	0	0	1	0	0	1	0
novel_miRNA_chr17:78557816-78557837	chr17	78557816	78557837	22	-	0	0.777405	0.867332	0	-1.03742	0.533824	0	2.6054	0.584958	0	1.56798	1	0
novel_miRNA_chr17:8162370-8162390	chr17	8162370	8162390	21	-	0	0.776659	0.867332	0	-0.98115	0.540934	0	2.43699	0.584958	0	1.45584	1	0
novel_miRNA_chr18:10290543-10290562	chr18	10290543	10290562	20	+	0	0.0004707	0.0027993	1	0	1	0	-4.38828	0.211715	0	-4.38828	0.745015	0
novel_miRNA_chr18:3448125-3448142	chr18	3448125	3448142	18	-	0	0.77569	0.867332	0	-0.771776	0.571304	0	1.85761	0.609511	0	1.08583	1	0
novel_miRNA_chr18:37464924-37464944	chr18	37464924	37464944	21	+	0	0.798269	0.867332	0	0	1	0	0	1	0	0	1	0
novel_miRNA_chr18:72868908-72868927	chr18	72868908	72868927	20	+	0	0.778182	0.867332	0	-1.03843	0.536884	0	2.61635	0.584958	0	1.57793	1	0
novel_miRNA_chr19:17778116-17778134	chr19	17778116	17778134	19	+	0	0.776268	0.867332	0	-0.880375	0.557372	0	2.15111	0.600178	0	1.27074	1	0
novel_miRNA_chr19:18900451-18900470	chr19	18900451	18900470	20	-	0	0.260938	0.494178	0	-1.82247	0.289358	0	5.11522	0.382973	0	3.29275	1	0
novel_miRNA_chr19:33795909-33795930	chr19	33795909	33795930	22	-	0	0.798269	0.867332	0	0	1	0	0	1	0	0	1	0
novel_miRNA_chr19:3557567-3557584	chr19	3557567	3557584	18	-	0	0.77556	0.867332	0	-0.738402	0.575833	0	1.76979	0.615646	0	1.03139	1	0
novel_miRNA_chr19:36227364-36227385	chr19	36227364	36227385	22	-	0	0.786768	0.867332	0	-1.74464	0.294766	0	7.54671	0.407185	0	5.80207	1	0
novel_miRNA_chr19:49501046-49501067	chr19	49501046	49501067	22	-	0	0.798269	0.867332	0	0	1	0	0	1	0	0	1	0
novel_miRNA_chr19:55236825-55236846	chr19	55236825	55236846	22	-	0	0.77646	0.867332	0	-0.93938	0.543383	0	2.31665	0.584958	0	1.37727	1	0
novel_miRNA_chr19:7641683-7641702	chr19	7641683	7641702	20	+	0	0.000467516	0.0027993	1	0	1	0	-4.61607	0.189343	0	-4.61607	0.732738	0
novel_miRNA_chr19:8530407-8530429	chr19	8530407	8530429	23	-	0	2.11854e-08	2.66614e-07	1	0	1	0	-5.54652	0.015391	-1	-5.54652	0.541724	0
novel_miRNA_chr19:855934-855956	chr19	855934	855956	23	+	0	2.69868e-13	5.46543e-12	1	0	1	0	-6.52507	0.000436355	-1	-6.52507	0.306522	0
novel_miRNA_chr2:103062625-103062645	chr2	103062625	103062645	21	+	0	0.778714	0.867332	0	-1.32085	0.480183	0	3.56607	0.542098	0	2.24522	1	0
novel_miRNA_chr2:10446830-10446851	chr2	10446830	10446851	22	-	0	0.776586	0.867332	0	-0.953371	0.542726	0	2.35691	0.584958	0	1.40354	1	0
novel_miRNA_chr2:105821913-105821933	chr2	105821913	105821933	21	+	0	0.0004707	0.0027993	1	0	1	0	-5.55254	0.108554	0	-5.55254	0.689039	0
novel_miRNA_chr2:111135385-111135405	chr2	111135385	111135405	21	+	0	0.777071	0.867332	0	-1.2871	0.481496	0	0.261827	1	0	-1.02528	1	0
novel_miRNA_chr2:127811329-127811349	chr2	127811329	127811349	21	+	0	0.776417	0.867332	0	-0.809903	0.56765	0	1.96101	0.603049	0	1.15111	1	0
novel_miRNA_chr2:135665446-135665465	chr2	135665446	135665465	20	+	0	0.000468141	0.0027993	1	0	1	0	-5.15351	0.133013	0	-5.15351	0.689039	0
novel_miRNA_chr2:15869882-15869901	chr2	15869882	15869901	20	+	0	0.782443	0.867332	0	-1.45162	0.450074	0	4.22003	0.526989	0	2.76842	1	0
novel_miRNA_chr2:161992752-161992773	chr2	161992752	161992773	22	+	0	0.77942	0.867332	0	-1.39811	0.459215	0	3.89046	0.531214	0	2.49235	1	0
novel_miRNA_chr2:16439371-16439389	chr2	16439371	16439389	19	+	0	0.775333	0.867332	0	-0.721038	0.577362	0	1.72422	0.618137	0	1.00318	1	0
novel_miRNA_chr2:17753308-17753330	chr2	17753308	17753330	23	-	0	0.798269	0.867332	0	0	1	0	0	1	0	0	1	0
novel_miRNA_chr2:219632849-219632871	chr2	219632849	219632871	23	+	0	0.776943	0.867332	0	-0.9521	0.543383	0	2.35514	0.584958	0	1.40304	1	0
novel_miRNA_chr2:224940833-224940853	chr2	224940833	224940853	21	-	0	0.77556	0.867332	0	-0.738395	0.575833	0	1.76978	0.615646	0	1.03139	1	0
novel_miRNA_chr2:231456504-231456524	chr2	231456504	231456524	21	-	0	0.77855	0.867332	0	-1.29548	0.483777	0	3.46845	0.544073	0	2.17297	1	0
novel_miRNA_chr2:231707002-231707022	chr2	231707002	231707022	21	-	0	0.778585	0.867332	0	-1.1826	0.510865	0	3.07543	0.563793	0	1.89284	1	0
novel_miRNA_chr2:239068839-239068857	chr2	239068839	239068857	19	-	0	0.776849	0.867332	0	-0.849644	0.564747	0	2.06958	0.602331	0	1.21994	1	0
novel_miRNA_chr2:239069379-239069396	chr2	239069379	239069396	18	-	0	0.78317	0.867332	0	-1.59129	0.406788	0	5.12038	0.493797	0	3.52909	1	0
novel_miRNA_chr2:239069476-239069494	chr2	239069476	239069494	19	-	0	0.776849	0.867332	0	-0.849649	0.564747	0	2.06959	0.602331	0	1.21994	1	0
novel_miRNA_chr2:24971848-24971870	chr2	24971848	24971870	23	+	0	0.777019	0.867332	0	-0.865002	0.562254	0	2.11219	0.602331	0	1.24719	1	0
novel_miRNA_chr2:36966506-36966525	chr2	36966506	36966525	20	-	0	0.777304	0.867332	0	-0.945476	0.543965	0	2.33796	0.584958	0	1.39249	1	0
novel_miRNA_chr2:43131277-43131295	chr2	43131277	43131295	19	-	0	0.77646	0.867332	0	-0.939379	0.543383	0	2.31665	0.584958	0	1.37727	1	0
novel_miRNA_chr2:46434959-46434975	chr2	46434959	46434975	17	-	0	0.777381	0.867332	0	-1.12057	0.515208	0	2.86009	0.571684	0	1.73952	1	0
novel_miRNA_chr2:48315790-48315810	chr2	48315790	48315810	21	+	0	0.777307	0.867332	0	-0.884039	0.558291	0	2.16627	0.602331	0	1.28224	1	0
novel_miRNA_chr2:68395612-68395633	chr2	68395612	68395633	22	+	0	0.000466943	0.0027993	1	0	1	0	-4.23389	0.211669	0	-4.23389	0.745015	0
novel_miRNA_chr2:85399413-85399433	chr2	85399413	85399433	21	-	0	0.0004707	0.0027993	1	0	1	0	-4.85485	0.178493	0	-4.85485	0.72694	0
novel_miRNA_chr2:95074534-95074553	chr2	95074534	95074553	20	-	0	0.777776	0.867332	0	-1.15827	0.512508	0	2.98411	0.566722	0	1.82585	1	0
novel_miRNA_chr20:38449484-38449506	chr20	38449484	38449506	23	+	0	0.328127	0.578532	0	-1.83685	0.21495	0	9.23846	0.309589	0	7.40162	1	0
novel_miRNA_chr20:43703684-43703701	chr20	43703684	43703701	18	+	0	0.775888	0.867332	0	-0.809187	0.56765	0	1.95761	0.602787	0	1.14842	1	0
novel_miRNA_chr20:64078901-64078921	chr20	64078901	64078921	21	+	0	0.0004707	0.0027993	1	0	1	0	-5.48973	0.112262	0	-5.48973	0.689039	0
novel_miRNA_chr21:32523677-32523690	chr21	32523677	32523690	14	-	0	0.776757	0.867332	0	-0.892906	0.556026	0	2.18825	0.598857	0	1.29535	1	0
novel_miRNA_chr21:8255578-8255599	chr21	8255578	8255599	22	+	0	0.781415	0.867332	0	-1.54257	0.425039	0	4.68783	0.499159	0	3.14525	1	0
novel_miRNA_chr22:24437954-24437974	chr22	24437954	24437974	21	+	0	0.798269	0.867332	0	0	1	0	0	1	0	0	1	0
novel_miRNA_chr22:36481537-36481555	chr22	36481537	36481555	19	-	0	0.776659	0.867332	0	-0.981171	0.540934	0	2.437	0.584958	0	1.45583	1	0
novel_miRNA_chr22:40951022-40951039	chr22	40951022	40951039	18	-	0	0.612236	0.861903	0	-1.41712	0.437501	0	3.84621	0.510021	0	2.42909	1	0
novel_miRNA_chr22:42123530-42123551	chr22	42123530	42123551	22	-	0	0.798269	0.867332	0	0	1	0	0	1	0	0	1	0
novel_miRNA_chr22:43015403-43015423	chr22	43015403	43015423	21	+	0	0.0004707	0.0027993	1	0	1	0	-4.38828	0.211715	0	-4.38828	0.745015	0
novel_miRNA_chr22:46881548-46881568	chr22	46881548	46881568	21	+	0	0.77808	0.867332	0	-0.972878	0.542726	0	2.42191	0.584958	0	1.44904	1	0
novel_miRNA_chr3:134066929-134066949	chr3	134066929	134066949	21	+	0	0.778821	0.867332	0	-1.32314	0.479662	0	3.57417	0.542098	0	2.25103	1	0
[truncated: 249 more rows]

## Sheet: TALL vs normal Tcells & Thymo
miRNA_ID	Novel.chromosome	Novel.start	Novel.end	Novel.width	Novel.strand	ANOVA.pval	ANOVA.padj	ANOVA.deg	AYA_vs_pediatric.logFC	AYA_vs_pediatric.padj	AYA_vs_pediatric.deg	pediatric_vs_Control.logFC	pediatric_vs_Control.padj	pediatric_vs_Control.deg	AYA_vs_Control.logFC	AYA_vs_Control.padj	AYA_vs_Control.deg
hsa-let-7a-3p						0.338677	0.619398	0	0.264764	0.804847	0	0.0053663	1	0	0.270131	1	0
hsa-let-7a-5p/7c-5p						0.00569425	0.035361	1	-0.10077	0.906042	0	0.808699	0.0918115	0	0.707929	0.412007	0
hsa-let-7b-3p						0.373035	0.656559	0	0.277472	0.908501	0	0.6784	0.709769	0	0.955872	0.785939	0
hsa-let-7b-5p						0.144513	0.376001	0	0.108457	0.974305	0	1.16164	0.267041	0	1.2701	0.438018	0
hsa-let-7c-3p						0.182468	0.424804	0	-0.368716	0.895734	0	-0.454458	0.917816	0	-0.823175	0.969244	0
hsa-let-7d-3p						0.583503	0.83592	0	0.306543	0.843247	0	-0.35302	0.867388	0	-0.0464769	1	0
hsa-let-7d-5p						0.545267	0.811416	0	0.0166999	1	0	0.248871	0.750428	0	0.26557	0.976141	0
hsa-let-7e-3p						0.311633	0.589689	0	0.0344538	1	0	1.37107	0.585129	0	1.40552	0.785939	0
hsa-let-7e-5p						0.0815718	0.244752	0	0.121551	0.974933	0	1.19303	0.347276	0	1.31459	0.510243	0
hsa-let-7f-1-3p						0.210647	0.459297	0	-0.0195173	1	0	0.660451	0.738732	0	0.640934	1	0
hsa-let-7f-2-3p						0.0508456	0.178039	0	1.01527	0.649422	0	0.144082	1	0	1.15935	0.914403	0
hsa-let-7f-5p						0.233676	0.490939	0	-0.0844845	0.94471	0	0.526787	0.447891	0	0.442302	0.6839	0
hsa-let-7g-3p						0.595357	0.845995	0	0.0418024	1	0	0.82219	0.723384	0	0.863993	0.964189	0
hsa-let-7g-5p						0.185655	0.424804	0	-0.0639757	0.990509	0	0.332275	0.731675	0	0.268299	1	0
hsa-let-7i-3p						0.0179357	0.0852419	0	0.365296	0.811093	0	0.700477	0.607314	0	1.06577	0.608087	0
hsa-let-7i-5p						0.617695	0.848811	0	0.476968	0.525504	0	-0.0648864	1	0	0.412082	0.878776	0
hsa-miR-1-3p						0.00204296	0.0158365	1	2.16685	0.277205	0	1.94548	0.510169	0	4.11233	0.275862	0
hsa-miR-100-3p						0.896939	0.937822	0	-1.7535	0.494168	0	0.506928	0.935575	0	-1.24657	0.734838	0
hsa-miR-100-5p						0.00201096	0.0156424	1	0.409334	0.886656	0	-0.493584	0.880254	0	-0.0842494	1	0
hsa-miR-101-2-5p						0.133877	0.352821	0	0.221971	0.979493	0	0.845907	0.775603	0	1.06788	0.929846	0
hsa-miR-101-3p						0.0244918	0.109895	0	0.451374	0.563396	0	0.203206	0.907657	0	0.65458	0.627996	0
hsa-miR-101-5p						0.870997	0.923646	0	0.160401	0.990509	0	-0.157141	1	0	0.0032597	1	0
hsa-miR-10392-3p						0.789998	0.870003	0	1.12594	0.597998	0	-0.609911	0.738732	0	0.516034	1	0
hsa-miR-10392-5p						0.0296355	0.127093	0	-0.388796	0.800361	0	-0.547898	0.738666	0	-0.936694	0.700316	0
hsa-miR-10393-3p						0.240739	0.500631	0	-0.476201	0.912721	0	3.29288	0.243349	0	2.81668	0.514295	0
hsa-miR-10393-5p						0.00216521	0.0166123	1	-0.711367	0.720592	0	0.868511	0.641801	0	0.157144	1	0
hsa-miR-10394-3p						0.0112811	0.0595301	0	-0.426011	0.886656	0	9.23539	0.00267765	1	8.80938	0.0123462	1
hsa-miR-10394-5p						0.00413872	0.0278558	1	-0.431336	0.829136	0	6.33243	0.00267765	1	5.90109	0.0162954	1
hsa-miR-10395-3p						0.0222282	0.101693	0	-0.842298	0.414443	0	0.377955	0.850818	0	-0.464343	0.995099	0
hsa-miR-10396a-3p/10396b-3p						0.223792	0.477612	0	-1.967	0.563294	0	7.01024	0.0625005	0	5.04324	0.306184	0
hsa-miR-10396a-5p/10396b-5p						0.300643	0.578216	0	-2.09581	0.525504	0	1.56925	0.70811	0	-0.526564	1	0
hsa-miR-10397-3p						0.359131	0.641754	0	-1.86036	0.371031	0	2.58563	0.428355	0	0.725266	1	0
hsa-miR-10397-5p						0.636423	0.848811	0	-0.188893	0.936033	0	0.731183	0.61942	0	0.542289	1	0
hsa-miR-10398-3p						0.156323	0.402998	0	1.1411	0.720592	0	-1.37959	0.688749	0	-0.238488	1	0
hsa-miR-10398-5p						0.614535	0.848811	0	1.10706	0.604976	0	-0.652412	0.914914	0	0.45465	1	0
hsa-miR-10399-3p						0.00271823	0.0199042	1	-0.592121	0.800361	0	1.20393	0.563276	0	0.611806	1	0
hsa-miR-10399-5p						0.00797984	0.0453077	1	-0.115757	0.901277	0	0.653811	0.329535	0	0.538053	0.603792	0
hsa-miR-103a-1-5p/103a-2-5p						0.290767	0.564459	0	0.718166	0.723843	0	-0.218805	1	0	0.499361	1	0
hsa-miR-103a-3p/107						0.0751711	0.233082	0	0.170647	0.884676	0	0.278754	0.833299	0	0.449401	0.876129	0
hsa-miR-10401-3p						0.767371	0.857381	0	0.0341112	1	0	0.00603578	1	0	0.040147	1	0
hsa-miR-10401-5p						0.968459	0.97803	0	3.03835	0.146586	0	0.856908	0.982263	0	3.89526	0.435385	0
hsa-miR-105-5p						0.523823	0.799969	0	-3.40849	0.166956	0	1.02465	0.82278	0	-2.38384	0.487379	0
hsa-miR-10522-5p						0.732998	0.848811	0	-0.628981	0.636886	0	0.811811	0.641801	0	0.18283	1	0
hsa-miR-10523-5p						0.00149469	0.012263	1	1.66462	0.310034	0	-0.544428	0.938451	0	1.12019	0.930638	0
hsa-miR-10525-3p						0.388664	0.673743	0	-1.01698	0.495647	0	-0.857445	0.855943	0	-1.87443	0.516167	0
hsa-miR-10527-5p						0.0213182	0.0980027	0	-0.497438	0.463153	0	0.717657	0.376451	0	0.220219	1	0
hsa-miR-106a-3p						0.0029983	0.0216032	1	-0.802785	0.635617	0	1.34541	0.465424	0	0.542629	1	0
hsa-miR-106a-5p/17-5p						0.116943	0.320986	0	-0.176676	0.804016	0	0.494192	0.505562	0	0.317516	0.915546	0
hsa-miR-106b-3p						0.31895	0.594766	0	-0.0606708	0.973605	0	-0.1194	0.970952	0	-0.180071	1	0
hsa-miR-106b-5p						0.014878	0.0733459	0	0.0699511	0.950709	0	0.487371	0.429739	0	0.557322	0.520467	0
hsa-miR-10a-3p						0.0527212	0.181497	0	-0.349189	0.936653	0	-1.62322	0.500534	0	-1.97241	0.520467	0
hsa-miR-10a-5p						0.603219	0.848811	0	-0.958619	0.580346	0	-2.08393	0.129826	0	-3.04255	0.174671	0
hsa-miR-10b-3p						0.415407	0.703186	0	-1.53517	0.489715	0	-2.23667	0.331437	0	-3.77184	0.31281	0
hsa-miR-10b-5p						0.000585152	0.0055503	1	0.517973	0.795026	0	-2.39585	0.0625005	0	-1.87787	0.486818	0
hsa-miR-11400						0.0143757	0.0714967	0	-0.0379566	1	0	-3.73804	0.135504	0	-3.77599	0.514295	0
hsa-miR-11401						0.0873726	0.258068	0	3.62517	0.0334263	1	-0.468107	0.994012	0	3.15707	0.421954	0
hsa-miR-1178-3p						0.730576	0.848811	0	-1.04824	0.551237	0	1.36901	0.563276	0	0.320778	1	0
hsa-miR-1179-3p						2.19549e-15	5.08997e-14	1	0.210647	0.747573	0	-0.045881	1	0	0.164766	1	0
hsa-miR-1179-5p						0.845922	0.908797	0	0.415299	0.800361	0	0.142736	1	0	0.558035	1	0
hsa-miR-1180-3p						0.28488	0.559799	0	-0.225024	0.836487	0	0.0622471	1	0	-0.162777	1	0
hsa-miR-1181-3p						0.710887	0.848811	0	0.0655227	1	0	0.334517	1	0	0.40004	1	0
hsa-miR-1184						1.6634e-15	4.18108e-14	1	0.255585	0.737645	0	-0.0545441	1	0	0.201041	1	0
hsa-miR-1185-1-3p/1185-2-3p						0.0278416	0.122074	0	3.98836	0.0256622	1	-1.94858	0.391113	0	2.03979	0.803249	0
hsa-miR-1185-5p						0.87113	0.923646	0	3.34654	0.088406	0	0.287473	0.801912	0	3.63401	0.497217	0
hsa-miR-1197						0.448702	0.733054	0	3.01346	0.0459534	1	-1.39273	0.568413	0	1.62073	0.67052	0
hsa-miR-12114						0.541324	0.811416	0	-1.63242	0.411753	0	1.72338	0.51742	0	0.0909608	1	0
hsa-miR-12119						0.733103	0.848811	0	-1.15291	0.543278	0	1.50325	0.563276	0	0.350346	1	0
hsa-miR-12121						0.729637	0.848811	0	-0.809868	0.565927	0	0.845275	0.641801	0	0.0354076	1	0
hsa-miR-12125						0.485981	0.764329	0	-0.831317	0.727451	0	0.692952	0.854667	0	-0.138366	1	0
hsa-miR-12129						1.36017e-15	3.96623e-14	1	0.309289	0.724926	0	-0.0650743	1	0	0.244214	1	0
hsa-miR-12136						0.655789	0.848811	0	0.216976	0.907146	0	-0.123481	1	0	0.0934946	1	0
hsa-miR-122-5p						0.00970532	0.0526994	0	0.509208	0.800361	0	-3.39524	0.0119853	-1	-2.88603	0.275862	0
hsa-miR-1224-5p						0.967579	0.977581	0	0.643021	0.878565	0	-0.0513123	1	0	0.591709	1	0
hsa-miR-1226-3p						0.126869	0.340335	0	-0.0790639	0.973226	0	-0.430083	0.600539	0	-0.509147	0.71381	0
hsa-miR-1226-5p						0.0309065	0.128509	0	1.87664	0.387791	0	-2.16557	0.41895	0	-0.288922	1	0
hsa-miR-1227-3p						0.286229	0.560489	0	0.16599	0.999376	0	-0.88	0.759874	0	-0.71401	1	0
hsa-miR-1229-3p						0.325151	0.603963	0	0.385316	0.889949	0	-0.918084	0.692638	0	-0.532768	1	0
hsa-miR-1233-3p						0.533447	0.80742	0	1.35465	0.720592	0	-1.86022	0.580315	0	-0.505571	1	0
hsa-miR-1233-5p						0.740975	0.848811	0	-0.180499	1	0	-0.349447	1	0	-0.529946	1	0
hsa-miR-1234-3p						0.270596	0.539441	0	1.1432	0.575992	0	0.0119949	1	0	1.15519	0.903645	0
hsa-miR-1236-3p						0.188476	0.427451	0	-2.03106	0.140661	0	1.24994	0.580315	0	-0.781117	1	0
hsa-miR-1236-5p						0.754013	0.848811	0	0	1	0	0	1	0	0	1	0
hsa-miR-1237-3p						0.329452	0.608552	0	-0.266151	0.947722	0	-0.569347	0.89081	0	-0.835498	1	0
hsa-miR-1238-3p						0.826934	0.89631	0	-0.369336	0.877641	0	0.894578	0.738666	0	0.525242	1	0
hsa-miR-124-3p						0.130608	0.346644	0	-2.468	0.460072	0	3.20021	0.326237	0	0.732208	1	0
hsa-miR-124-5p						0.00581718	0.0357295	1	-0.598488	0.777578	0	1.09408	0.5794	0	0.495594	1	0
hsa-miR-1243						0.0649002	0.212058	0	-1.10545	0.601599	0	1.07445	0.589304	0	-0.0309987	1	0
hsa-miR-1244						0.0492623	0.173912	0	-0.775802	0.727637	0	5.73837	0.0407022	1	4.96257	0.201877	0
hsa-miR-1246						0.00573133	0.0354932	1	-1.49425	0.363292	0	1.9896	0.321983	0	0.495351	1	0
hsa-miR-1247-3p						0.23072	0.488838	0	-3.69559	0.147985	0	4.03027	0.208999	0	0.334684	1	0
hsa-miR-1247-5p						0.363994	0.647868	0	-3.44246	0.181737	0	3.67825	0.264669	0	0.235797	1	0
hsa-miR-1248						0.41318	0.700319	0	-0.0313461	1	0	0.164779	0.999239	0	0.133433	1	0
hsa-miR-1249-3p						9.74203e-05	0.00107882	1	-0.519308	0.506166	0	-1.19275	0.0641585	0	-1.71206	0.0629032	0
hsa-miR-1249-5p						0.00270447	0.0198681	1	1.38976	0.565326	0	-2.8537	0.156731	0	-1.46394	1	0
hsa-miR-1250-5p						0.0405391	0.150135	0	2.7112	0.161083	0	-4.10305	0.0735066	0	-1.39185	0.874785	0
hsa-miR-1251-3p						1.12404e-15	3.96623e-14	1	0.344362	0.720592	0	-0.0718447	1	0	0.272517	1	0
hsa-miR-1251-5p						1.12404e-15	3.96623e-14	1	0.344372	0.720592	0	-0.0718474	1	0	0.272525	1	0
hsa-miR-1252-3p						0.730838	0.848811	0	-1.14687	0.521631	0	1.20357	0.58013	0	0.0567064	1	0
hsa-miR-1252-5p						0.528405	0.802604	0	-1.7368	0.570387	0	2.33137	0.427637	0	0.594568	0.852588	0
hsa-miR-1255a						0.23275	0.490368	0	0.390746	0.720592	0	-0.525345	0.633987	0	-0.134599	1	0
hsa-miR-1255b-2-3p						6.74536e-05	0.000765837	1	-0.214091	0.900221	0	0.611264	0.694571	0	0.397173	1	0
hsa-miR-1255b-5p						0.142153	0.370718	0	-0.492221	0.552173	0	0.363575	0.725759	0	-0.128645	1	0
hsa-miR-1256-3p						0.16802	0.424804	0	0.992281	0.597998	0	0.75047	0.813706	0	1.74275	0.645975	0
hsa-miR-1256-5p						0.0407338	0.150608	0	2.86699	0.100642	0	-0.44313	1	0	2.42386	0.516167	0
hsa-miR-1257						0.5667	0.82031	0	2.04348	0.493044	0	2.01344	0.465674	0	4.05692	0.438018	0
hsa-miR-125a-3p						0.215183	0.464953	0	0.215386	0.936033	0	1.25178	0.479564	0	1.46717	0.526944	0
hsa-miR-125a-5p						0.118379	0.323709	0	0.212147	0.930419	0	0.509926	0.801846	0	0.722073	0.914523	0
hsa-miR-125b-1-3p						0.0493286	0.173912	0	0.387836	0.950709	0	-1.72124	0.579069	0	-1.33341	1	0
hsa-miR-125b-2-3p						0.0548686	0.188324	0	-0.00935786	1	0	-0.0781392	1	0	-0.0874971	1	0
hsa-miR-125b-5p						0.00180207	0.0143654	1	0.138265	0.983029	0	-0.511552	0.840395	0	-0.373287	1	0
hsa-miR-126-3p						0.00186713	0.0146759	1	1.73873	0.0203113	1	-0.808226	0.551275	0	0.930508	0.672787	0
hsa-miR-126-5p						0.00290713	0.0210136	1	2.16107	0.0533122	0	-0.675139	0.738732	0	1.48593	0.623105	0
hsa-miR-1260a/1260b						6.83532e-07	8.93361e-06	1	-0.969232	0.777635	0	-2.09914	0.466344	0	-3.06837	0.516167	0
hsa-miR-1262						0.00101958	0.00895315	1	4.19662	0.0183646	1	-1.08108	0.732353	0	3.11554	0.437134	0
hsa-miR-1266-5p						0.444387	0.728652	0	-0.776417	0.836165	0	5.58731	0.0947721	0	4.81089	0.30789	0
hsa-miR-1268a/1268b						0.00665837	0.0395979	1	-0.471158	0.58321	0	-0.392722	0.725336	0	-0.86388	0.521502	0
hsa-miR-1269a-3p						0.46561	0.747103	0	-3.78987	0.140661	0	-0.608012	0.885994	0	-4.39788	0.273092	0
hsa-miR-1269b						0.00588216	0.0359323	1	-1.83164	0.160578	0	0.83353	0.726512	0	-0.998114	1	0
hsa-miR-127-3p						0.463106	0.745747	0	0.804604	0.904298	0	0.131744	1	0	0.936348	1	0
hsa-miR-127-5p						0.00926171	0.0510302	0	2.68612	0.209084	0	3.32464	0.203024	0	6.01076	0.182861	0
hsa-miR-1270-3p						0.233192	0.490379	0	-0.659691	0.851051	0	-2.98753	0.0619316	0	-3.64722	0.306184	0
hsa-miR-1270-5p						5.44037e-06	6.83238e-05	1	-1.41931	0.122412	0	0.553725	0.691117	0	-0.865583	0.643404	0
hsa-miR-1271-3p						4.68825e-13	9.94264e-12	1	0.407622	0.637548	0	-0.0871906	1	0	0.320432	1	0
hsa-miR-1271-5p						0.21541	0.464953	0	-0.760074	0.408625	0	0.524511	0.641801	0	-0.235563	1	0
hsa-miR-1273c						0.131018	0.346912	0	-0.734251	0.552173	0	0.344552	0.883313	0	-0.3897	1	0
hsa-miR-1273h-3p						0.187778	0.427213	0	-0.233018	0.747573	0	-0.0615422	1	0	-0.29456	0.98917	0
hsa-miR-1273h-5p						0.107052	0.301193	0	-0.324905	0.752379	0	-0.36958	0.78737	0	-0.694485	0.707107	0
hsa-miR-1275						7.06041e-09	1.21159e-07	1	-0.887885	0.22603	0	-2.05968	0.000603826	-1	-2.94757	0.00013504	-1
hsa-miR-1276						0.000511718	0.00495838	1	-1.32267	0.337235	0	1.17309	0.556601	0	-0.149579	1	0
hsa-miR-1277-3p						0.0887905	0.260236	0	1.16341	0.318747	0	-0.759195	0.58039	0	0.404215	1	0
hsa-miR-1277-5p						0.0750245	0.232949	0	0.929554	0.543278	0	-0.0715831	1	0	0.857971	0.878776	0
hsa-miR-1278						0.550166	0.812935	0	-0.180792	0.936033	0	-0.370046	0.828961	0	-0.550838	0.936208	0
hsa-miR-128-1-5p						0.000749163	0.00687396	1	-0.339515	0.571246	0	-0.606137	0.332396	0	-0.945652	0.306184	0
hsa-miR-128-2-5p						0.44054	0.723399	0	-0.604289	0.791176	0	-2.90694	0.156731	0	-3.51123	0.333334	0
hsa-miR-128-3p						0.00823897	0.0463535	1	-0.490783	0.576772	0	0.168162	1	0	-0.322621	1	0
hsa-miR-1281						0.727073	0.848811	0	-0.358964	0.711933	0	0.474785	0.713921	0	0.115821	1	0
hsa-miR-1284-3p						0.711447	0.848811	0	-0.0386923	1	0	-0.285033	1	0	-0.323726	1	0
hsa-miR-1284-5p						0.897841	0.938329	0	-0.00416147	1	0	-0.157314	0.882269	0	-0.161475	1	0
hsa-miR-1285-3p						0.882466	0.931883	0	-0.123292	0.914291	0	-0.0302917	1	0	-0.153583	1	0
hsa-miR-1285-5p						0.192345	0.431139	0	-0.531941	0.658944	0	0.245961	0.965987	0	-0.28598	1	0
hsa-miR-1286-3p						0.022302	0.101693	0	-1.04502	0.730143	0	-2.526	0.292065	0	-3.57102	0.497217	0
hsa-miR-1286-5p						1.01529e-12	1.98467e-11	1	0.419721	0.63669	0	-0.0889751	1	0	0.330746	1	0
hsa-miR-1287-3p						0.887803	0.934513	0	-0.707619	0.804016	0	-0.159725	1	0	-0.867343	1	0
hsa-miR-1287-5p						0.000464692	0.00454185	1	0.251755	0.723843	0	0.790135	0.28584	0	1.04189	0.332353	0
hsa-miR-1288-3p						0.56322	0.818619	0	1.27144	0.446626	0	-1.73784	0.440043	0	-0.466401	1	0
hsa-miR-1288-5p						0.73051	0.848811	0	-0.683449	0.60966	0	0.886704	0.611412	0	0.203255	1	0
hsa-miR-1289-3p						0.384145	0.667871	0	-0.988728	0.576772	0	0.725314	0.727448	0	-0.263415	1	0
hsa-miR-1289-5p						0.449791	0.734284	0	-0.891686	0.706563	0	2.92908	0.288616	0	2.03739	0.63529	0
hsa-miR-129-1-3p/129-2-3p						0.407764	0.694959	0	1.5227	0.570703	0	2.68856	0.353899	0	4.21126	0.332353	0
hsa-miR-129-5p						0.469325	0.751486	0	-0.189438	0.989146	0	2.64981	0.329535	0	2.46038	0.514295	0
hsa-miR-1290						0.754013	0.848811	0	0	1	0	0	1	0	0	1	0
hsa-miR-1291						0.20545	0.450587	0	0.0819735	0.960025	0	-0.468884	0.547828	0	-0.386911	0.864745	0
hsa-miR-1292-3p						0.000118751	0.00129858	1	0.412471	0.939036	0	-0.300668	1	0	0.111803	1	0
hsa-miR-1292-5p						0.458736	0.741366	0	-0.235231	0.835824	0	0.0310567	1	0	-0.204174	1	0
hsa-miR-1293-5p						0.729301	0.848811	0	-0.763164	0.586958	0	0.992656	0.588846	0	0.229492	1	0
hsa-miR-1294-3p						0.0119057	0.0620977	0	-0.265228	0.844391	0	0.588115	0.709769	0	0.322887	1	0
hsa-miR-1294-5p						0.175578	0.424804	0	0.219882	0.787489	0	0.432467	0.605137	0	0.652349	0.597877	0
hsa-miR-1295a						0.186342	0.425276	0	-3.9042	0.128294	0	-0.535315	0.976076	0	-4.43951	0.275862	0
hsa-miR-1296-3p						0.0183323	0.0863964	0	-0.0915774	1	0	1.32058	0.56287	0	1.229	0.663474	0
hsa-miR-1296-5p						0.0961128	0.275878	0	-0.642465	0.571246	0	0.501474	0.730822	0	-0.140991	1	0
hsa-miR-1298-5p						0.482888	0.763199	0	0.485678	0.597998	0	2.17194	0.465674	0	2.65762	0.423485	0
hsa-miR-1299						0.267979	0.536435	0	1.43063	0.379401	0	0.387295	0.994012	0	1.81792	0.591678	0
hsa-miR-1301-3p						0.928967	0.958823	0	-0.0671151	0.975266	0	0.147646	0.963596	0	0.0805313	1	0
hsa-miR-1302-3p						0.272964	0.54351	0	0.20567	0.974933	0	1.2448	0.594896	0	1.45047	0.707107	0
hsa-miR-1303-3p						0.113067	0.314182	0	-1.22274	0.50326	0	1.24673	0.563276	0	0.0239924	1	0
hsa-miR-1303-5p						0.0775495	0.236863	0	0.227906	0.998041	0	1.27774	0.563276	0	1.50565	0.638377	0
hsa-miR-1304-3p						0.754013	0.848811	0	0	1	0	0	1	0	0	1	0
hsa-miR-1304-5p						0.218339	0.468793	0	-0.195251	0.994825	0	0.707977	0.92098	0	0.512726	1	0
hsa-miR-1306-3p						0.315102	0.591276	0	-0.270483	0.724674	0	0.0118207	1	0	-0.258663	1	0
hsa-miR-1306-5p						0.0125579	0.0643057	0	-0.425329	0.553954	0	-0.512771	0.544015	0	-0.938101	0.412007	0
hsa-miR-1307-3p						0.174713	0.424804	0	-0.0953317	0.974933	0	-0.240735	0.902302	0	-0.336066	1	0
hsa-miR-1307-5p						0.0223844	0.101862	0	0.863194	0.259994	0	0.260785	0.879018	0	1.12398	0.451366	0
hsa-miR-130a-3p						5.28265e-05	0.000605887	1	0.0313028	1	0	1.17459	0.422952	0	1.2059	0.525311	0
hsa-miR-130a-5p						0.388721	0.673743	0	0.181526	0.929152	0	0.19746	1	0	0.378985	1	0
hsa-miR-130b-3p						3.24649e-07	4.31841e-06	1	-0.736055	0.495647	0	1.22743	0.329535	0	0.491379	0.976141	0
hsa-miR-130b-5p						7.86847e-05	0.00088886	1	-0.826282	0.446626	0	0.451521	0.761844	0	-0.374761	1	0
hsa-miR-132-3p						0.943718	0.96478	0	0.187273	0.815195	0	0.0128563	1	0	0.200129	1	0
hsa-miR-132-5p						0.0607399	0.202286	0	0.177116	0.792939	0	-0.542544	0.388042	0	-0.365428	0.807172	0
hsa-miR-1322						0.541237	0.811416	0	0.400061	0.610663	0	-3.09022	0.0329594	-1	-2.69016	0.486818	0
hsa-miR-1323						0.0401727	0.149024	0	-0.123926	0.927179	0	-0.987601	0.688234	0	-1.11153	0.913102	0
hsa-miR-133a-3p/133b						0.114043	0.316504	0	1.5957	0.340808	0	1.21938	0.611321	0	2.81509	0.410615	0
hsa-miR-133a-5p						0.0618499	0.204468	0	1.56228	0.642254	0	2.9567	0.264669	0	4.51898	0.306184	0
hsa-miR-134-5p						0.00664894	0.0395979	1	3.01422	0.0636338	0	-0.624649	0.880254	0	2.38957	0.548107	0
hsa-miR-1343-3p						3.11688e-05	0.0003727	1	0.0529375	1	0	-1.45254	0.149794	0	-1.3996	0.479329	0
hsa-miR-135a-2-3p						0.00012371	0.00134348	1	-0.822184	0.723843	0	1.3982	0.563276	0	0.576018	1	0
hsa-miR-135a-3p						0.55889	0.816849	0	-0.0238915	1	0	1.25776	0.6592	0	1.23387	0.893616	0
hsa-miR-135a-5p						0.185308	0.424804	0	0.659959	0.804016	0	2.49173	0.376451	0	3.15169	0.437134	0
hsa-miR-135b-3p						1.25139e-15	3.96623e-14	1	0.328856	0.722849	0	-0.0688957	1	0	0.25996	1	0
hsa-miR-135b-5p						0.170043	0.424804	0	0.0404549	1	0	-1.4096	0.51031	0	-1.36914	0.805934	0
hsa-miR-136-3p						0.00756692	0.0436165	1	3.74365	0.0143588	1	-1.95002	0.371373	0	1.79364	0.707107	0
hsa-miR-136-5p						0.000919795	0.00820516	1	4.25697	0.00228661	1	-2.52608	0.13431	0	1.73088	0.693034	0
hsa-miR-137-3p						0.785551	0.869054	0	-0.205324	1	0	7.95022	0.00508595	1	7.7449	0.0214146	1
hsa-miR-137-5p						0.338573	0.619398	0	-0.738345	0.848105	0	3.72879	0.131921	0	2.99045	0.412007	0
hsa-miR-138-1-3p						0.0126082	0.0644163	0	-0.542635	0.737645	0	0.865323	0.604691	0	0.322688	1	0
hsa-miR-138-2-3p						0.0946959	0.273367	0	0.687004	0.879149	0	1.5548	0.512605	0	2.24181	0.521502	0
hsa-miR-138-5p						0.00626469	0.0377082	1	-1.87168	0.327102	0	0.236668	1	0	-1.63502	0.597877	0
hsa-miR-139-3p						0.158695	0.407691	0	0.995539	0.658944	0	-0.89525	0.780147	0	0.100288	1	0
hsa-miR-139-5p						0.0760654	0.23424	0	2.68496	0.0823395	0	-0.795812	0.795774	0	1.88915	0.663818	0
hsa-miR-140-3p						0.238264	0.49721	0	0.295156	0.565326	0	-0.0265768	1	0	0.268579	0.914523	0
hsa-miR-140-5p						0.56413	0.818699	0	0.197493	0.762417	0	-0.141611	0.919008	0	0.055882	1	0
hsa-miR-141-3p						0.128163	0.343398	0	0.654737	0.652569	0	-0.525768	0.762197	0	0.128969	1	0
hsa-miR-141-5p						0.367004	0.651678	0	-0.329593	0.901224	0	0.753546	0.720136	0	0.423953	1	0
hsa-miR-142-3p						0.760519	0.853267	0	-0.0394173	1	0	-0.141239	1	0	-0.180656	1	0
hsa-miR-142-5p						0.268561	0.537122	0	0.406882	0.705704	0	-0.347824	0.783057	0	0.0590574	1	0
hsa-miR-143-3p						0.024816	0.110907	0	1.86458	0.0160365	1	-2.75352	0.000854651	-1	-0.888936	0.715234	0
hsa-miR-143-5p						0.00802851	0.0454035	1	1.45706	0.415033	0	-3.27235	0.0445613	-1	-1.81529	0.608329	0
hsa-miR-144-3p						0.220932	0.473005	0	1.48931	0.387828	0	1.64109	0.468739	0	3.1304	0.331952	0
hsa-miR-144-5p						0.0708026	0.223545	0	2.29921	0.084702	0	0.462548	0.917816	0	2.76176	0.407357	0
hsa-miR-145-3p						0.0084433	0.047333	1	1.25386	0.278701	0	-3.02704	0.00425578	-1	-1.77318	0.497217	0
hsa-miR-145-5p						0.0884492	0.259574	0	1.06183	0.479556	0	-3.2871	0.00600908	-1	-2.22526	0.412007	0
hsa-miR-1468-3p						0.0106429	0.0565607	0	-1.15907	0.589001	0	1.48356	0.522734	0	0.32449	1	0
hsa-miR-1468-5p						0.00302952	0.0216891	1	-0.462463	0.593973	0	1.30355	0.0918115	0	0.841092	0.524486	0
hsa-miR-146a-3p						0.316578	0.592604	0	0.0944351	1	0	0.793261	0.76767	0	0.887696	0.974937	0
hsa-miR-146a-5p						0.00957481	0.0523702	0	0.641707	0.479556	0	0.753901	0.539596	0	1.39561	0.391064	0
hsa-miR-146b-3p						0.125858	0.338156	0	0.433594	0.589001	0	-0.145831	1	0	0.287763	1	0
hsa-miR-146b-5p						0.0854368	0.254387	0	0.309211	0.755245	0	0.132681	1	0	0.441892	0.964236	0
hsa-miR-147b-3p						0.525415	0.801312	0	-0.454095	0.73308	0	0.0471831	1	0	-0.406912	1	0
hsa-miR-147b-5p						0.74712	0.848811	0	-0.816591	0.722849	0	-0.161187	1	0	-0.977778	0.915772	0
hsa-miR-148a-3p						0.000204531	0.00215861	1	-0.471431	0.796024	0	-1.09769	0.465424	0	-1.56912	0.516167	0
hsa-miR-148a-5p						2.94059e-06	3.79911e-05	1	-0.74553	0.613983	0	-1.56723	0.148478	0	-2.31276	0.275862	0
hsa-miR-148b-3p						0.128316	0.343399	0	0.527003	0.243487	0	0.21551	0.769263	0	0.742513	0.410639	0
hsa-miR-148b-5p						0.048687	0.172631	0	0.373542	0.546027	0	0.0637232	1	0	0.437265	0.70514	0
hsa-miR-149-5p						0.0736634	0.229675	0	-0.979303	0.486781	0	0.470031	0.846169	0	-0.509273	1	0
hsa-miR-150-3p						0.0700179	0.222276	0	-1.52968	0.14352	0	0.826399	0.568413	0	-0.703283	0.848781	0
hsa-miR-150-5p						0.476405	0.757933	0	-0.749429	0.449558	0	-0.183243	0.999239	0	-0.932672	0.557664	0
hsa-miR-151a-3p						0.0122328	0.0632168	0	2.51915	0.00228661	1	-1.94271	0.0727501	0	0.576435	1	0
hsa-miR-151a-5p/151b						0.0123945	0.0639057	0	1.94131	0.0781685	0	-1.08912	0.538055	0	0.852186	0.919696	0
hsa-miR-152-3p						0.0112804	0.0595301	0	1.43283	0.00228661	1	-0.316696	0.720136	0	1.11613	0.332353	0
hsa-miR-152-5p						0.817732	0.891063	0	1.35859	0.493044	0	-0.674506	0.901408	0	0.684079	0.951664	0
hsa-miR-153-3p						2.07425e-05	0.00025205	1	0.711805	0.637271	0	4.96391	0.00111057	1	5.67572	0.0011728	1
hsa-miR-153-5p						0.0644295	0.210826	0	0.530263	0.824619	0	4.19909	0.05318	0	4.72935	0.120336	0
hsa-miR-1537-3p						0.851748	0.911342	0	0.65542	0.720592	0	-1.54221	0.3908	0	-0.886786	0.970481	0
hsa-miR-1537-5p						0.116656	0.32059	0	0.658012	0.804847	0	-2.62935	0.0659226	0	-1.97134	0.516167	0
hsa-miR-1538						0.859659	0.916317	0	-0.728984	0.812237	0	0.243655	1	0	-0.48533	1	0
hsa-miR-1539						0.754013	0.848811	0	0	1	0	0	1	0	0	1	0
hsa-miR-154-3p						0.0168411	0.0812421	0	2.26947	0.0229754	1	0.00854763	1	0	2.27802	0.497217	0
hsa-miR-154-5p						0.532162	0.80722	0	3.93118	0.00731758	1	-0.864826	0.78065	0	3.06635	0.438018	0
hsa-miR-155-3p						0.121932	0.331042	0	0.565905	0.826127	0	3.20437	0.120996	0	3.77028	0.256174	0
hsa-miR-155-5p						0.312783	0.59087	0	-0.0412108	1	0	1.03953	0.179359	0	0.99832	0.435385	0
hsa-miR-15a-3p						0.947739	0.967537	0	-0.685056	0.733441	0	0.156642	1	0	-0.528415	1	0
hsa-miR-15a-5p						0.021014	0.0970011	0	-0.195044	0.947722	0	0.26534	0.994012	0	0.0702953	1	0
hsa-miR-15b-3p						0.616429	0.848811	0	-0.104491	0.975266	0	-0.23763	0.925546	0	-0.342121	1	0
hsa-miR-15b-5p						0.788097	0.869945	0	-0.027895	1	0	0.0305054	1	0	0.00261039	1	0
hsa-miR-16-1-3p						0.337661	0.619398	0	-0.185665	0.906344	0	-0.784252	0.423508	0	-0.969917	0.520467	0
hsa-miR-16-2-3p						0.263236	0.529772	0	-0.293618	0.822028	0	0.0144114	1	0	-0.279206	1	0
hsa-miR-16-5p						0.557787	0.816754	0	-0.15646	0.975266	0	0.287785	0.992252	0	0.131325	1	0
hsa-miR-17-3p						0.624779	0.848811	0	-0.165147	0.924659	0	0.339942	0.844514	0	0.174794	1	0
hsa-miR-181a-2-3p						0.00257224	0.0192106	1	-0.432443	0.499615	0	0.745582	0.264669	0	0.313139	0.935487	0
hsa-miR-181a-3p						0.427423	0.71285	0	-0.268847	0.764119	0	0.158539	0.994012	0	-0.110307	1	0
hsa-miR-181a-5p						0.129559	0.345901	0	-0.0317151	1	0	0.361527	0.709769	0	0.329812	0.993686	0
hsa-miR-181b-2-3p						0.942565	0.964445	0	-0.0131878	1	0	-0.0487447	1	0	-0.0619325	1	0
hsa-miR-181b-3p						0.640372	0.848811	0	0.137813	0.94471	0	-0.775463	0.468739	0	-0.63765	0.793295	0
hsa-miR-181b-5p						0.0312118	0.128509	0	-0.122573	0.922449	0	0.169487	0.968663	0	0.0469132	1	0
hsa-miR-181c-3p						0.00448215	0.0297223	1	-0.312026	0.722849	0	1.17852	0.102702	0	0.86649	0.515984	0
hsa-miR-181c-5p						0.00960887	0.052429	0	-0.294756	0.789238	0	1.28165	0.156731	0	0.986892	0.519628	0
hsa-miR-181d-3p						0.124857	0.336143	0	-0.488776	0.73308	0	0.858599	0.578152	0	0.369823	1	0
hsa-miR-181d-5p						0.000389609	0.00391	1	-0.355596	0.714748	0	1.30228	0.126416	0	0.946685	0.516167	0
hsa-miR-182-3p						0.748054	0.848811	0	1.29415	0.504506	0	0.368391	0.749651	0	1.66254	0.596507	0
hsa-miR-182-5p						0.133357	0.351862	0	-0.0766418	1	0	1.93547	0.161858	0	1.85883	0.412007	0
hsa-miR-1825						0.730426	0.848811	0	-0.392001	0.682167	0	0.404041	0.779571	0	0.0120396	1	0
hsa-miR-183-3p						0.896225	0.937682	0	-0.181272	0.990509	0	0.80717	0.827015	0	0.625899	1	0
hsa-miR-183-5p						0.16223	0.413015	0	-0.48891	0.770609	0	1.28279	0.468739	0	0.793882	0.878776	0
hsa-miR-184						0.913263	0.948275	0	1.41439	0.586448	0	-0.58375	0.954698	0	0.830638	1	0
hsa-miR-1843						0.0294547	0.126847	0	0.641272	0.277205	0	-0.287394	0.761844	0	0.353878	0.936208	0
hsa-miR-185-3p						0.178013	0.424804	0	0.282525	0.744076	0	-0.708619	0.428096	0	-0.426094	0.919696	0
hsa-miR-185-5p						0.204603	0.449168	0	0.366439	0.561384	0	0.204428	0.861939	0	0.570867	0.599172	0
hsa-miR-186-3p						0.447878	0.732239	0	-0.24013	0.919181	0	0.928187	0.664774	0	0.688057	1	0
hsa-miR-186-5p						0.230167	0.488129	0	0.221842	0.744076	0	0.108367	1	0	0.330208	0.914523	0
hsa-miR-187-3p						0.241085	0.500886	0	2.87032	0.0781685	0	-0.783561	0.86271	0	2.08675	0.520467	0
hsa-miR-188-3p						0.106228	0.299624	0	0.756217	0.720592	0	-0.368717	0.986412	0	0.3875	1	0
hsa-miR-188-5p						0.18959	0.427657	0	0.0585348	1	0	-1.80116	0.429957	0	-1.74263	0.631461	0
hsa-miR-18a-3p						0.0186534	0.0875423	0	-0.47279	0.442192	0	-0.200452	0.864363	0	-0.673242	0.516167	0
hsa-miR-18a-5p						0.800974	0.878765	0	-0.221781	0.877641	0	-0.098642	1	0	-0.320423	1	0
hsa-miR-18b-3p						0.721709	0.848811	0	3.65052	0.0907341	0	1.14817	0.78537	0	4.79869	0.30789	0
hsa-miR-18b-5p						0.105421	0.298096	0	-0.144703	0.973226	0	0.658904	0.692517	0	0.514202	1	0
hsa-miR-1908-3p						0.375125	0.658814	0	-0.630845	0.804847	0	3.70574	0.238864	0	3.07489	0.497217	0
hsa-miR-1908-5p						0.921884	0.95458	0	-0.15917	0.950709	0	0.241032	1	0	0.081862	1	0
hsa-miR-1909-3p						0.00524698	0.033399	1	-1.18805	0.636547	0	1.44432	0.563276	0	0.256262	1	0
hsa-miR-1909-5p						0.0978979	0.279993	0	0.599038	0.886656	0	-0.0682232	1	0	0.530815	1	0
hsa-miR-190a-3p						0.543891	0.811416	0	1.17201	0.647068	0	1.45143	0.465674	0	2.62344	0.435385	0
hsa-miR-190a-5p						0.104678	0.296742	0	0.396384	0.89273	0	0.771228	0.755636	0	1.16761	0.820043	0
hsa-miR-190b-3p						4.64109e-06	5.89445e-05	1	1.22983	0.261077	0	-0.108477	1	0	1.12136	0.878776	0
hsa-miR-190b-5p						0.3166	0.592604	0	0.0427271	1	0	-0.672135	0.669289	0	-0.629408	0.999629	0
hsa-miR-191-3p						0.0773342	0.236527	0	0.054317	0.998041	0	-0.58418	0.465674	0	-0.529863	0.685566	0
hsa-miR-191-5p						0.776143	0.86204	0	0.0283305	1	0	-0.0453642	1	0	-0.0170337	1	0
hsa-miR-1910-3p						9.71169e-05	0.00107882	1	-1.88665	0.383346	0	-4.26932	0.0604084	0	-6.15597	0.0490484	-1
hsa-miR-1910-5p						0.0140447	0.0701613	0	-2.31161	0.446626	0	-2.40646	0.468739	0	-4.71807	0.332353	0
hsa-miR-1911-5p						0.180469	0.424804	0	1.72169	0.236681	0	0.0812414	1	0	1.80293	0.70219	0
hsa-miR-1912-3p						0.179675	0.424804	0	1.35733	0.303497	0	0.0620675	1	0	1.4194	0.758556	0
hsa-miR-1913-3p						0.0315529	0.128613	0	0.0426807	1	0	-2.9217	0.0763423	0	-2.87901	0.520467	0
hsa-miR-1913-5p						0.371046	0.655745	0	1.7745	0.534566	0	0.787995	0.673709	0	2.56249	0.565036	0
hsa-miR-1914-3p						0.498535	0.776093	0	2.87574	0.226415	0	1.65097	0.574887	0	4.5267	0.332353	0
hsa-miR-1914-5p						0.115841	0.319282	0	-0.547529	0.807142	0	-1.85078	0.395849	0	-2.39831	0.509095	0
hsa-miR-1915-5p						0.185326	0.424804	0	2.89204	0.143124	0	0.144249	1	0	3.03628	0.627996	0
hsa-miR-192-3p						0.910745	0.946097	0	-0.574009	0.779293	0	1.114	0.588846	0	0.539988	1	0
hsa-miR-192-5p/215-5p						0.686491	0.848811	0	-0.170188	0.877641	0	0.167069	0.938661	0	-0.00311816	1	0
hsa-miR-193a-3p						0.287061	0.561137	0	0.00369649	1	0	-2.172	0.367919	0	-2.1683	0.665791	0
hsa-miR-193a-5p						0.201434	0.444381	0	-0.688937	0.437804	0	-0.594483	0.563276	0	-1.28342	0.35524	0
hsa-miR-193b-3p						0.0524903	0.181385	0	-0.503441	0.90069	0	-1.62995	0.530769	0	-2.13339	0.541311	0
hsa-miR-193b-5p						3.89553e-05	0.000456101	1	-0.488304	0.832387	0	-2.02681	0.137724	0	-2.51511	0.306184	0
hsa-miR-194-3p						0.213932	0.464207	0	-0.213939	0.901224	0	-0.388291	0.783364	0	-0.60223	0.869108	0
hsa-miR-194-5p						0.618801	0.848811	0	0.0473508	1	0	0.177824	0.93585	0	0.225175	1	0
hsa-miR-195-3p						0.769117	0.85882	0	-0.045024	1	0	4.2489	0.156731	0	4.20388	0.372755	0
hsa-miR-195-5p						0.0128256	0.0652703	0	0.709384	0.706563	0	2.00562	0.34834	0	2.71501	0.392452	0
hsa-miR-196a-1-3p						0.0678495	0.217273	0	1.7947	0.140661	0	-2.03802	0.148712	0	-0.243314	1	0
hsa-miR-196a-3p						0.00172972	0.0139871	1	-0.978346	0.682167	0	1.24845	0.583638	0	0.270101	1	0
hsa-miR-196a-5p						0.0418523	0.154236	0	0.929359	0.669021	0	-0.118406	1	0	0.810953	1	0
hsa-miR-196b-3p						0.995976	0.99723	0	0.547548	0.950709	0	-0.519511	1	0	0.0280375	1	0
hsa-miR-196b-5p						0.00302263	0.0216891	1	1.34756	0.387291	0	-0.708843	0.75388	0	0.638715	1	0
hsa-miR-197-3p						0.0124786	0.0641919	0	-0.317384	0.570387	0	-0.458006	0.46861	0	-0.77539	0.391064	0
hsa-miR-197-5p						0.0456814	0.16457	0	-0.0502665	1	0	-0.99867	0.612722	0	-1.04894	0.836506	0
hsa-miR-1972						0.51909	0.794901	0	-0.862747	0.570703	0	-1.54433	0.505132	0	-2.40708	0.422455	0
hsa-miR-1973						0.200215	0.443275	0	-1.68901	0.692658	0	-2.52111	0.563276	0	-4.21012	0.497217	0
hsa-miR-1976						0.244657	0.505505	0	0.252847	0.78615	0	-0.947894	0.245492	0	-0.695048	0.638049	0
hsa-miR-198						0.571379	0.824958	0	-2.47235	0.27948	0	2.68358	0.376451	0	0.211231	1	0
hsa-miR-199a-3p/199b-3p						0.000440421	0.00434239	1	2.57311	0.00228661	1	-1.3334	0.295655	0	1.23971	0.608087	0
hsa-miR-199a-5p						0.00185927	0.0146654	1	4.65538	1.39844e-06	1	-1.5259	0.399824	0	3.12948	0.276811	0
hsa-miR-199b-5p						0.0136771	0.0687833	0	1.139	0.168552	0	-1.64457	0.0659226	0	-0.505574	0.97535	0
hsa-miR-19a-3p						0.335811	0.618267	0	-0.237232	0.874722	0	0.248101	0.915655	0	0.0108684	1	0
hsa-miR-19a-5p						0.587316	0.83881	0	-0.603974	0.800361	0	-0.656806	0.880254	0	-1.26078	0.832683	0
hsa-miR-19b-1-5p						0.889384	0.934706	0	-0.0682536	1	0	0.0998051	1	0	0.0315515	1	0
hsa-miR-19b-2-5p						0.430384	0.716139	0	0.539521	0.863166	0	1.10921	0.651144	0	1.64873	0.666643	0
hsa-miR-19b-3p						0.0765663	0.23546	0	-0.271295	0.892933	0	0.579977	0.720136	0	0.308682	1	0
hsa-miR-200a-3p						0.0013564	0.0113775	1	-0.0158656	1	0	-1.33645	0.0365175	-1	-1.35231	0.276658	0
hsa-miR-200a-5p						0.245045	0.505841	0	0.465121	0.844391	0	-1.27984	0.52297	0	-0.814721	1	0
hsa-miR-200b-3p						2.00633e-05	0.000245121	1	-0.561545	0.494168	0	-0.846288	0.264669	0	-1.40783	0.238157	0
hsa-miR-200b-5p						0.00127705	0.0109156	1	-0.62767	0.720592	0	-1.60757	0.265419	0	-2.23524	0.386698	0
hsa-miR-200c-3p						0.00391946	0.0266192	1	-0.210568	0.790828	0	0.293705	0.75951	0	0.0831362	1	0
hsa-miR-200c-5p						0.830049	0.89882	0	0.258361	0.939036	0	0.179643	1	0	0.438004	1	0
hsa-miR-202-5p						0.405536	0.692271	0	1.35103	0.45585	0	2.04571	0.414384	0	3.39674	0.30789	0
hsa-miR-203a-3p						0.60762	0.848811	0	-0.267224	0.890788	0	0.230981	0.972726	0	-0.0362428	1	0
hsa-miR-203a-5p						0.729039	0.848811	0	-0.572378	0.609868	0	0.594222	0.713921	0	0.0218437	1	0
hsa-miR-203b-3p						0.0321539	0.128613	0	-0.0328218	1	0	-2.82467	0.106045	0	-2.85749	0.516167	0
hsa-miR-204-3p						0.54096	0.811416	0	1.27698	0.528423	0	-2.4204	0.465424	0	-1.14342	1	0
hsa-miR-204-5p						0.169998	0.424804	0	1.75633	0.447495	0	-1.88229	0.465424	0	-0.125967	1	0
hsa-miR-205-3p						0.754013	0.848811	0	0	1	0	0	1	0	0	1	0
hsa-miR-205-5p						5.34269e-06	6.7474e-05	1	-0.249506	0.984341	0	-6.74272	2.30675e-05	-1	-6.99223	0.00925576	-1
hsa-miR-206						1.17115e-05	0.000145831	1	0.799727	0.833674	0	-7.51418	0.0010317	-1	-6.71446	0.201877	0
hsa-miR-208b-3p						0.754013	0.848811	0	0	1	0	0	1	0	0	1	0
hsa-miR-20a-3p						0.895603	0.937682	0	-0.127636	0.990509	0	0.536816	0.801846	0	0.40918	1	0
hsa-miR-20a-5p						0.0600874	0.201306	0	-0.299271	0.752379	0	0.59452	0.565459	0	0.295249	1	0
hsa-miR-20b-3p						3.0665e-05	0.000368636	1	-0.791416	0.558883	0	1.9022	0.157978	0	1.11079	0.645975	0
hsa-miR-20b-5p						0.00116028	0.00999349	1	-0.26226	0.875128	0	1.38616	0.245492	0	1.1239	0.526944	0
hsa-miR-21-3p						9.18903e-05	0.00102771	1	0.61331	0.486781	0	1.15398	0.209582	0	1.76729	0.197874	0
hsa-miR-21-5p						0.000154225	0.00165094	1	0.714565	0.191733	0	0.767701	0.271687	0	1.48227	0.103374	0
hsa-miR-210-3p						0.234431	0.491634	0	-0.585373	0.720592	0	1.14336	0.53238	0	0.557984	1	0
hsa-miR-210-5p						0.129551	0.345901	0	-1.86425	0.469179	0	1.01856	0.833306	0	-0.845685	1	0
hsa-miR-211-5p						0.973772	0.981632	0	0.660382	0.917695	0	1.47201	0.51742	0	2.13239	0.529743	0
hsa-miR-2110						0.000416835	0.00412795	1	-0.295356	0.720592	0	-0.676497	0.3908	0	-0.971853	0.412007	0
hsa-miR-2114-3p						1.45005e-15	3.96623e-14	1	0.295796	0.725367	0	-0.0624535	1	0	0.233343	1	0
hsa-miR-2114-5p						0.00716827	0.0417468	1	-1.8413	0.514344	0	2.17433	0.429739	0	0.33303	1	0
hsa-miR-2115-3p						0.00249598	0.0187657	1	1.12945	0.52526	0	-3.15262	0.0349694	-1	-2.02317	0.520467	0
hsa-miR-2115-5p						0.00459278	0.0303144	1	1.67718	0.495647	0	-2.3466	0.371373	0	-0.669417	1	0
hsa-miR-2116-3p						0.0058796	0.0359323	1	1.96765	0.306484	0	-4.22383	0.0727501	0	-2.25618	0.533746	0
hsa-miR-2116-5p						0.632692	0.848811	0	1.35456	0.571246	0	0.997426	0.579064	0	2.35198	0.520467	0
hsa-miR-212-3p						0.818929	0.891121	0	0.493382	0.848983	0	1.14054	0.709769	0	1.63392	0.71381	0
hsa-miR-212-5p						0.106014	0.299396	0	0.241084	0.92447	0	-0.872669	0.563276	0	-0.631585	0.995869	0
hsa-miR-214-3p						0.30393	0.581476	0	5.24672	0.0261741	1	-2.16865	0.447891	0	3.07807	0.521118	0
hsa-miR-214-5p						0.71238	0.848811	0	5.80707	0.0335738	1	-1.69114	0.539248	0	4.11592	0.497217	0
hsa-miR-215-3p						1.33578e-12	2.50236e-11	1	0.402923	0.637773	0	-0.0866089	1	0	0.316314	1	0
hsa-miR-216a-3p						0.381457	0.664741	0	-1.76172	0.171698	0	-1.22817	0.606023	0	-2.9899	0.263599	0
hsa-miR-216a-5p						0.489305	0.767055	0	-1.61701	0.557273	0	2.92492	0.264669	0	1.30791	0.625355	0
hsa-miR-216b-5p						0.00327719	0.0232401	1	-2.2979	0.084702	0	-2.30412	0.283628	0	-4.60202	0.054497	0
hsa-miR-217-5p						0.858206	0.915203	0	-0.0895824	1	0	-0.682706	0.946636	0	-0.772288	1	0
hsa-miR-218-2-3p						0.729021	0.848811	0	-0.809906	0.563539	0	0.845119	0.641801	0	0.0352124	1	0
hsa-miR-218-5p						0.230993	0.488958	0	-0.175835	0.939036	0	-0.298171	0.927733	0	-0.474006	1	0
hsa-miR-219a-1-3p						0.285751	0.560043	0	-0.404028	0.696414	0	-0.172391	1	0	-0.576418	0.82798	0
hsa-miR-219a-5p						0.246924	0.506928	0	-0.477447	0.800361	0	0.460575	0.872394	0	-0.0168717	1	0
hsa-miR-219b-3p						0.486206	0.764329	0	-0.295561	0.90069	0	3.66342	0.092797	0	3.36786	0.306184	0
hsa-miR-219b-5p						0.220192	0.471869	0	-0.367267	0.770607	0	0.804603	0.563276	0	0.437336	1	0
hsa-miR-22-3p						0.682245	0.848811	0	0.545595	0.398037	0	-0.179876	0.915113	0	0.365719	0.925335	0
hsa-miR-22-5p						0.627702	0.848811	0	0.638625	0.329816	0	0.201334	0.913259	0	0.839959	0.516167	0
hsa-miR-221-3p						0.00391076	0.0266192	1	0.853827	0.245469	0	0.397076	0.762197	0	1.2509	0.41705	0
hsa-miR-221-5p						0.00824795	0.0463535	1	0.775338	0.20762	0	0.243164	0.880499	0	1.0185	0.437134	0
hsa-miR-222-3p						0.0589488	0.199261	0	0.758067	0.370762	0	0.127164	1	0	0.885231	0.598219	0
hsa-miR-222-5p						0.000140628	0.00151259	1	1.33048	0.22603	0	0.290219	0.981034	0	1.6207	0.509095	0
hsa-miR-223-3p						0.0295588	0.127052	0	1.17812	0.357889	0	-0.936273	0.581526	0	0.241844	1	0
hsa-miR-223-5p						0.255992	0.519413	0	0.550658	0.587395	0	-1.22629	0.264669	0	-0.675635	0.846687	0
hsa-miR-224-5p						0.184244	0.424804	0	1.29583	0.551237	0	-1.54571	0.563276	0	-0.249885	1	0
hsa-miR-2276-3p						0.209866	0.45893	0	0.22197	0.944183	0	1.59498	0.49721	0	1.81695	0.549522	0
hsa-miR-2276-5p						0.291806	0.565501	0	-0.15368	1	0	-2.24315	0.184133	0	-2.39683	0.503984	0
hsa-miR-2277-3p						0.888588	0.934513	0	2.35721	0.0928228	0	-1.51949	0.427637	0	0.837716	0.95139	0
hsa-miR-2277-5p						0.941332	0.964445	0	0.0437943	1	0	0.109669	1	0	0.153463	1	0
hsa-miR-2278-5p						0.0739072	0.229797	0	-0.10905	0.999376	0	-0.623501	0.709769	0	-0.732551	0.903645	0
hsa-miR-2355-3p						0.0580443	0.197403	0	0.187688	0.901224	0	-0.655088	0.531777	0	-0.4674	0.925335	0
hsa-miR-2355-5p						0.382464	0.665463	0	1.35299	0.48945	0	0.0142688	1	0	1.36726	0.650613	0
hsa-miR-23a-3p/23b-3p						0.108687	0.304115	0	0.565068	0.562158	0	0.0460014	1	0	0.611069	0.852216	0
hsa-miR-23a-5p						0.174633	0.424804	0	0.0476398	1	0	-1.59106	0.0763423	0	-1.54342	0.382158	0
hsa-miR-23b-5p						0.00156459	0.0127435	1	-0.0726637	0.960552	0	-0.525837	0.414384	0	-0.598501	0.520467	0
hsa-miR-24-1-5p						0.369975	0.655745	0	-0.166026	0.990509	0	-0.30391	1	0	-0.469936	1	0
hsa-miR-24-2-5p						0.000138536	0.00149726	1	0.865372	0.706379	0	-1.46068	0.548159	0	-0.595304	1	0
hsa-miR-24-3p						0.369632	0.655745	0	0.347706	0.658944	0	-0.876519	0.260242	0	-0.528813	0.772409	0
hsa-miR-2467-3p						0.70617	0.848811	0	-0.18537	1	0	0.467699	1	0	0.282329	1	0
hsa-miR-2467-5p						0.653152	0.848811	0	0.0675744	1	0	-0.871606	0.836902	0	-0.804032	1	0
hsa-miR-25-3p						0.0569453	0.194253	0	-0.30102	0.563539	0	0.439642	0.465424	0	0.138622	1	0
hsa-miR-25-5p						0.000584974	0.0055503	1	-0.672207	0.209084	0	0.185371	0.908759	0	-0.486836	0.674407	0
hsa-miR-2681-3p						0.766764	0.857381	0	2.68125	0.100642	0	-0.00778584	1	0	2.67346	0.603792	0
hsa-miR-2681-5p						0.730317	0.848811	0	-0.520658	0.635617	0	0.539977	0.731566	0	0.0193191	1	0
hsa-miR-2682-3p						9.74013e-13	1.95498e-11	1	0.41428	0.637271	0	-0.0882128	1	0	0.326067	1	0
hsa-miR-2682-5p						0.258836	0.522808	0	-1.12997	0.690523	0	6.50044	0.0270185	1	5.37047	0.201877	0
hsa-miR-26a-1-3p						0.00479818	0.0314682	1	1.05454	0.41181	0	-0.616227	0.688749	0	0.438309	1	0
hsa-miR-26a-2-3p						0.930086	0.959098	0	-0.00972678	1	0	-0.171445	0.983154	0	-0.181172	1	0
hsa-miR-26a-5p						0.888433	0.934513	0	-0.044269	0.989146	0	0.0316454	1	0	-0.0126236	1	0
hsa-miR-26b-3p						0.0194925	0.0909111	0	0.798647	0.407668	0	-0.846984	0.436781	0	-0.0483366	1	0
hsa-miR-26b-5p						0.0481973	0.171498	0	0.335891	0.710072	0	0.263545	0.861939	0	0.599436	0.707107	0
hsa-miR-27a-3p/27b-3p						0.073071	0.228461	0	0.731026	0.160578	0	-0.00444765	1	0	0.726578	0.516167	0
hsa-miR-27a-5p						0.91751	0.950928	0	0.132607	0.950709	0	-1.3744	0.123328	0	-1.24179	0.497217	0
hsa-miR-27b-5p						0.0071388	0.0416832	1	-0.439794	0.720592	0	0.850968	0.530769	0	0.411174	1	0
hsa-miR-28-3p						0.0686199	0.218805	0	-0.20225	0.703167	0	0.287812	0.587842	0	0.0855619	1	0
hsa-miR-28-5p						0.0998157	0.284392	0	-0.239869	0.776304	0	0.233721	0.855348	0	-0.00614852	1	0
hsa-miR-2861-5p						0.733617	0.848811	0	-1.47042	0.489902	0	1.94472	0.51742	0	0.474292	1	0
hsa-miR-296-3p						3.357e-08	4.54611e-07	1	-0.614877	0.723843	0	-2.04166	0.0659226	0	-2.65654	0.255233	0
hsa-miR-296-5p						0.0181162	0.0857371	0	0.22923	0.941424	0	-1.31053	0.563276	0	-1.0813	0.990257	0
hsa-miR-299-3p						0.0720301	0.226467	0	3.60843	0.0304287	1	-1.01786	0.75388	0	2.59058	0.521502	0
hsa-miR-299-5p						0.481445	0.761638	0	3.6162	0.0718761	0	-0.835483	0.88353	0	2.78072	0.533746	0
hsa-miR-29a-3p						0.000952852	0.00843312	1	1.29276	0.0533122	0	-0.381398	0.759874	0	0.911359	0.587636	0
hsa-miR-29a-5p						3.30394e-06	4.24415e-05	1	1.48123	0.164868	0	0.544216	0.828772	0	2.02545	0.412991	0
hsa-miR-29b-1-5p						0.303174	0.580975	0	0.28825	0.879149	0	0.0352901	1	0	0.32354	1	0
hsa-miR-29b-2-5p						0.326002	0.604664	0	-0.0776358	0.99376	0	0.561664	0.604691	0	0.484028	0.925335	0
hsa-miR-29b-3p						0.00498012	0.0323534	1	1.03121	0.333381	0	-0.27672	0.946636	0	0.754488	0.846687	0
hsa-miR-29c-3p						0.461099	0.74358	0	-0.137692	0.995128	0	0.356398	0.959134	0	0.218707	1	0
hsa-miR-29c-5p						0.246714	0.506928	0	-0.160845	0.923533	0	0.423184	0.716584	0	0.262339	1	0
hsa-miR-301a-3p						0.320687	0.597269	0	0.514426	0.754404	0	0.28646	1	0	0.800886	0.936208	0
hsa-miR-301a-5p						0.427456	0.71285	0	0.441504	0.481691	0	-0.246745	0.784909	0	0.194758	1	0
hsa-miR-301b-3p						0.0508125	0.178039	0	0.230329	0.800361	0	0.650278	0.51742	0	0.880606	0.516167	0
hsa-miR-301b-5p						0.797744	0.876504	0	0.0969316	0.996845	0	0.559864	0.855943	0	0.656796	1	0
hsa-miR-302a-3p						0.754013	0.848811	0	0	1	0	0	1	0	0	1	0
hsa-miR-302a-5p						0.4134	0.700319	0	-2.09379	0.387291	0	2.30129	0.436781	0	0.207495	1	0
hsa-miR-302b-3p						0.00895626	0.0497128	1	0.176136	1	0	1.63736	0.508826	0	1.8135	0.555816	0
hsa-miR-302d-3p						0.24684	0.506928	0	-2.04063	0.160578	0	1.67636	0.530769	0	-0.364274	1	0
hsa-miR-3064-3p						0.0154074	0.0753245	0	-0.962413	0.632285	0	1.06527	0.580315	0	0.102857	1	0
hsa-miR-3064-5p						0.22708	0.482793	0	0.00826639	1	0	0.407856	0.564572	0	0.416122	0.723716	0
hsa-miR-3065-3p						0.513899	0.789101	0	0.797484	0.795026	0	1.28818	0.688234	0	2.08567	0.666643	0
hsa-miR-3065-5p						0.782624	0.867952	0	-0.171318	0.971104	0	-0.778815	0.692638	0	-0.950133	0.887405	0
hsa-miR-3074-3p						0.276119	0.548335	0	-1.94626	0.499786	0	0.700804	0.914914	0	-1.24545	0.934884	0
hsa-miR-3074-5p						0.00674327	0.0396985	1	-0.537486	0.314583	0	0.295981	0.666793	0	-0.241505	1	0
hsa-miR-30a-3p						0.0874104	0.258068	0	1.32133	0.504506	0	-1.57647	0.491718	0	-0.255147	1	0
hsa-miR-30a-5p						0.0101176	0.0544123	0	0.450569	0.48507	0	-0.906128	0.0763423	0	-0.45556	0.71381	0
hsa-miR-30b-3p						0.381156	0.664731	0	-0.154053	0.889949	0	0.109293	1	0	-0.0447606	1	0
hsa-miR-30b-5p/30c-5p						0.101309	0.288283	0	0.169834	0.816768	0	0.49868	0.482273	0	0.668514	0.515984	0
hsa-miR-30c-1-3p						0.519041	0.794901	0	-0.0888362	0.910587	0	0.26871	0.637451	0	0.179874	1	0
hsa-miR-30c-2-3p						0.397943	0.684426	0	-0.0296676	1	0	-1.37242	0.645566	0	-1.40209	0.936208	0
hsa-miR-30d-3p						0.340371	0.619398	0	0.281596	0.682167	0	-0.123503	0.974696	0	0.158093	1	0
hsa-miR-30d-5p						0.402828	0.689161	0	0.110249	0.90069	0	0.257896	0.715235	0	0.368145	0.772409	0
hsa-miR-30e-3p						0.0833909	0.249286	0	0.418085	0.628984	0	0.163718	0.994012	0	0.581804	0.748351	0
hsa-miR-30e-5p						0.725876	0.848811	0	-0.0458347	1	0	0.108797	1	0	0.0629619	1	0
hsa-miR-31-3p						0.305801	0.58339	0	0.617186	0.879149	0	1.66794	0.465674	0	2.28513	0.515984	0
hsa-miR-31-5p						0.233094	0.490379	0	0.340065	0.900221	0	-1.12155	0.544015	0	-0.781488	0.974937	0
hsa-miR-3115						0.185481	0.424804	0	-1.05829	0.552173	0	0.484363	0.907657	0	-0.573924	1	0
hsa-miR-3116						0.557693	0.816754	0	0.27383	0.723843	0	-3.44925	0.0604084	0	-3.17542	0.516167	0
hsa-miR-3117-3p						0.906581	0.944828	0	-0.331975	0.923401	0	-0.24566	1	0	-0.577636	1	0
hsa-miR-3119						0.452534	0.736638	0	-1.92972	0.371868	0	1.92689	0.465674	0	-0.00282862	1	0
hsa-miR-3120-3p						0.722196	0.848811	0	0.842101	0.682167	0	0.2355	1	0	1.0776	0.879346	0
hsa-miR-3120-5p						0.552686	0.814573	0	-1.86056	0.478882	0	2.406	0.377555	0	0.545445	1	0
hsa-miR-3121-3p						0.169937	0.424804	0	-1.36964	0.552173	0	1.41182	0.563276	0	0.042177	1	0
hsa-miR-3122						0.350624	0.631067	0	-2.55326	0.13275	0	2.06517	0.500534	0	-0.488087	1	0
hsa-miR-3124-3p						1.44536e-15	3.96623e-14	1	0.294289	0.725367	0	-0.0621483	1	0	0.232141	1	0
hsa-miR-3124-5p						0.932832	0.960607	0	-0.126063	0.920033	0	0.0235936	1	0	-0.102469	1	0
hsa-miR-3125-5p						0.437557	0.721379	0	0.289015	0.990509	0	1.41389	0.716799	0	1.70291	0.860952	0
hsa-miR-3126-3p						0.201029	0.443923	0	-1.56578	0.537157	0	1.89932	0.43797	0	0.333537	1	0
hsa-miR-3126-5p						0.797476	0.876504	0	-1.01768	0.720592	0	3.70818	0.172651	0	2.6905	0.497217	0
hsa-miR-3127-3p						0.849649	0.910396	0	-0.012386	1	0	-0.665519	0.879742	0	-0.677905	1	0
hsa-miR-3127-5p						0.238431	0.49721	0	0.288266	0.848105	0	-0.408708	0.833299	0	-0.120441	1	0
hsa-miR-3128						0.907141	0.944973	0	0.0828139	1	0	-0.291905	1	0	-0.209091	1	0
hsa-miR-3129-3p						0.952125	0.970252	0	-0.393823	0.983029	0	0.0653626	1	0	-0.32846	1	0
hsa-miR-3129-5p						0.473458	0.755277	0	-2.55138	0.329934	0	2.95841	0.270305	0	0.407037	1	0
hsa-miR-3130-3p						0.0186235	0.0875423	0	1.89809	0.535351	0	2.7993	0.288616	0	4.69739	0.284075	0
hsa-miR-3130-5p						0.256001	0.519413	0	-0.834302	0.720592	0	-0.617046	0.838397	0	-1.45135	0.677662	0
hsa-miR-3131						0.787697	0.869945	0	-0.0242417	1	0	2.89767	0.326172	0	2.87343	0.497217	0
hsa-miR-3132						1.14684e-15	3.96623e-14	1	0.345871	0.720592	0	-0.0721762	1	0	0.273695	1	0
hsa-miR-3133						0.922996	0.954853	0	-0.609684	0.86644	0	0.107094	1	0	-0.50259	1	0
hsa-miR-3134						0.472937	0.755277	0	-0.384203	0.934269	0	1.86063	0.468282	0	1.47643	0.609244	0
hsa-miR-3135a						0.635363	0.848811	0	-0.559332	0.929152	0	4.16607	0.156731	0	3.60674	0.407357	0
hsa-miR-3136-3p						0.213896	0.464207	0	-1.08665	0.552173	0	0.702816	0.709769	0	-0.38383	1	0
hsa-miR-3136-5p						0.833501	0.899957	0	0.080353	1	0	0.0334152	1	0	0.113768	1	0
hsa-miR-3137						0.261271	0.526288	0	-1.73104	0.570362	0	4.14976	0.19334	0	2.41872	0.520467	0
hsa-miR-3138-3p						0.211524	0.460762	0	-0.350759	0.725367	0	-0.108558	1	0	-0.459318	0.936208	0
hsa-miR-3138-5p						0.960677	0.97455	0	0.492415	0.92195	0	-0.486741	1	0	0.00567359	1	0
hsa-miR-3139-5p						0.0264409	0.117237	0	1.91875	0.27948	0	-1.85097	0.396741	0	0.0677889	1	0
hsa-miR-3140-3p						0.770775	0.85905	0	-0.21819	0.876801	0	-0.0463186	1	0	-0.264508	1	0
hsa-miR-3140-5p						0.0870788	0.258068	0	-0.138825	1	0	-0.807823	0.735969	0	-0.946648	0.952456	0
hsa-miR-3141						0.166428	0.421722	0	-2.12051	0.494168	0	-1.06826	0.757552	0	-3.18878	0.516167	0
hsa-miR-3142						0.731922	0.848811	0	-0.934996	0.567348	0	1.21375	0.579064	0	0.278756	1	0
hsa-miR-3143						0.00379453	0.026166	1	0.265641	0.89273	0	-1.00059	0.491718	0	-0.734945	0.878776	0
hsa-miR-3144-3p						0.52715	0.801781	0	-0.713695	0.875128	0	4.20217	0.156731	0	3.48847	0.412007	0
hsa-miR-3144-5p						0.592353	0.842267	0	2.0849	0.466386	0	-2.76098	0.428355	0	-0.676083	1	0
hsa-miR-3145-3p						0.474133	0.755277	0	-0.337922	0.950709	0	-1.05068	0.531954	0	-1.3886	0.627996	0
hsa-miR-3145-5p						1.45005e-15	3.96623e-14	1	0.295802	0.725367	0	-0.0624549	1	0	0.233347	1	0
hsa-miR-3146						0.468782	0.751486	0	-0.00164006	1	0	0.556587	0.750428	0	0.554947	0.999629	0
hsa-miR-3148						0.37291	0.656559	0	-0.0531571	1	0	2.66372	0.34834	0	2.61057	0.509095	0
hsa-miR-3149						0.0916328	0.266482	0	1.40937	0.479556	0	1.43081	0.563276	0	2.84017	0.424168	0
hsa-miR-3150a-3p						0.589354	0.839717	0	0.321741	0.910587	0	0.248434	1	0	0.570174	1	0
hsa-miR-3150a-5p						0.775407	0.861649	0	-0.284137	0.90724	0	0.100835	1	0	-0.183302	1	0
hsa-miR-3150b-3p						0.0588008	0.199073	0	1.005	0.571246	0	-1.24571	0.563276	0	-0.240706	1	0
hsa-miR-3150b-5p						0.0189186	0.0886022	0	2.5104	0.0928281	0	-3.53702	0.050705	0	-1.02662	1	0
hsa-miR-3151-5p						0.00134118	0.011295	1	3.12395	0.160578	0	-3.19372	0.166374	0	-0.0697737	1	0
hsa-miR-3153-3p						0.895635	0.937682	0	-2.54978	0.318747	0	2.66209	0.334081	0	0.112316	1	0
hsa-miR-3153-5p						0.0231365	0.104439	0	-1.20858	0.499818	0	-3.46116	0.0993853	0	-4.66975	0.238157	0
hsa-miR-3154						0.0669129	0.216432	0	0.205244	0.939036	0	-1.60494	0.262698	0	-1.3997	0.568313	0
hsa-miR-3155a-3p/3155b						0.371046	0.655745	0	1.39593	0.434467	0	2.02445	0.474775	0	3.42038	0.372755	0
hsa-miR-3155a-5p						0.823642	0.894467	0	-0.656682	0.826133	0	1.34116	0.668194	0	0.684476	1	0
hsa-miR-3157-3p						0.6335	0.848811	0	-0.451829	0.801836	0	-0.0220612	1	0	-0.473891	1	0
hsa-miR-3157-5p						0.646254	0.848811	0	-0.121316	0.979969	0	-0.0915871	1	0	-0.212903	1	0
hsa-miR-3158-3p						0.757303	0.851634	0	0.0933162	1	0	0.943135	0.652512	0	1.03645	0.854332	0
hsa-miR-3159						0.587982	0.839228	0	-0.136273	0.982818	0	2.81324	0.272207	0	2.67697	0.497217	0
hsa-miR-3160-3p						0.960312	0.97455	0	-1.09641	0.736404	0	0.439769	1	0	-0.656645	1	0
hsa-miR-3160-5p						1.00431e-15	3.96623e-14	1	0.367558	0.712641	0	-0.0762796	1	0	0.291278	1	0
hsa-miR-3161-5p						0.498769	0.776093	0	1.51688	0.387031	0	-1.31162	0.693237	0	0.20526	0.883	0
hsa-miR-3162-3p						0.00420372	0.0281249	1	-1.05911	0.505491	0	-3.37495	0.282565	0	-4.43406	0.39745	0
hsa-miR-3162-5p						0.181416	0.424804	0	0.585386	0.930762	0	-1.7183	0.580315	0	-1.13291	1	0
hsa-miR-3163						0.118511	0.323709	0	-2.32874	0.330425	0	1.2013	0.692864	0	-1.12744	0.929846	0
hsa-miR-3164-3p						0.436218	0.721379	0	1.36085	0.552173	0	-1.74259	0.491718	0	-0.381748	1	0
hsa-miR-3164-5p						0.204539	0.449168	0	-0.890631	0.633692	0	0.336224	1	0	-0.554407	1	0
hsa-miR-3165-3p						0.00681859	0.0400179	1	-0.369482	0.816768	0	0.642551	0.698836	0	0.273069	1	0
hsa-miR-3165-5p						0.377068	0.660489	0	2.41975	0.303267	0	-0.521409	1	0	1.89835	0.66958	0
hsa-miR-3166						0.0299344	0.12769	0	0.0363377	1	0	-2.27893	0.120073	0	-2.24259	0.548107	0
hsa-miR-3173-3p						0.253428	0.517445	0	-0.973271	0.652251	0	-0.152251	1	0	-1.12552	0.876219	0
hsa-miR-3173-5p						0.0024497	0.0185419	1	-0.430733	0.430548	0	-0.442728	0.473158	0	-0.873462	0.295174	0
hsa-miR-3174						0.43299	0.718859	0	-0.147742	0.973214	0	-0.264243	0.982263	0	-0.411985	1	0
hsa-miR-3175-5p						0.450108	0.734284	0	0.45238	0.913218	0	2.69543	0.362672	0	3.14781	0.464807	0
hsa-miR-3176-3p						0.0678222	0.217273	0	-0.398793	0.89273	0	-1.08247	0.593832	0	-1.48127	0.663877	0
hsa-miR-3177-3p						0.554957	0.81642	0	-0.440904	0.787489	0	-0.403185	0.954818	0	-0.844089	0.878776	0
hsa-miR-3177-5p						0.534167	0.80742	0	0.411275	0.732699	0	1.61668	0.543778	0	2.02796	0.516167	0
hsa-miR-3178						0.754013	0.848811	0	0	1	0	0	1	0	0	1	0
hsa-miR-3179-3p						0.0105665	0.0562881	0	-0.779484	0.327102	0	0.145143	1	0	-0.634341	0.696122	0
hsa-miR-3179-5p						0.925503	0.956126	0	-1.5555	0.494168	0	-0.667853	0.984702	0	-2.22335	0.521502	0
hsa-miR-3180-5p						0.195041	0.434972	0	0.985895	0.649422	0	1.9155	0.543778	0	2.9014	0.510243	0
hsa-miR-3180/3180-3p						0.941556	0.964445	0	0.469372	0.889949	0	0.0514322	1	0	0.520804	1	0
hsa-miR-3181						0.754013	0.848811	0	0	1	0	0	1	0	0	1	0
hsa-miR-3182						0.283087	0.556763	0	-1.46932	0.537632	0	-0.315656	1	0	-1.78498	0.634267	0
hsa-miR-3183-3p						1.16346e-15	3.96623e-14	1	0.342815	0.720592	0	-0.0715746	1	0	0.271241	1	0
hsa-miR-3183-5p						0.52334	0.799775	0	0.953051	0.637271	0	2.55589	0.321983	0	3.50894	0.354496	0
hsa-miR-3184-3p						1.6675e-08	2.31392e-07	1	-0.853645	0.351312	0	0.189132	1	0	-0.664513	1	0
hsa-miR-3184-5p						0.419158	0.706189	0	-1.06902	0.495647	0	-0.925868	0.855348	0	-1.99489	0.516167	0
hsa-miR-3186-3p						0.00134153	0.011295	1	0.0561576	1	0	-3.7112	0.0215066	-1	-3.65504	0.438018	0
hsa-miR-3186-5p						0.000118998	0.00129858	1	-0.51931	0.587395	0	-3.04928	0.156731	0	-3.56859	0.412007	0
hsa-miR-3187-3p						0.00552629	0.0345086	1	0.271626	0.913218	0	-1.47291	0.329535	0	-1.20128	0.663818	0
hsa-miR-3187-5p						0.226925	0.482793	0	0.0800527	1	0	-4.90144	0.022337	-1	-4.82139	0.291873	0
hsa-miR-3188-3p						0.0205384	0.0950006	0	-0.38694	0.835585	0	1.96191	0.265419	0	1.57497	0.520467	0
hsa-miR-3188-5p						0.355911	0.638029	0	-1.40061	0.576772	0	3.62389	0.18505	0	2.22327	0.520467	0
hsa-miR-3190-3p						0.69539	0.848811	0	-0.246359	1	0	3.39967	0.304325	0	3.15331	0.497217	0
hsa-miR-3191-3p						0.730014	0.848811	0	-0.932614	0.563396	0	1.21519	0.574887	0	0.282576	1	0
hsa-miR-3191-5p						0.0618054	0.204468	0	1.66905	0.13275	0	-1.32414	0.238864	0	0.34491	1	0
hsa-miR-3192-3p						0.300529	0.578216	0	-1.27161	0.604976	0	2.92937	0.249915	0	1.65776	0.525311	0
hsa-miR-3192-5p						0.500361	0.777231	0	0.188095	0.936033	0	0.297883	0.954818	0	0.485978	1	0
hsa-miR-3194-3p						0.188141	0.427213	0	0.559131	0.903838	0	1.44371	0.587161	0	2.00284	0.63529	0
hsa-miR-3194-5p						0.732502	0.848811	0	0.39261	0.929675	0	0.734673	0.877738	0	1.12728	0.970481	0
hsa-miR-3195						0.575642	0.828452	0	-0.8289	0.82177	0	0.0113264	1	0	-0.817574	1	0
hsa-miR-3196						0.306692	0.58378	0	4.14521	0.119832	0	2.1007	0.512605	0	6.24591	0.255233	0
hsa-miR-3198-3p						0.836699	0.90211	0	-0.343271	0.90069	0	0.277208	1	0	-0.0660627	1	0
hsa-miR-3198-5p						1.40341e-15	3.96623e-14	1	0.299604	0.725367	0	-0.0631931	1	0	0.236411	1	0
hsa-miR-3199-5p						0.744716	0.848811	0	0.243368	0.997176	0	0.0405716	1	0	0.283939	1	0
hsa-miR-32-3p						0.0494605	0.174002	0	-0.189606	0.805698	0	0.404043	0.580315	0	0.214437	1	0
hsa-miR-32-5p						0.728104	0.848811	0	-0.0622339	0.990509	0	0.0521036	1	0	-0.0101303	1	0
hsa-miR-3200-3p						0.146986	0.381553	0	-0.38264	0.928013	0	3.78043	0.132658	0	3.39779	0.410033	0
hsa-miR-3200-5p						0.415718	0.703186	0	-1.55526	0.552173	0	1.06193	0.738732	0	-0.493327	1	0
hsa-miR-3202						0.000167127	0.00178057	1	-0.423989	0.550119	0	1.12527	0.0918999	0	0.701278	0.528412	0
hsa-miR-320a-3p/320b/320c/320d/320e						0.305151	0.58282	0	-0.0131897	1	0	0.198087	0.897587	0	0.184898	1	0
hsa-miR-320a-5p						0.188626	0.427451	0	-1.13053	0.494168	0	0.456011	0.864215	0	-0.674517	0.974067	0
hsa-miR-323a-3p						0.00736426	0.0426672	1	4.01379	0.00525952	1	-1.30183	0.584631	0	2.71197	0.516167	0
hsa-miR-323a-5p						0.180905	0.424804	0	1.95615	0.17414	0	0.0868749	1	0	2.04302	0.655106	0
hsa-miR-323b-3p						0.00671416	0.0396985	1	3.8178	0.0165495	1	0.201293	1	0	4.0191	0.41705	0
hsa-miR-324-3p						0.62865	0.848811	0	0.910369	0.571246	0	-0.404904	0.939543	0	0.505465	1	0
hsa-miR-324-5p						0.39963	0.686163	0	0.138445	0.959956	0	0.282596	0.927733	0	0.421041	1	0
hsa-miR-326-3p						0.025203	0.112413	0	0.140791	1	0	-1.34297	0.539248	0	-1.20218	0.923498	0
hsa-miR-326-5p						0.0298499	0.127571	0	0.0360295	1	0	-2.25215	0.120996	0	-2.21612	0.548545	0
hsa-miR-328-3p						0.0160961	0.0779829	0	0.325523	0.730143	0	-0.975513	0.285131	0	-0.649991	0.713938	0
hsa-miR-329-3p						0.00921177	0.0508798	0	3.04354	0.115268	0	1.34173	0.720136	0	4.38527	0.412007	0
hsa-miR-329-5p						0.000665358	0.00620633	1	3.68909	0.00228661	1	0.0189531	1	0	3.70804	0.352572	0
hsa-miR-330-3p						0.904346	0.943812	0	-0.0504975	1	0	-0.145577	1	0	-0.196075	1	0
hsa-miR-330-5p						0.174324	0.424804	0	0.0793883	0.939342	0	0.248736	0.71682	0	0.328124	0.836827	0
hsa-miR-331-3p						0.266733	0.535371	0	0.0103217	1	0	1.06208	0.563276	0	1.0724	0.715234	0
hsa-miR-331-5p						0.000981745	0.00865475	1	-0.232392	0.778722	0	0.808459	0.321983	0	0.576067	0.668158	0
hsa-miR-335-3p						0.534096	0.80742	0	-0.178391	0.959139	0	0.901934	0.591643	0	0.723543	0.929846	0
hsa-miR-335-5p						0.951755	0.970252	0	0.128075	0.983029	0	0.88473	0.612075	0	1.0128	0.727051	0
hsa-miR-337-3p						0.067816	0.217273	0	2.96091	0.152454	0	-0.427509	1	0	2.5334	0.627996	0
hsa-miR-337-5p						0.659694	0.848811	0	3.43767	0.0199448	1	-0.048935	1	0	3.38874	0.435893	0
hsa-miR-338-3p						0.096963	0.277672	0	1.74391	0.330425	0	-0.822818	0.736997	0	0.921096	1	0
hsa-miR-338-5p						0.00459841	0.0303144	1	1.3397	0.542329	0	-1.628	0.498957	0	-0.288302	1	0
hsa-miR-339-3p						0.277365	0.549354	0	0.180016	0.749998	0	0.211867	0.750428	0	0.391883	0.672787	0
hsa-miR-339-3p.SNPB						0.604044	0.848811	0	0.933072	0.69837	0	0.691397	0.664774	0	1.62447	0.63529	0
hsa-miR-339-5p						0.238806	0.497497	0	0.532788	0.637548	0	-0.123706	1	0	0.409081	1	0
hsa-miR-33a-3p						0.121775	0.331017	0	-0.0302183	1	0	1.29105	0.494929	0	1.26083	0.638377	0
hsa-miR-33a-5p						0.458569	0.741366	0	-0.479722	0.737645	0	0.250872	0.976295	0	-0.22885	1	0
hsa-miR-33b-3p						0.130844	0.346859	0	-1.024	0.547893	0	0.259468	1	0	-0.764531	0.936208	0
hsa-miR-33b-5p						0.725449	0.848811	0	-0.923273	0.693756	0	-0.908582	0.760941	0	-1.83186	0.625262	0
hsa-miR-340-3p						0.318873	0.594766	0	-0.00299939	1	0	1.01785	0.52297	0	1.01485	0.665791	0
hsa-miR-340-5p						0.0908226	0.264468	0	0.308719	0.750434	0	1.22129	0.187855	0	1.53001	0.295174	0
hsa-miR-342-3p						0.597852	0.847931	0	-0.244624	0.890788	0	0.455277	0.778754	0	0.210653	1	0
hsa-miR-342-5p						0.00335402	0.0236358	1	-0.146742	0.89178	0	-0.690936	0.329535	0	-0.837678	0.472689	0
hsa-miR-345-3p						0.503684	0.777441	0	2.45924	0.222745	0	-2.82957	0.149794	0	-0.370333	1	0
hsa-miR-345-5p						0.314126	0.590877	0	0.0920963	0.973214	0	-0.342469	0.741358	0	-0.250373	1	0
hsa-miR-346						0.502019	0.777231	0	-1.57293	0.427896	0	2.14454	0.468282	0	0.571606	1	0
hsa-miR-34a-3p						0.44036	0.723399	0	0.406787	0.925942	0	4.04426	0.108602	0	4.45104	0.256174	0
hsa-miR-34a-5p						0.0053298	0.0335817	1	0.407126	0.86628	0	3.1599	0.104106	0	3.56703	0.238157	0
hsa-miR-34b-3p						0.000567664	0.00543025	1	-1.5721	0.547893	0	-2.0658	0.321983	0	-3.63789	0.332353	0
hsa-miR-34b-5p						0.0780693	0.238127	0	-0.0452741	1	0	-0.192914	1	0	-0.238188	1	0
hsa-miR-34c-3p						0.592076	0.842267	0	-0.608741	0.878058	0	-2.09629	0.238864	0	-2.70503	0.510243	0
hsa-miR-34c-5p						0.00533303	0.0335817	1	-0.33396	0.878565	0	-1.09671	0.376451	0	-1.43067	0.516167	0
hsa-miR-3529-5p						0.649938	0.848811	0	-0.243902	0.964444	0	2.75871	0.338409	0	2.51481	0.516167	0
hsa-miR-3605-3p						0.809703	0.885317	0	-0.0391334	1	0	-0.146214	0.989418	0	-0.185347	1	0
hsa-miR-3605-5p						0.39684	0.683599	0	-0.222882	0.804847	0	0.0726067	1	0	-0.150276	1	0
hsa-miR-3609						0.00519069	0.033399	1	0.338104	0.90396	0	-1.26528	0.470899	0	-0.927177	0.903645	0
hsa-miR-361-3p						0.504977	0.778592	0	-0.0235117	1	0	0.180523	0.760941	0	0.157011	1	0
hsa-miR-361-5p						0.0893623	0.260892	0	-0.0997984	0.983029	0	0.427815	0.775194	0	0.328017	1	0
hsa-miR-3610						0.00753906	0.0435676	1	0.846649	0.66845	0	5.29326	0.02298	1	6.13991	0.0410823	1
hsa-miR-3611-3p						0.984794	0.989194	0	0.177121	0.974933	0	-0.0392758	1	0	0.137846	1	0
hsa-miR-3611-5p						0.0874767	0.258068	0	-0.250133	0.852275	0	-1.17765	0.59488	0	-1.42779	0.715234	0
hsa-miR-3612						0.546286	0.811416	0	-1.3838	0.452747	0	1.45397	0.550118	0	0.0701743	1	0
hsa-miR-3613-3p						0.215526	0.464953	0	-0.496688	0.720592	0	0.028401	1	0	-0.468287	1	0
hsa-miR-3613-5p						0.00977226	0.052935	0	-0.221906	0.886656	0	-1.18685	0.120073	0	-1.40876	0.354496	0
hsa-miR-3614-3p						0.346646	0.626414	0	1.54812	0.333381	0	-0.845895	0.750702	0	0.702222	0.984537	0
hsa-miR-3614-5p						0.617795	0.848811	0	0.751793	0.551237	0	-0.383896	0.874347	0	0.367897	1	0
hsa-miR-3615-3p						0.0228203	0.103637	0	-0.518755	0.571246	0	-0.197591	0.970228	0	-0.716346	0.665468	0
hsa-miR-3615-5p						0.209169	0.45785	0	-4.71895	0.0718702	0	0.732991	0.901408	0	-3.98595	0.285627	0
hsa-miR-3616-3p						1.49969e-15	3.96623e-14	1	0.287925	0.727451	0	-0.0609037	1	0	0.227022	1	0
hsa-miR-3617-3p						0.178186	0.424804	0	0.895943	0.387291	0	0.0380214	1	0	0.933965	0.846687	0
hsa-miR-3617-5p						0.141148	0.368526	0	1.91639	0.328602	0	1.45846	0.507725	0	3.37486	0.391064	0
hsa-miR-3618						1.6108e-08	2.26931e-07	1	-1.02022	0.318747	0	0.230344	1	0	-0.789878	1	0
hsa-miR-3619-3p						0.337852	0.619398	0	-3.11757	0.198127	0	3.34606	0.283628	0	0.228491	1	0
hsa-miR-362-3p						0.916102	0.950345	0	-0.103699	0.976203	0	0.499588	0.864363	0	0.395888	1	0
hsa-miR-362-5p						0.458104	0.741366	0	-0.25997	0.815195	0	0.0041132	1	0	-0.255857	1	0
hsa-miR-3620-3p						0.565642	0.819307	0	-1.71281	0.537289	0	1.30055	0.709769	0	-0.412261	1	0
hsa-miR-3620-5p						0.208671	0.457205	0	1.12316	0.557273	0	-3.91239	0.0815073	0	-2.78922	0.555679	0
hsa-miR-3622a-3p						0.73162	0.848811	0	-0.685929	0.587395	0	0.715046	0.688234	0	0.029117	1	0
hsa-miR-363-3p						0.0296815	0.127093	0	-0.158443	0.934269	0	0.892594	0.465424	0	0.734151	0.710778	0
hsa-miR-363-5p						0.171784	0.424804	0	-0.114978	0.974933	0	0.731332	0.579064	0	0.616355	0.885507	0
hsa-miR-3648-3p						4.42905e-10	7.90199e-09	1	0.484999	0.571246	0	-0.105831	1	0	0.379168	1	0
hsa-miR-3648-5p						0.542195	0.811416	0	-0.320081	0.964444	0	1.52366	0.697075	0	1.20358	1	0
hsa-miR-3651						0.455871	0.739903	0	-0.363557	0.737645	0	0.406071	0.778754	0	0.0425141	1	0
hsa-miR-3652-3p						0.212807	0.462659	0	0.192217	0.996453	0	4.65264	0.104106	0	4.84486	0.273092	0
hsa-miR-3652-5p						0.0769622	0.236087	0	-0.563072	0.725367	0	1.02366	0.585669	0	0.460585	1	0
hsa-miR-3654						0.00781939	0.0446476	1	-0.740183	0.725367	0	8.30754	0.00135852	1	7.56736	0.010286	1
hsa-miR-3655						0.74387	0.848811	0	0.397327	0.950916	0	-3.8604	0.102702	0	-3.46307	0.437134	0
hsa-miR-3657						0.29176	0.565501	0	0.200617	1	0	-0.813941	0.800613	0	-0.613323	1	0
hsa-miR-365a-3p/365b-3p						0.0816565	0.244752	0	-0.518748	0.727637	0	-0.659488	0.674313	0	-1.17824	0.609244	0
hsa-miR-365a-5p						0.000606333	0.00572705	1	-0.565113	0.90069	0	-2.52289	0.179146	0	-3.088	0.451366	0
hsa-miR-365b-5p						0.000644198	0.00603399	1	-1.2228	0.478766	0	-1.8609	0.203024	0	-3.0837	0.201877	0
hsa-miR-3661						0.270076	0.539441	0	0.0440471	1	0	-0.931851	0.692638	0	-0.887804	0.962727	0
hsa-miR-3662						0.502378	0.777251	0	-0.524172	0.745595	0	-0.0360067	1	0	-0.560178	1	0
hsa-miR-3664-3p						0.24367	0.503929	0	-2.6521	0.198309	0	2.86192	0.29039	0	0.209825	1	0
hsa-miR-3667-3p						0.108274	0.30387	0	-0.659161	0.674729	0	0.418	0.887765	0	-0.24116	1	0
hsa-miR-3667-5p						0.146422	0.380528	0	-1.20564	0.543278	0	-0.81018	0.664774	0	-2.01582	0.497217	0
hsa-miR-3672-5p						1.29287e-15	3.96623e-14	1	0.299471	0.725367	0	-0.0631054	1	0	0.236366	1	0
hsa-miR-3675-3p						0.598556	0.848148	0	-0.74635	0.778622	0	2.00291	0.436389	0	1.25656	0.668158	0
hsa-miR-3675-5p						0.486565	0.764359	0	-1.65587	0.586958	0	1.85519	0.596726	0	0.199316	1	0
hsa-miR-3677-3p						0.754013	0.848811	0	0	1	0	0	1	0	0	1	0
hsa-miR-3677-5p						0.0329011	0.129272	0	0.367025	0.670015	0	-1.90239	0.148168	0	-1.53536	0.608329	0
hsa-miR-3678-3p						0.764117	0.855446	0	1.49344	0.191775	0	-0.0240467	1	0	1.46939	0.700316	0
hsa-miR-3678-5p						0.662311	0.848811	0	0.955559	0.532284	0	1.61315	0.500771	0	2.56871	0.412007	0
hsa-miR-3679-3p						0.166588	0.421722	0	-0.640038	0.789238	0	-1.69713	0.363316	0	-2.33717	0.497217	0
hsa-miR-3679-5p						0.00523587	0.033399	1	-0.172729	0.878565	0	-0.863376	0.203024	0	-1.0361	0.395114	0
hsa-miR-3680-3p						0.805685	0.882078	0	-1.1203	0.752154	0	-0.476515	1	0	-1.59682	0.893963	0
hsa-miR-3680-5p						0.966174	0.9766	0	-0.565197	0.825658	0	0.832472	0.758965	0	0.267275	1	0
hsa-miR-3681-3p						0.729133	0.848811	0	-0.482669	0.637278	0	0.499537	0.738732	0	0.0168687	1	0
hsa-miR-3681-5p						0.78531	0.869054	0	-0.586559	0.889949	0	4.84891	0.0969244	0	4.26235	0.306184	0
hsa-miR-3682-3p						0.454133	0.738171	0	0.490049	0.879149	0	0.544135	0.913259	0	1.03418	0.941436	0
hsa-miR-3682-5p						0.754013	0.848811	0	0	1	0	0	1	0	0	1	0
hsa-miR-3684						0.964186	0.975863	0	-0.0147226	1	0	-0.137954	1	0	-0.152677	1	0
hsa-miR-3685						0.59236	0.842267	0	0.821228	0.739799	0	0.629006	0.950779	0	1.45023	0.903645	0
hsa-miR-3686						0.344408	0.623374	0	-0.773042	0.752379	0	3.82021	0.166425	0	3.04717	0.435893	0
hsa-miR-3688-3p						0.977273	0.983838	0	-0.265313	0.927882	0	0.106293	1	0	-0.15902	1	0
hsa-miR-3688-5p						1.62705e-15	4.1789e-14	1	0.268545	0.73341	0	-0.0571184	1	0	0.211427	1	0
hsa-miR-369-3p						0.0120418	0.0623733	0	4.48486	0.00844132	1	-1.79795	0.564572	0	2.6869	0.592325	0
hsa-miR-369-5p						0.0278137	0.122074	0	3.63784	0.0171282	1	-0.350828	1	0	3.28701	0.497217	0
hsa-miR-3690						0.0687545	0.218924	0	1.70444	0.381222	0	-2.53095	0.264669	0	-0.82651	1	0
hsa-miR-3691-3p						0.524996	0.801215	0	-0.585992	0.867334	0	1.01862	0.753968	0	0.432633	1	0
hsa-miR-3691-5p						0.293774	0.568334	0	-0.368286	0.752379	0	-0.217298	0.994012	0	-0.585585	0.903645	0
hsa-miR-3692-3p						0.730594	0.848811	0	-0.999608	0.545852	0	1.04673	0.59488	0	0.0471197	1	0
hsa-miR-370-3p						0.071668	0.225644	0	2.499	0.140661	0	-1.64564	0.466712	0	0.85336	1	0
hsa-miR-370-5p						0.00389342	0.0266192	1	2.9346	0.00995267	1	0.0367339	1	0	2.97133	0.435893	0
hsa-miR-371a-5p						0.730953	0.848811	0	-1.05767	0.551237	0	1.38104	0.563276	0	0.323368	1	0
hsa-miR-371b-5p						0.00363549	0.0253021	1	2.134	0.387291	0	-3.54928	0.123328	0	-1.41528	1	0
hsa-miR-372-3p						0.915791	0.950345	0	-0.719758	0.848983	0	0.667626	0.976684	0	-0.0521318	1	0
hsa-miR-373-3p						0.0109862	0.0582474	0	0.363517	0.701948	0	-1.25245	0.245492	0	-0.888933	0.727051	0
hsa-miR-374a-3p						0.300831	0.578216	0	0.0246746	1	0	0.388387	0.601026	0	0.413061	0.82798	0
hsa-miR-374a-5p						0.0793924	0.240651	0	0.174104	0.913218	0	0.432959	0.716799	0	0.607064	0.795894	0
hsa-miR-374b-3p						0.0482146	0.171498	0	-0.147073	0.892712	0	0.785808	0.273945	0	0.638735	0.572854	0
hsa-miR-374b-5p						0.055532	0.190009	0	0.00566642	1	0	0.615936	0.291725	0	0.621603	0.515443	0
hsa-miR-374c-3p						4.79924e-13	1.00829e-11	1	0.436932	0.605325	0	-0.0911585	1	0	0.345774	1	0
hsa-miR-374c-5p						0.615257	0.848811	0	0.637389	0.886656	0	-0.747314	0.892577	0	-0.109925	1	0
hsa-miR-375-3p						0.00143124	0.0118287	1	-3.75684	0.186873	0	-1.02085	0.74994	0	-4.7777	0.276658	0
hsa-miR-376a-2-5p						0.698871	0.848811	0	2.56926	0.084702	0	-0.0622673	1	0	2.50699	0.596507	0
hsa-miR-376a-3p/376b-3p						0.909116	0.946063	0	4.04089	0.0120555	1	-0.154166	1	0	3.88673	0.412007	0
hsa-miR-376a-5p						0.802692	0.879585	0	3.74663	0.0264916	1	0.0122715	1	0	3.7589	0.516167	0
hsa-miR-376b-5p/376c-5p						0.833054	0.899906	0	4.09398	0.0152002	1	0.776253	0.596726	0	4.87023	0.285627	0
hsa-miR-376c-3p						0.865613	0.92002	0	3.07365	0.084702	0	-0.0740736	1	0	2.99958	0.497217	0
hsa-miR-377-3p						0.0788738	0.23993	0	3.6305	0.0188726	1	0.0168477	1	0	3.64734	0.408104	0
hsa-miR-377-5p						0.00148826	0.012255	1	2.84215	0.0256622	1	0.458866	0.754543	0	3.30102	0.332353	0
hsa-miR-378a-3p/378c/378d/378e						0.888785	0.934513	0	0.0118584	1	0	0.256753	0.911989	0	0.268611	1	0
hsa-miR-378a-5p						0.874166	0.925636	0	-0.132936	0.950709	0	0.124582	1	0	-0.00835426	1	0
hsa-miR-378f						0.4885	0.766328	0	-2.3737	0.14352	0	1.53958	0.563276	0	-0.83412	1	0
hsa-miR-378g						0.137386	0.35994	0	-4.88848	0.128294	0	5.25952	0.137366	0	0.371042	1	0
hsa-miR-378i						0.181264	0.424804	0	-3.89536	0.164868	0	6.3613	0.0771132	0	2.46595	0.520467	0
hsa-miR-379-3p						0.00123971	0.0106369	1	4.15945	0.00326194	1	-1.35378	0.512605	0	2.80567	0.515984	0
hsa-miR-379-5p						0.00415233	0.027864	1	3.27414	0.00250186	1	-0.926251	0.606023	0	2.34789	0.451366	0
hsa-miR-380-3p						0.00178465	0.0143369	1	2.97897	0.00428923	1	0.0222616	1	0	3.00123	0.39745	0
hsa-miR-380-5p						0.0437763	0.159238	0	2.92866	0.084702	0	0.591278	0.719104	0	3.51994	0.39216	0
hsa-miR-381-3p						0.0201792	0.0935316	0	3.87221	0.00228661	1	-0.89329	0.68176	0	2.97892	0.410615	0
hsa-miR-381-5p						0.643766	0.848811	0	1.60446	0.199893	0	-0.0512151	1	0	1.55324	0.721882	0
hsa-miR-382-3p						0.00193721	0.0151737	1	6.13895	0.00228661	1	-2.07702	0.500534	0	4.06192	0.412007	0
hsa-miR-382-5p						0.00884152	0.0491973	1	3.08174	0.0103167	1	-0.924596	0.679199	0	2.15714	0.520467	0
hsa-miR-383-3p						1.29332e-15	3.96623e-14	1	0.320781	0.723843	0	-0.0673158	1	0	0.253465	1	0
hsa-miR-383-5p						7.2324e-16	3.96623e-14	1	0.408076	0.644049	0	-0.0839026	1	0	0.324174	1	0
hsa-miR-3907						0.73234	0.848811	0	-1.21844	0.530371	0	1.59563	0.550118	0	0.377184	1	0
hsa-miR-3908						0.731168	0.848811	0	-1.06809	0.551237	0	1.39472	0.563276	0	0.326633	1	0
hsa-miR-3909-3p						0.00374913	0.0259325	1	-0.253604	0.90724	0	-1.13857	0.392519	0	-1.39217	0.516167	0
hsa-miR-3909-5p						0.0905976	0.264155	0	-0.518704	0.889949	0	-0.86271	0.864363	0	-1.38141	0.929846	0
hsa-miR-3911						0.115896	0.319282	0	-1.42749	0.562158	0	5.60129	0.0581775	0	4.17379	0.306184	0
hsa-miR-3912-3p						0.409955	0.697638	0	-0.119151	0.964444	0	0.433639	0.726512	0	0.314488	1	0
hsa-miR-3912-5p						0.848667	0.909777	0	0.522663	0.868277	0	1.31407	0.60671	0	1.83674	0.638377	0
hsa-miR-3913-3p						0.390799	0.67497	0	0.949816	0.551237	0	1.10006	0.641801	0	2.04987	0.516167	0
hsa-miR-3913-5p						0.00262028	0.0194403	1	0.173282	0.824619	0	0.804721	0.19424	0	0.978003	0.332353	0
hsa-miR-3916						0.105106	0.297581	0	-0.383301	0.722849	0	0.522081	0.676122	0	0.138781	1	0
hsa-miR-3917						0.810574	0.885409	0	-0.427479	0.800361	0	0.0587652	1	0	-0.368714	1	0
hsa-miR-3918-3p						0.575	0.828452	0	-0.576078	0.869384	0	0.330814	1	0	-0.245263	1	0
hsa-miR-3918-5p						0.0128347	0.0652703	0	-1.13947	0.633692	0	1.41265	0.6592	0	0.273185	1	0
hsa-miR-3920						0.00499406	0.0323534	1	3.05525	0.0072918	1	0.140762	1	0	3.19601	0.410639	0
hsa-miR-3922-3p						0.185445	0.424804	0	1.81441	0.250805	0	0.0733126	1	0	1.88772	0.702905	0
hsa-miR-3922-5p						0.178745	0.424804	0	2.19525	0.259994	0	1.39937	0.563276	0	3.59462	0.395106	0
hsa-miR-3925-3p						0.0329255	0.129272	0	0.0478109	1	0	-3.6791	0.050705	0	-3.63129	0.515984	0
hsa-miR-3925-5p						0.730695	0.848811	0	-1.25604	0.495647	0	1.32011	0.563276	0	0.0640684	1	0
hsa-miR-3926						1.34168e-15	3.96623e-14	1	0.30541	0.724938	0	-0.0643196	1	0	0.241091	1	0
hsa-miR-3927-3p						0.728315	0.848811	0	-0.515292	0.652786	0	0.672338	0.6592	0	0.157046	1	0
hsa-miR-3928-3p						0.0177322	0.0844536	0	-0.00622666	1	0	-0.828243	0.166374	0	-0.834469	0.451864	0
hsa-miR-3928-5p						0.0517309	0.179822	0	0.0800144	1	0	1.58097	0.504692	0	1.66099	0.592325	0
hsa-miR-3934-3p						0.596393	0.846931	0	-2.61712	0.301488	0	0.297775	1	0	-2.31935	0.514295	0
hsa-miR-3934-5p						0.106615	0.300338	0	-0.883678	0.516051	0	0.0677195	1	0	-0.815958	0.80224	0
hsa-miR-3936-3p						0.798523	0.876932	0	0.273406	0.974305	0	1.42027	0.563276	0	1.69367	0.623105	0
hsa-miR-3937-3p						0.184358	0.424804	0	3.01802	0.125786	0	0.149383	1	0	3.1674	0.604033	0
hsa-miR-3939-3p						0.557782	0.816754	0	-0.321169	0.914718	0	-0.51752	0.880254	0	-0.838689	0.95728	0
hsa-miR-3940-3p						0.00525151	0.033399	1	-0.797988	0.271881	0	-0.278877	0.833299	0	-1.07686	0.412007	0
hsa-miR-3940-5p						0.725776	0.848811	0	0.135346	1	0	3.93406	0.291725	0	4.0694	0.47036	0
hsa-miR-3941-3p						0.545711	0.811416	0	-0.719906	0.797735	0	1.8707	0.447891	0	1.15079	0.697641	0
hsa-miR-3941-5p						0.381838	0.664889	0	-2.37522	0.240924	0	2.56632	0.341592	0	0.191104	1	0
hsa-miR-3942-3p						0.563295	0.818619	0	0.447217	0.824619	0	1.30349	0.500771	0	1.75071	0.516167	0
hsa-miR-3942-5p						0.429214	0.71472	0	0.431698	0.795026	0	-0.151202	1	0	0.280496	1	0
hsa-miR-3944-3p						0.00522478	0.033399	1	4.50803	0.00397914	1	-2.46671	0.156731	0	2.04131	0.70514	0
hsa-miR-3944-5p						0.545181	0.811416	0	-0.408324	0.895734	0	2.90919	0.31226	0	2.50087	0.516167	0
hsa-miR-3945-3p						0.942346	0.964445	0	0.856501	0.739799	0	1.13699	0.720136	0	1.99349	0.67052	0
hsa-miR-3945-5p						0.686753	0.848811	0	1.06959	0.725367	0	-0.365235	1	0	0.704358	1	0
hsa-miR-409-3p						0.0954702	0.274446	0	2.70721	0.0183646	1	-0.740767	0.727448	0	1.96644	0.520467	0
hsa-miR-409-5p						0.00178574	0.0143369	1	4.12357	0.005572	1	-1.98976	0.342658	0	2.13381	0.638377	0
hsa-miR-410-3p						0.131446	0.347226	0	3.97291	0.00348035	1	-1.62945	0.181868	0	2.34346	0.63529	0
hsa-miR-410-5p						0.179181	0.424804	0	1.415	0.258682	0	0.0635206	1	0	1.47852	0.697641	0
hsa-miR-411-3p						0.232315	0.48991	0	3.21023	0.0423039	1	-0.945394	0.77649	0	2.26484	0.520467	0
hsa-miR-411-5p						0.00853679	0.0477381	1	3.55088	0.0072918	1	-0.928463	0.703387	0	2.62242	0.514295	0
hsa-miR-412-3p						0.178898	0.424804	0	1.20403	0.321467	0	0.0539935	1	0	1.25802	0.785939	0
hsa-miR-412-5p						0.751081	0.848811	0	2.3923	0.344196	0	-1.12249	0.688234	0	1.26981	1	0
hsa-miR-421						0.824724	0.895209	0	-0.174668	0.855328	0	0.0942174	1	0	-0.0804506	1	0
hsa-miR-423-3p						0.295471	0.570634	0	-0.0892418	0.983029	0	-0.0118869	1	0	-0.101129	1	0
hsa-miR-423-5p						0.0357214	0.135645	0	-0.017443	1	0	-0.523428	0.563276	0	-0.540871	0.745104	0
hsa-miR-424-3p						0.2607	0.525608	0	-0.458963	0.784643	0	0.469398	0.838046	0	0.0104359	1	0
hsa-miR-424-5p						0.713546	0.848811	0	-0.114052	0.998343	0	0.641859	0.706266	0	0.527807	1	0
hsa-miR-425-3p						0.00934133	0.051343	0	0.5156	0.494168	0	0.177329	0.954818	0	0.692929	0.601438	0
hsa-miR-425-5p						0.353162	0.634618	0	0.19192	0.863166	0	-0.224723	0.893596	0	-0.0328027	1	0
hsa-miR-4254-3p						0.830646	0.899033	0	0.417697	0.591568	0	-3.60239	0.0237972	-1	-3.18469	0.470233	0
hsa-miR-4254-5p						0.557196	0.816754	0	-1.44826	0.408901	0	1.67922	0.491718	0	0.230961	1	0
hsa-miR-4258-3p						0.185946	0.424804	0	3.1662	0.110081	0	0.134498	1	0	3.3007	0.606341	0
hsa-miR-4284						0.0733534	0.229026	0	0.718795	0.852225	0	2.1783	0.440206	0	2.8971	0.510243	0
hsa-miR-4286						0.130451	0.346635	0	-0.370365	0.637271	0	0.514381	0.58013	0	0.144016	1	0
hsa-miR-429						3.58087e-05	0.000423673	1	0.36739	0.799306	0	-1.68644	0.0909004	0	-1.31905	0.520467	0
hsa-miR-4292						1.57273e-15	4.11104e-14	1	0.269602	0.73341	0	-0.0573108	1	0	0.212291	1	0
hsa-miR-431-3p						0.246749	0.506928	0	1.17469	0.7091	0	-3.01123	0.148168	0	-1.83654	0.590553	0
hsa-miR-431-5p						0.124324	0.335109	0	3.75773	0.0152064	1	1.1536	0.691295	0	4.91132	0.273092	0
hsa-miR-4315-5p						0.729937	0.848811	0	-0.700894	0.60166	0	0.910255	0.604691	0	0.209362	1	0
hsa-miR-432-3p						1.822e-15	4.31142e-14	1	0.243598	0.739799	0	-0.0522091	1	0	0.191389	1	0
hsa-miR-432-5p						0.0478822	0.170856	0	2.34106	0.0977507	0	-1.74722	0.352309	0	0.593841	1	0
hsa-miR-4323						1.62526e-08	2.26931e-07	1	-1.00537	0.318747	0	0.226327	1	0	-0.779038	1	0
hsa-miR-4326						0.629062	0.848811	0	-0.0740611	1	0	0.353495	0.914914	0	0.279433	1	0
hsa-miR-433-3p						0.684797	0.848811	0	3.83531	0.0165495	1	-2.55521	0.29256	0	1.28011	0.737421	0
hsa-miR-433-5p						0.754013	0.848811	0	0	1	0	0	1	0	0	1	0
hsa-miR-4418						0.749174	0.848811	0	2.01771	0.446626	0	0.981889	0.604077	0	2.99959	0.467953	0
hsa-miR-4420-3p						0.0155738	0.0759432	0	4.65027	0.0037811	1	-3.82912	0.0516578	0	0.821146	1	0
hsa-miR-4421						0.09473	0.273367	0	0.654533	0.755245	0	2.03896	0.465424	0	2.69349	0.497217	0
hsa-miR-4422-3p						0.255253	0.519413	0	-0.564469	0.762417	0	-0.945502	0.584865	0	-1.50997	0.557167	0
hsa-miR-4422-5p						0.961628	0.975074	0	0.285126	0.923401	0	-0.313145	1	0	-0.0280189	1	0
hsa-miR-4423-3p						0.179501	0.424804	0	1.44071	0.281757	0	0.0663426	1	0	1.50705	0.737589	0
hsa-miR-4424						0.0312503	0.128509	0	0.356104	0.707036	0	-1.34975	0.224754	0	-0.993646	0.707107	0
hsa-miR-4425-3p						0.0757392	0.233876	0	-0.436212	0.826133	0	1.62146	0.436781	0	1.18524	0.707107	0
hsa-miR-4425-5p						0.733862	0.848811	0	-0.464922	0.669969	0	0.482213	0.760033	0	0.0172912	1	0
hsa-miR-4426						0.696954	0.848811	0	0.954792	0.784643	0	2.97384	0.342658	0	3.92863	0.412007	0
hsa-miR-4427						0.731892	0.848811	0	-1.13634	0.543278	0	1.48492	0.563276	0	0.348583	1	0
hsa-miR-4429						0.364734	0.648672	0	-2.94154	0.133971	0	2.35002	0.500534	0	-0.591517	1	0
hsa-miR-4430						0.972014	0.9803	0	0.107606	1	0	0.598499	1	0	0.706105	1	0
hsa-miR-4431-5p						0.16645	0.421722	0	-0.472418	0.635789	0	-1.60892	0.563276	0	-2.08134	0.525311	0
hsa-miR-4433a-3p						0.829202	0.898336	0	0.140624	0.706563	0	2.00224	0.51742	0	2.14286	0.511144	0
hsa-miR-4433a-5p						0.0336629	0.129579	0	-1.03794	0.682167	0	-4.38078	0.0947721	0	-5.41872	0.275862	0
hsa-miR-4433b-3p						0.0513164	0.179408	0	3.73515	0.160578	0	-2.22623	0.556601	0	1.50892	0.922395	0
hsa-miR-4433b-5p						0.310212	0.587495	0	1.22283	0.695032	0	-2.54794	0.389745	0	-1.32511	0.98917	0
hsa-miR-4434						0.335635	0.618267	0	1.01747	0.707434	0	2.79687	0.264669	0	3.81434	0.324704	0
hsa-miR-4435-5p						0.0260193	0.115595	0	2.34102	0.2367	0	2.12058	0.512605	0	4.4616	0.306184	0
hsa-miR-4437						0.0889594	0.260392	0	-0.179172	0.939342	0	0.598419	0.726442	0	0.419247	1	0
hsa-miR-4440						0.997519	0.997519	0	0.876169	0.868681	0	-0.365785	1	0	0.510384	1	0
hsa-miR-4442						0.000471279	0.0045863	1	-0.801661	0.537203	0	2.28073	0.11332	0	1.47907	0.516167	0
hsa-miR-4443						0.0549557	0.188324	0	-0.694761	0.656834	0	0.672327	0.757552	0	-0.022434	1	0
hsa-miR-4444						0.938396	0.964129	0	-0.682527	0.892712	0	1.92047	0.563276	0	1.23795	0.929885	0
hsa-miR-4445-5p						0.741582	0.848811	0	0.0901132	1	0	1.96338	0.465424	0	2.05349	0.530705	0
hsa-miR-4446-3p						0.734446	0.848811	0	0.095327	1	0	-0.372524	0.932513	0	-0.277197	1	0
hsa-miR-4446-5p						0.0139723	0.0699547	0	-0.384131	0.936033	0	0.911996	0.606419	0	0.527865	0.852393	0
hsa-miR-4449						0.0304415	0.128271	0	-1.73798	0.186873	0	0.289295	1	0	-1.44868	0.555679	0
hsa-miR-4450						0.18204	0.424804	0	1.82901	0.208272	0	0.0789863	1	0	1.908	0.669206	0
hsa-miR-4452-5p						1.35755e-15	3.96623e-14	1	0.308043	0.724926	0	-0.064825	1	0	0.243218	1	0
hsa-miR-4453						0.433298	0.718859	0	-1.51889	0.370762	0	1.67345	0.470899	0	0.154564	1	0
hsa-miR-4454						0.0797632	0.241005	0	0.590473	0.720592	0	0.633873	0.75388	0	1.22435	0.655106	0
hsa-miR-4457						0.572401	0.825374	0	-0.448766	0.87073	0	0.222858	1	0	-0.225908	1	0
hsa-miR-4458						0.231596	0.489741	0	4.21095	0.160578	0	-3.81778	0.155587	0	0.393163	1	0
hsa-miR-4464-3p						0.00198386	0.0154851	1	-0.389471	0.809471	0	0.632857	0.712913	0	0.243385	1	0
hsa-miR-4464-5p						0.387203	0.672614	0	0.389729	0.950709	0	-2.20796	0.252426	0	-1.81823	0.548107	0
hsa-miR-4466						0.0331481	0.129272	0	-0.0351155	1	0	-3.45576	0.0756408	0	-3.49087	0.510243	0
hsa-miR-4467-3p						0.0039158	0.0266192	1	-0.385384	0.89273	0	1.73632	0.504819	0	1.35094	0.638377	0
hsa-miR-4467-5p						0.955661	0.972533	0	-0.160962	0.983029	0	-0.342626	1	0	-0.503588	1	0
hsa-miR-4468						0.732487	0.848811	0	-0.920706	0.570387	0	1.19329	0.5794	0	0.27258	1	0
hsa-miR-4469-5p						0.179178	0.424804	0	1.01542	0.370762	0	0.0443457	1	0	1.05976	0.82798	0
hsa-miR-4470-3p						0.326968	0.605456	0	1.89515	0.216017	0	-1.24914	0.617369	0	0.646009	1	0
hsa-miR-4470-5p						0.411191	0.698682	0	-0.737477	0.726354	0	2.82664	0.156731	0	2.08916	0.497217	0
hsa-miR-4471						1.38776e-15	3.96623e-14	1	0.295886	0.725367	0	-0.0624408	1	0	0.233446	1	0
hsa-miR-4473-3p						0.978744	0.984778	0	-0.100481	1	0	0.167971	1	0	0.0674908	1	0
hsa-miR-4473-5p						0.891361	0.935471	0	-0.211465	0.923401	0	0.256108	0.979153	0	0.044643	1	0
hsa-miR-4474-3p						0.196872	0.43732	0	-0.28496	0.963875	0	-0.951387	0.730822	0	-1.23635	0.914403	0
hsa-miR-4474-5p						7.76072e-13	1.60056e-11	1	0.398379	0.640085	0	-0.0858802	1	0	0.312499	1	0
hsa-miR-4476						0.281659	0.55444	0	-0.728087	0.570387	0	-1.43252	0.641801	0	-2.16061	0.520467	0
hsa-miR-4477a						0.363353	0.647241	0	-1.77751	0.453342	0	0.51011	0.920208	0	-1.2674	0.864599	0
hsa-miR-4477b-3p						0.0673934	0.217273	0	1.81691	0.551237	0	-0.976837	0.847485	0	0.840075	1	0
hsa-miR-4478						0.339915	0.619398	0	-0.599732	0.875128	0	1.87273	0.563276	0	1.273	0.961031	0
hsa-miR-4479-3p						0.0352497	0.134307	0	-1.23332	0.570703	0	-0.748169	0.877389	0	-1.98149	0.597877	0
hsa-miR-4482-3p						0.288337	0.56229	0	-1.67958	0.510351	0	1.67512	0.65562	0	-0.00446062	1	0
hsa-miR-4482-5p						0.315981	0.592432	0	-0.291632	0.976203	0	4.49405	0.108991	0	4.20242	0.306184	0
hsa-miR-4484						0.0153613	0.0753245	0	-0.91786	0.816327	0	-0.539349	1	0	-1.45721	0.976141	0
hsa-miR-4485-3p						0.837929	0.903003	0	-0.323276	0.934269	0	-1.36879	0.56287	0	-1.69206	0.584168	0
hsa-miR-4485-5p						0.390564	0.67497	0	-1.63765	0.387291	0	-0.668082	1	0	-2.30573	0.510243	0
hsa-miR-4487						0.0858483	0.255074	0	0.973001	0.76204	0	1.17299	0.574887	0	2.14599	0.571741	0
hsa-miR-4488						0.0997448	0.284392	0	-3.58308	0.208272	0	2.02096	0.579064	0	-1.56212	0.83562	0
hsa-miR-4489						0.022977	0.104101	0	-2.25419	0.143124	0	-3.98648	0.0850826	0	-6.24067	0.0214146	-1
hsa-miR-4491						0.437495	0.721379	0	-3.89937	0.114611	0	1.5709	0.584631	0	-2.32847	0.497217	0
hsa-miR-4492						0.000554698	0.0053289	1	-3.75867	0.0968443	0	11.2967	0.00101677	1	7.53798	0.0487697	1
hsa-miR-4494						0.00106897	0.00935039	1	0.0572772	1	0	-3.91117	0.0178501	-1	-3.85389	0.435893	0
hsa-miR-4496						0.0118146	0.0617655	0	-0.996613	0.589868	0	2.03363	0.419142	0	1.03701	0.903645	0
hsa-miR-4497						0.137539	0.35994	0	-2.53003	0.296928	0	0.863363	0.829758	0	-1.66666	0.707107	0
hsa-miR-4498						0.480971	0.761638	0	1.22514	0.671647	0	-1.38908	0.688234	0	-0.163942	1	0
hsa-miR-4499						0.754013	0.848811	0	0	1	0	0	1	0	0	1	0
hsa-miR-449a/449b-5p						0.487628	0.765495	0	-0.298188	0.907892	0	-0.435978	1	0	-0.734166	1	0
hsa-miR-449b-3p						0.256009	0.519413	0	-1.30483	0.246975	0	0.892936	0.612958	0	-0.411895	1	0
hsa-miR-449c-5p						0.231799	0.489741	0	1.1785	0.635789	0	-1.70426	0.563276	0	-0.525763	1	0
hsa-miR-4504-3p						0.782553	0.867952	0	0.189949	0.940009	0	-0.212175	1	0	-0.022226	1	0
hsa-miR-4504-5p						0.730041	0.848811	0	-0.753256	0.588259	0	0.978492	0.591643	0	0.225236	1	0
hsa-miR-4505						0.922308	0.95458	0	-0.388245	0.905242	0	1.11753	0.720136	0	0.72928	1	0
hsa-miR-4508						0.0449508	0.16272	0	-2.309	0.229121	0	3.37385	0.19334	0	1.06486	0.936208	0
hsa-miR-450a-1-3p						0.279571	0.551294	0	-0.80335	0.635789	0	1.10788	0.563276	0	0.304532	1	0
hsa-miR-450a-2-3p						0.0592181	0.199584	0	-0.567087	0.633692	0	0.796738	0.547828	0	0.229651	1	0
hsa-miR-450a-5p						0.325355	0.603963	0	-0.325525	0.890788	0	0.926023	0.5794	0	0.600498	1	0
hsa-miR-450b-3p						0.754037	0.848811	0	-0.419371	0.893547	0	1.39184	0.591643	0	0.972466	1	0
hsa-miR-450b-5p						0.370615	0.655745	0	-0.266253	0.889949	0	0.725657	0.580315	0	0.459404	1	0
hsa-miR-4511-3p						0.559705	0.816849	0	1.52888	0.125891	0	-0.136088	1	0	1.39279	0.697641	0
hsa-miR-4511-5p						0.0952874	0.274272	0	0.905884	0.658944	0	1.79684	0.460778	0	2.70272	0.437134	0
hsa-miR-4512-3p						0.506237	0.779466	0	-1.46342	0.446626	0	1.98313	0.47957	0	0.519712	1	0
hsa-miR-4512-5p						0.608792	0.848811	0	-1.55871	0.441021	0	1.85047	0.504692	0	0.291759	1	0
hsa-miR-4513						0.732638	0.848811	0	-1.40434	0.494168	0	1.85533	0.52297	0	0.450987	1	0
hsa-miR-4515						0.418932	0.706189	0	-0.0543677	1	0	2.84311	0.347276	0	2.78875	0.497217	0
hsa-miR-4516						0.0613283	0.203944	0	-3.57952	0.162765	0	-1.88774	0.720136	0	-5.46726	0.266642	0
hsa-miR-4517						0.200539	0.443275	0	1.65905	0.53941	0	1.30215	0.563276	0	2.9612	0.516167	0
hsa-miR-4518						0.0587454	0.199073	0	1.11427	0.525504	0	0.0286482	1	0	1.14291	0.860501	0
hsa-miR-4519						0.267918	0.536435	0	0.0844662	1	0	0.373748	1	0	0.458214	1	0
hsa-miR-451a						0.00798125	0.0453077	1	3.10346	0.00228661	1	2.7159	0.0635613	0	5.81937	0.000771273	1
hsa-miR-451b-5p						0.771828	0.859371	0	1.83685	0.13275	0	-0.0773638	1	0	1.75949	0.663818	0
hsa-miR-452-5p						0.108767	0.304115	0	1.508	0.537289	0	-1.41717	0.606419	0	0.0908296	1	0
hsa-miR-4520-2-3p/4520-3p						0.559367	0.816849	0	-0.17863	1	0	-0.60362	0.942091	0	-0.78225	1	0
hsa-miR-4520-5p						0.598759	0.848148	0	0.0453747	1	0	2.27272	0.395849	0	2.31809	0.516167	0
hsa-miR-4521						0.0514068	0.179445	0	-0.0226985	1	0	-0.946239	0.291725	0	-0.968937	0.520467	0
hsa-miR-4522						0.458311	0.741366	0	-1.26316	0.605325	0	2.33519	0.498957	0	1.07202	1	0
hsa-miR-4523-5p						0.107495	0.30206	0	3.14714	0.233316	0	-1.80178	0.504692	0	1.34535	0.98917	0
hsa-miR-4524a-3p						1.61332e-08	2.26931e-07	1	-1.0357	0.318747	0	0.234136	1	0	-0.80156	1	0
hsa-miR-4525-3p						0.689087	0.848811	0	0.839309	0.768199	0	1.16136	0.579064	0	2.00067	0.593192	0
hsa-miR-4525-5p						0.680227	0.848811	0	-1.63997	0.525504	0	1.99385	0.465424	0	0.353884	1	0
hsa-miR-4526-3p						0.0858945	0.255074	0	-1.32225	0.613923	0	-0.38538	1	0	-1.70763	0.683922	0
hsa-miR-4526-5p						0.326568	0.605213	0	-1.00303	0.513692	0	-0.972268	0.801846	0	-1.9753	0.516167	0
hsa-miR-4530						0.0332263	0.129272	0	0.0488401	1	0	-3.88267	0.0450576	-1	-3.83383	0.514295	0
hsa-miR-4533-5p						0.423209	0.709846	0	0.0848304	1	0	1.64976	0.641801	0	1.7346	0.878776	0
hsa-miR-4536-3p						0.656186	0.848811	0	0.779846	0.833699	0	1.81553	0.376451	0	2.59538	0.437134	0
hsa-miR-4536-5p						0.397542	0.684283	0	-0.130383	0.988389	0	-0.61882	0.715972	0	-0.749203	0.903645	0
hsa-miR-454-3p						0.289914	0.563525	0	0.0305103	1	0	0.341627	0.861939	0	0.372138	1	0
hsa-miR-454-5p						0.200506	0.443275	0	0.0988533	0.936033	0	-0.304036	0.715235	0	-0.205183	1	0
hsa-miR-455-3p						0.975344	0.982761	0	0.397599	0.934189	0	0.399489	1	0	0.797088	1	0
hsa-miR-455-5p						0.793808	0.873461	0	-0.005456	1	0	-0.0808312	1	0	-0.0862872	1	0
hsa-miR-4632-3p						0.98941	0.993388	0	0.911005	0.682167	0	-0.115314	1	0	0.795691	1	0
hsa-miR-4632-5p						0.031198	0.128509	0	0.0416264	1	0	-2.78816	0.0793328	0	-2.74654	0.520467	0
hsa-miR-4635						0.94238	0.964445	0	-0.0446186	1	0	0.331658	1	0	0.28704	1	0
hsa-miR-4636-5p						0.361365	0.64421	0	-0.839221	0.56187	0	-1.58519	0.473158	0	-2.42441	0.412007	0
hsa-miR-4637						0.683836	0.848811	0	-0.532235	0.848983	0	1.96223	0.414384	0	1.43	0.627996	0
hsa-miR-4638-3p						0.910153	0.946063	0	-1.81253	0.415033	0	1.96905	0.410539	0	0.156522	1	0
hsa-miR-4638-5p						0.456186	0.739903	0	-0.283239	0.92242	0	0.846371	0.726512	0	0.563132	1	0
hsa-miR-4639-3p						0.437279	0.721379	0	-0.433449	0.800361	0	-0.826295	0.611321	0	-1.25974	0.638377	0
hsa-miR-4639-5p						0.159093	0.407691	0	0.532623	0.892933	0	-1.38062	0.641801	0	-0.847997	1	0
hsa-miR-4640-3p						0.596784	0.84695	0	-0.775114	0.818078	0	-1.7765	0.579064	0	-2.55161	0.646751	0
hsa-miR-4640-5p						0.65934	0.848811	0	2.03166	0.13521	0	-0.0418337	1	0	1.98983	0.638049	0
hsa-miR-4642						0.308238	0.585729	0	-1.9786	0.162765	0	1.588	0.539596	0	-0.390608	1	0
hsa-miR-4644-3p						0.439205	0.722792	0	-2.72553	0.321467	0	2.87876	0.368897	0	0.153222	1	0
hsa-miR-4645-3p						0.285666	0.560043	0	0.386375	0.766509	0	-0.507025	0.716584	0	-0.12065	1	0
hsa-miR-4645-5p						0.347472	0.6269	0	0.0857037	0.737677	0	1.55885	0.548159	0	1.64456	0.520467	0
hsa-miR-4646-3p						0.191931	0.431047	0	0.726011	0.795955	0	-1.02872	0.760033	0	-0.302707	1	0
hsa-miR-4646-5p						0.664305	0.848811	0	2.48376	0.196195	0	-0.0676283	1	0	2.41614	0.525311	0
hsa-miR-4647-3p						0.730953	0.848811	0	-1.05766	0.551237	0	1.38102	0.563276	0	0.323361	1	0
hsa-miR-4647-5p						0.339966	0.619398	0	-0.303133	0.950709	0	0.166255	1	0	-0.136879	1	0
hsa-miR-4648						0.0303497	0.128271	0	0.0381094	1	0	-2.43657	0.104106	0	-2.39846	0.530815	0
hsa-miR-4649-3p						0.169712	0.424804	0	-0.882839	0.661367	0	-1.51248	0.641801	0	-2.39532	0.609244	0
hsa-miR-4649-5p						0.351928	0.632906	0	1.64717	0.543278	0	-3.8177	0.164541	0	-2.17053	0.546955	0
hsa-miR-4651						0.196762	0.43732	0	-0.989254	0.637271	0	-1.52561	0.664774	0	-2.51486	0.603925	0
hsa-miR-4653-3p						0.30341	0.580975	0	1.75103	0.358718	0	1.93083	0.46704	0	3.68186	0.355567	0
hsa-miR-4653-5p						0.000237643	0.00246185	1	-0.33649	0.86644	0	0.75902	0.654936	0	0.42253	1	0
hsa-miR-4654						0.123997	0.334629	0	2.29249	0.100345	0	-2.8212	0.0815073	0	-0.528706	1	0
hsa-miR-4655-5p						0.0371327	0.140058	0	3.65511	0.0376048	1	0.173375	1	0	3.82848	0.520467	0
hsa-miR-4657						0.808237	0.884144	0	-0.160968	1	0	-0.948679	0.828961	0	-1.10965	1	0
hsa-miR-4658						0.66297	0.848811	0	0.920042	0.723843	0	0.926221	0.604077	0	1.84626	0.608329	0
hsa-miR-4659a-3p/4659b-3p						0.431058	0.71673	0	-0.26998	0.727637	0	0.252023	0.828961	0	-0.0179573	1	0
hsa-miR-4659a-5p/4659b-5p						0.99222	0.995304	0	-0.422253	0.890461	0	1.66961	0.563276	0	1.24736	0.92516	0
hsa-miR-466						0.0013942	0.011608	1	1.87344	0.126506	0	8.48062	2.30675e-05	1	10.3541	1.15302e-06	1
hsa-miR-4660						0.301933	0.579628	0	-0.707689	0.678711	0	0.291842	1	0	-0.415847	1	0
hsa-miR-4661-3p						0.00525945	0.033399	1	-0.302489	0.879149	0	0.795023	0.612075	0	0.492533	1	0
hsa-miR-4661-5p						0.015756	0.0766654	0	-1.23139	0.595609	0	1.8198	0.512605	0	0.588407	1	0
hsa-miR-4662a-5p						0.360717	0.643566	0	2.92723	0.160578	0	-1.33486	0.58039	0	1.59237	0.903786	0
hsa-miR-4664-3p						0.424861	0.710631	0	-2.67026	0.0928228	0	-1.58949	0.596726	0	-4.25975	0.161217	0
hsa-miR-4664-5p						0.0293387	0.12659	0	-0.0291583	1	0	-2.04208	0.155587	0	-2.07124	0.521502	0
hsa-miR-4665-5p						0.102882	0.292019	0	-0.0960452	0.980453	0	-0.546094	1	0	-0.642139	1	0
hsa-miR-4666a-5p						0.754013	0.848811	0	0	1	0	0	1	0	0	1	0
hsa-miR-4667-3p						0.703645	0.848811	0	0.849115	0.800361	0	1.84302	0.500534	0	2.69213	0.516167	0
hsa-miR-4667-5p						0.250429	0.512568	0	-1.34143	0.518526	0	0.810826	0.801846	0	-0.530605	1	0
hsa-miR-4668-3p						8.33316e-13	1.68765e-11	1	0.423001	0.635617	0	-0.089385	1	0	0.333616	1	0
hsa-miR-4668-5p						4.47627e-05	0.000516033	1	2.95717	0.168552	0	-4.45774	0.0252119	-1	-1.50057	1	0
hsa-miR-4669						0.73234	0.848811	0	-1.21846	0.530371	0	1.59566	0.550118	0	0.377205	1	0
hsa-miR-4670-3p						0.154006	0.398395	0	0.507909	0.892161	0	0.999297	0.579064	0	1.50721	0.621262	0
hsa-miR-4670-5p						0.578634	0.830632	0	-1.49258	0.468272	0	1.96887	0.414384	0	0.476283	0.878776	0
hsa-miR-4671-3p						0.212029	0.461414	0	0.37915	0.917743	0	1.48853	0.588846	0	1.86768	0.663818	0
hsa-miR-4671-5p						0.951631	0.970252	0	-0.761562	0.777485	0	4.66129	0.11163	0	3.89973	0.373765	0
hsa-miR-4673						0.25748	0.521454	0	1.46526	0.586958	0	2.19129	0.430108	0	3.65655	0.412007	0
hsa-miR-4674						0.685728	0.848811	0	0.935175	0.749512	0	1.53452	0.540749	0	2.46969	0.522295	0
hsa-miR-4675						0.730197	0.848811	0	-0.765281	0.587395	0	0.993994	0.590292	0	0.228713	1	0
hsa-miR-4676-3p						0.192747	0.431139	0	0.587032	0.822028	0	-0.526736	0.897587	0	0.0602959	1	0
hsa-miR-4676-5p						0.21056	0.459297	0	-0.637076	0.587395	0	-1.46039	0.614088	0	-2.09746	0.525311	0
hsa-miR-4677-3p						0.310005	0.587495	0	0.33477	0.530371	0	0.0169583	1	0	0.351728	0.759729	0
hsa-miR-4677-5p						0.114685	0.317501	0	0.354585	0.712641	0	-0.87887	0.282203	0	-0.524285	0.82494	0
hsa-miR-4678-3p						0.729692	0.848811	0	-0.57503	0.637271	0	0.747532	0.641801	0	0.172502	1	0
hsa-miR-4678-5p						1.77542e-15	4.29155e-14	1	0.239742	0.741717	0	-0.0514423	1	0	0.1883	1	0
hsa-miR-4679						0.0238467	0.107215	0	-1.23883	0.60966	0	2.05319	0.465424	0	0.814356	1	0
hsa-miR-4680-3p						0.0456633	0.16457	0	1.21525	0.605686	0	0.726969	0.911109	0	1.94222	0.650613	0
hsa-miR-4680-5p						0.826638	0.89631	0	1.51342	0.363292	0	1.93987	0.432161	0	3.45329	0.332353	0
hsa-miR-4681-5p						0.182462	0.424804	0	2.12848	0.168552	0	0.0923509	1	0	2.22083	0.651831	0
hsa-miR-4682-5p						0.338213	0.619398	0	2.07299	0.455713	0	0.856225	0.641025	0	2.92922	0.533746	0
hsa-miR-4683						0.0515433	0.179643	0	-1.9252	0.539268	0	-3.02843	0.185853	0	-4.95362	0.275862	0
hsa-miR-4684-3p						7.34763e-14	1.65175e-12	1	0.424967	0.633692	0	-0.089492	1	0	0.335475	1	0
hsa-miR-4684-5p						4.22868e-14	9.70008e-13	1	0.405784	0.641905	0	-0.0865613	1	0	0.319223	1	0
hsa-miR-4685-3p						0.101912	0.289632	0	-0.0630769	1	0	-1.12876	0.563276	0	-1.19184	0.76368	0
hsa-miR-4687-3p						0.158911	0.407691	0	-0.805776	0.633692	0	-0.275639	1	0	-1.08142	0.772409	0
hsa-miR-4687-5p						0.13871	0.36258	0	-0.972435	0.392784	0	0.0726832	1	0	-0.899752	0.693034	0
hsa-miR-4688-3p/4688-5p						0.575496	0.828452	0	0.597094	0.882292	0	-0.986686	0.847485	0	-0.389592	1	0
hsa-miR-4689-5p						0.613448	0.848811	0	0.0540665	1	0	2.23531	0.563276	0	2.28937	0.693034	0
hsa-miR-4690-3p						0.729729	0.848811	0	-3.05213	0.308778	0	3.46407	0.257825	0	0.411943	1	0
hsa-miR-4690-5p						0.649849	0.848811	0	-1.42197	0.434424	0	0.280862	1	0	-1.14111	0.559112	0
hsa-miR-4691-3p						0.00316603	0.0225759	1	-1.07769	0.678276	0	1.71475	0.531954	0	0.637062	1	0
hsa-miR-4695-5p						0.00181858	0.0144458	1	-0.797278	0.537632	0	-2.45709	0.376451	0	-3.25437	0.435385	0
hsa-miR-4697-3p						0.253698	0.517525	0	-1.56441	0.578429	0	3.56508	0.19513	0	2.00067	0.520467	0
hsa-miR-4697-5p						0.540647	0.811416	0	-0.342668	0.963001	0	1.98906	0.468739	0	1.64639	0.597877	0
hsa-miR-4700-5p						0.802199	0.879585	0	0.050509	1	0	1.01021	0.875796	0	1.06072	1	0
hsa-miR-4701-5p						0.314112	0.590877	0	1.0879	0.658944	0	0.801358	0.647886	0	1.88926	0.601438	0
hsa-miR-4703-3p						0.119656	0.325885	0	1.53925	0.196152	0	-1.82684	0.181868	0	-0.287593	1	0
hsa-miR-4705						0.8506	0.910981	0	-1.46814	0.587395	0	1.2714	0.666793	0	-0.196732	1	0
hsa-miR-4706-3p						0.41187	0.699308	0	0.349765	0.688457	0	-2.64392	0.0975222	0	-2.29415	0.546955	0
hsa-miR-4706-5p						0.789463	0.870003	0	0.183235	1	0	2.12125	0.468739	0	2.30449	0.522295	0
hsa-miR-4707-3p						0.754013	0.848811	0	0	1	0	0	1	0	0	1	0
hsa-miR-4707-5p						0.00373921	0.0259325	1	-0.453868	0.975825	0	2.32518	0.440206	0	1.87131	0.565036	0
hsa-miR-4708-3p						0.328186	0.607212	0	1.30962	0.633692	0	1.56953	0.531954	0	2.87915	0.516167	0
hsa-miR-4709-3p						0.929479	0.958912	0	-0.411562	0.917039	0	0.81036	0.865481	0	0.398798	1	0
hsa-miR-4709-5p						0.846944	0.908797	0	-0.125274	1	0	0.696593	0.927733	0	0.571319	1	0
hsa-miR-4710						0.939651	0.964445	0	0.105182	0.990509	0	-0.209655	1	0	-0.104473	1	0
hsa-miR-4712-3p						0.754013	0.848811	0	0	1	0	0	1	0	0	1	0
hsa-miR-4712-5p						0.0272676	0.120427	0	-0.922823	0.563396	0	-3.42363	0.120996	0	-4.34645	0.273092	0
hsa-miR-4713-5p						0.0939286	0.271752	0	-4.55046	0.0199448	-1	4.45301	0.135504	0	-0.0974441	1	0
hsa-miR-4714-3p						0.23564	0.493375	0	-0.0940947	1	0	-0.331356	1	0	-0.425451	1	0
hsa-miR-4714-5p						0.00616432	0.0373514	1	-0.163061	0.911366	0	0.644646	0.652512	0	0.481585	1	0
hsa-miR-4715-5p						0.181937	0.424804	0	1.40199	0.318747	0	0.0651506	1	0	1.46714	0.765341	0
hsa-miR-4716-3p						0.0348673	0.133302	0	-2.47625	0.318747	0	2.02664	0.508327	0	-0.449612	1	0
hsa-miR-4717-3p						0.501364	0.777231	0	-3.82358	0.160578	0	-0.73306	0.886547	0	-4.55664	0.285627	0
hsa-miR-4718						0.754013	0.848811	0	0	1	0	0	1	0	0	1	0
hsa-miR-4719-3p						0.0517547	0.179822	0	0.289262	0.969545	0	0.864556	0.612722	0	1.15382	0.713642	0
hsa-miR-4719-5p						0.732084	0.848811	0	-0.70577	0.586958	0	0.736223	0.683441	0	0.0304532	1	0
hsa-miR-4721-3p/4721-5p						0.181371	0.424804	0	2.10397	0.161083	0	0.0933	1	0	2.19727	0.643404	0
hsa-miR-4722-5p						0.181512	0.424804	0	2.149	0.160578	0	0.095287	1	0	2.24428	0.638377	0
hsa-miR-4723-3p						0.00669866	0.0396985	1	0.488892	0.892933	0	-2.25173	0.372743	0	-1.76284	0.71381	0
hsa-miR-4723-5p						0.94375	0.96478	0	1.27304	0.552256	0	-2.26963	0.362672	0	-0.996592	1	0
hsa-miR-4724-5p						0.506193	0.779466	0	0.153898	1	0	3.1372	0.275265	0	3.2911	0.438018	0
hsa-miR-4725-3p						0.7298	0.848811	0	-0.855289	0.571246	0	1.11306	0.580315	0	0.257774	1	0
hsa-miR-4726-3p						0.215259	0.464953	0	-1.35546	0.466386	0	-1.60614	0.688234	0	-2.96159	0.488304	0
hsa-miR-4726-5p						0.942265	0.964445	0	0.210046	1	0	-0.0900245	1	0	0.120021	1	0
hsa-miR-4727-3p						0.672104	0.848811	0	-0.251717	0.97141	0	1.9667	0.5794	0	1.71498	0.876129	0
hsa-miR-4728-3p						0.704701	0.848811	0	2.33209	0.0400901	1	-2.61079	0.0461837	-1	-0.278695	1	0
hsa-miR-4728-5p						0.732029	0.848811	0	-1.19078	0.535351	0	1.55892	0.556601	0	0.368137	1	0
hsa-miR-4729-5p						0.183189	0.424804	0	2.7291	0.133971	0	0.134081	1	0	2.86318	0.618353	0
hsa-miR-4732-3p						0.306228	0.58339	0	0.931849	0.682167	0	1.29661	0.641801	0	2.22846	0.593192	0
hsa-miR-4732-5p						0.40152	0.68756	0	-0.729718	0.882292	0	4.68906	0.119689	0	3.95934	0.383254	0
hsa-miR-4733-3p						1.00995e-12	1.98467e-11	1	0.411163	0.637271	0	-0.087784	1	0	0.323379	1	0
hsa-miR-4733-5p						0.025903	0.115307	0	-0.32065	0.976203	0	-0.586847	0.960976	0	-0.907497	1	0
hsa-miR-4735-3p						0.733016	0.848811	0	-0.748814	0.580346	0	0.782177	0.673386	0	0.0333633	1	0
hsa-miR-4735-5p						0.930833	0.959428	0	-0.0692917	0.990509	0	1.99787	0.386464	0	1.92858	0.522295	0
hsa-miR-4736						0.900471	0.940625	0	0.425375	0.90069	0	0.318385	1	0	0.74376	1	0
hsa-miR-4737-5p						0.754013	0.848811	0	0	1	0	0	1	0	0	1	0
hsa-miR-4738-3p						0.474256	0.755277	0	-0.474519	0.920033	0	-0.562069	1	0	-1.03659	1	0
hsa-miR-4739						0.754013	0.848811	0	0	1	0	0	1	0	0	1	0
hsa-miR-4740-5p						0.736335	0.848811	0	0.364179	0.938561	0	1.6958	0.512605	0	2.05998	0.54183	0
hsa-miR-4741						0.842362	0.905952	0	-0.0184114	1	0	0.714232	0.934689	0	0.695821	1	0
hsa-miR-4742-3p						0.0620438	0.204621	0	1.59537	0.329137	0	-1.01012	0.585129	0	0.58525	1	0
hsa-miR-4742-5p						0.622268	0.848811	0	-0.368926	0.793763	0	0.156456	1	0	-0.21247	1	0
hsa-miR-4743-5p						0.802895	0.879585	0	-0.0399803	1	0	1.95899	0.49721	0	1.91901	0.573583	0
hsa-miR-4744						0.56971	0.823607	0	2.03899	0.233518	0	0.736827	0.604691	0	2.77582	0.479193	0
hsa-miR-4745-3p						0.965334	0.97619	0	0.499767	0.886656	0	1.23824	0.709769	0	1.738	0.729882	0
hsa-miR-4745-5p						0.677569	0.848811	0	0.844688	0.747723	0	-0.280582	1	0	0.564106	1	0
hsa-miR-4746-5p						0.0395505	0.14769	0	-0.195575	0.889949	0	0.499869	0.654936	0	0.304294	1	0
hsa-miR-4747-3p						0.910291	0.946063	0	1.98845	0.21355	0	-3.47265	0.0659226	0	-1.4842	0.814741	0
hsa-miR-4747-5p						0.374886	0.658814	0	-0.181804	0.929675	0	-0.00480618	1	0	-0.18661	1	0
hsa-miR-4748-5p						0.653795	0.848811	0	-0.464127	0.882032	0	0.0639006	1	0	-0.400226	1	0
hsa-miR-4749-3p						0.00803851	0.0454035	1	3.67496	0.00313953	1	-3.61533	0.0215066	-1	0.0596329	1	0
hsa-miR-4749-5p						0.894663	0.937682	0	0.220726	0.984236	0	0.556296	0.994012	0	0.777022	1	0
hsa-miR-4750-5p						0.935574	0.962549	0	-0.236527	0.973226	0	-0.150281	1	0	-0.386808	1	0
hsa-miR-4751						0.53497	0.807664	0	-0.960527	0.551237	0	1.26981	0.563276	0	0.309283	1	0
hsa-miR-4753-3p						0.831383	0.899398	0	-0.754348	0.741717	0	1.00953	0.727656	0	0.255182	1	0
hsa-miR-4753-5p						0.800082	0.878215	0	-0.253262	0.947722	0	0.128897	1	0	-0.124365	1	0
hsa-miR-4754-5p						0.4744	0.755277	0	-0.533552	0.833674	0	-0.512742	1	0	-1.04629	1	0
hsa-miR-4755-3p						0.555296	0.81642	0	-2.55209	0.452747	0	1.25998	0.729039	0	-1.29211	0.936208	0
hsa-miR-4755-5p						0.0477671	0.170716	0	-0.615021	0.739799	0	-0.16466	1	0	-0.779681	0.944396	0
hsa-miR-4757-3p						0.0454216	0.16416	0	0.869656	0.368819	0	-3.09233	0.0793455	0	-2.22267	0.873487	0
hsa-miR-4757-5p						0.616568	0.848811	0	-0.967141	0.318747	0	-2.70585	0.0756408	0	-3.67299	0.120336	0
hsa-miR-4761-3p						0.854588	0.913946	0	-0.126611	1	0	0.784925	0.780147	0	0.658314	1	0
hsa-miR-4761-5p						0.72843	0.848811	0	-0.355794	0.688457	0	0.365308	0.787384	0	0.00951455	1	0
hsa-miR-4762-3p						0.11811	0.3234	0	-1.3259	0.539268	0	2.04516	0.422952	0	0.71926	1	0
hsa-miR-4762-5p						0.97966	0.984918	0	-0.346973	0.896941	0	0.259918	0.999576	0	-0.0870551	1	0
hsa-miR-4763-5p						0.0287884	0.124935	0	0.0298526	1	0	-1.78525	0.181868	0	-1.7554	0.601438	0
hsa-miR-4765-3p						0.479483	0.760664	0	-0.752948	0.76547	0	0.448909	1	0	-0.30404	1	0
hsa-miR-4765-5p						0.0288562	0.124988	0	0.0314956	1	0	-1.89697	0.156759	0	-1.86548	0.590553	0
hsa-miR-4766-3p						0.996343	0.99723	0	-0.55367	0.781212	0	-0.322658	1	0	-0.876328	0.921816	0
hsa-miR-4766-5p						0.84118	0.905952	0	-0.063853	1	0	-0.0137877	1	0	-0.0776407	1	0
hsa-miR-4767						0.490128	0.767344	0	0.975412	0.730143	0	1.45515	0.531954	0	2.43056	0.516167	0
hsa-miR-4769-5p						0.498984	0.776093	0	-2.23069	0.277205	0	-0.155049	1	0	-2.38574	0.479329	0
hsa-miR-4771-5p						0.0147323	0.0727871	0	-0.179628	1	0	2.15722	0.428096	0	1.97759	0.525311	0
hsa-miR-4772-3p						0.0567195	0.193777	0	1.94681	0.13275	0	-1.66857	0.24115	0	0.278235	1	0
hsa-miR-4772-5p						0.0772886	0.236527	0	1.26118	0.543278	0	-1.04549	0.668528	0	0.215695	1	0
hsa-miR-4773						0.18783	0.427213	0	2.04198	0.133971	0	-1.8277	0.179146	0	0.214274	1	0
hsa-miR-4774-5p						0.345237	0.624372	0	-0.392475	0.918821	0	4.11643	0.104106	0	3.72395	0.306184	0
hsa-miR-4775						0.979083	0.984778	0	-0.0478168	1	0	-0.139385	1	0	-0.187202	1	0
hsa-miR-4776-5p						0.754013	0.848811	0	0	1	0	0	1	0	0	1	0
hsa-miR-4777-3p						0.00674592	0.0396985	1	2.05821	0.201836	0	-2.29984	0.156731	0	-0.24163	1	0
hsa-miR-4779-3p						0.584153	0.83592	0	-0.868733	0.720592	0	-0.186688	1	0	-1.05542	0.929846	0
hsa-miR-4779-5p						0.00276644	0.0201914	1	-0.554661	0.84196	0	-2.81142	0.16039	0	-3.36608	0.438018	0
hsa-miR-4781-3p						0.0675005	0.217273	0	0.223433	0.890788	0	0.671371	0.593832	0	0.894803	0.638377	0
hsa-miR-4781-5p						0.891314	0.935471	0	-0.126279	1	0	-0.675469	0.727448	0	-0.801748	0.929846	0
hsa-miR-4782-3p						0.728002	0.848811	0	-0.447209	0.677766	0	0.585681	0.683441	0	0.138472	1	0
hsa-miR-4782-5p						0.178888	0.424804	0	1.32174	0.274601	0	0.0596752	1	0	1.38142	0.707107	0
hsa-miR-4783-3p						0.63904	0.848811	0	0.473811	0.90069	0	0.760169	0.864982	0	1.23398	0.929846	0
hsa-miR-4784						0.0637808	0.209313	0	-0.965615	0.720592	0	-4.28924	0.0374331	-1	-5.25485	0.158131	0
hsa-miR-4785						0.884403	0.932613	0	-1.63246	0.552173	0	3.64471	0.130835	0	2.01226	0.497217	0
hsa-miR-4786-3p						0.7301	0.848811	0	-0.618728	0.598956	0	0.643483	0.700912	0	0.0247548	1	0
hsa-miR-4786-5p						0.428472	0.714015	0	-0.210834	0.974933	0	1.45909	0.580315	0	1.24826	0.846687	0
hsa-miR-4787-3p						0.00575835	0.0355625	1	0.965084	0.446626	0	1.87107	0.289493	0	2.83615	0.256174	0
hsa-miR-4789-3p						0.0290559	0.125611	0	-1.43248	0.581362	0	1.66471	0.531954	0	0.232224	1	0
hsa-miR-4790-3p						1.63587e-15	4.1789e-14	1	0.263553	0.734827	0	-0.0561231	1	0	0.20743	1	0
hsa-miR-4790-5p						1.49799e-15	3.96623e-14	1	0.285511	0.727637	0	-0.0604204	1	0	0.22509	1	0
hsa-miR-4791						0.0962135	0.275878	0	0.230005	0.787489	0	-0.658351	0.388042	0	-0.428346	0.864599	0
hsa-miR-4793-3p						0.541717	0.811416	0	-1.39223	0.479556	0	1.86294	0.505562	0	0.470714	1	0
hsa-miR-4795-3p						0.0137242	0.0688662	0	2.15988	0.160578	0	-0.56608	0.915113	0	1.5938	0.672433	0
hsa-miR-4795-5p						9.49351e-16	3.96623e-14	1	-0.118772	0.990509	0	0.0260971	1	0	-0.0926754	1	0
hsa-miR-4796-3p						0.236595	0.494298	0	-0.766667	0.570387	0	0.315578	0.92098	0	-0.451089	1	0
hsa-miR-4796-5p						0.685149	0.848811	0	0.431567	0.884757	0	0.0634625	1	0	0.495029	1	0
hsa-miR-4797-3p						0.588701	0.839717	0	0.163849	0.992508	0	0.56479	0.891613	0	0.728639	1	0
hsa-miR-4797-5p						0.83271	0.899906	0	-0.748313	0.762543	0	-0.155884	1	0	-0.904197	1	0
hsa-miR-4799-5p						0.813765	0.888031	0	-0.0227033	1	0	0.329904	1	0	0.307201	1	0
hsa-miR-4800-3p						0.75955	0.853267	0	0.119971	1	0	1.71657	0.688234	0	1.83654	0.860501	0
hsa-miR-4800-5p						0.389598	0.674224	0	3.12709	0.259994	0	-4.17485	0.172651	0	-1.04776	1	0
hsa-miR-4802-3p						0.754013	0.848811	0	0	1	0	0	1	0	0	1	0
hsa-miR-4802-5p						0.354507	0.636019	0	1.26287	0.633692	0	-1.40094	0.585669	0	-0.13807	1	0
hsa-miR-4804-3p						0.666047	0.848811	0	0.874076	0.658944	0	-0.653258	0.889093	0	0.220817	1	0
hsa-miR-4804-5p						0.0597505	0.200776	0	-0.359566	0.682167	0	-0.170099	0.967707	0	-0.529665	0.764291	0
hsa-miR-483-3p						0.000341757	0.00346068	1	-3.73928	0.133971	0	-3.34527	0.0895738	0	-7.08455	0.0487697	-1
hsa-miR-483-5p						5.91765e-05	0.000675273	1	-4.40553	0.17414	0	-3.37261	0.156731	0	-7.77814	0.165836	0
hsa-miR-484						0.0313269	0.128509	0	-0.288395	0.605568	0	-0.258801	0.715578	0	-0.547196	0.529743	0
hsa-miR-485-3p						0.00632911	0.0379409	1	2.96259	0.0432113	1	-1.14616	0.62325	0	1.81643	0.669206	0
hsa-miR-485-5p						0.0849655	0.253655	0	1.45362	0.505491	0	-2.00607	0.419269	0	-0.552448	1	0
hsa-miR-486-3p						0.334984	0.617755	0	-0.284348	0.940166	0	-0.632028	0.844514	0	-0.916377	0.988333	0
hsa-miR-486-5p						0.631333	0.848811	0	0.96945	0.357889	0	-0.375533	0.857263	0	0.593917	0.970481	0
hsa-miR-487a-3p						0.0125309	0.0643057	0	2.86436	0.00883245	1	0.135743	1	0	3.00011	0.412007	0
hsa-miR-487a-5p						0.0161513	0.0780819	0	2.55672	0.133971	0	-3.08698	0.0829066	0	-0.53026	1	0
hsa-miR-487b-3p						0.0395383	0.14769	0	3.6602	0.0256622	1	-1.46734	0.563276	0	2.19286	0.658833	0
hsa-miR-487b-5p						0.000235054	0.0024463	1	3.01467	0.00228661	1	-0.00548949	1	0	3.00918	0.332353	0
hsa-miR-488-3p						6.2423e-16	3.96623e-14	1	0.435254	0.561325	0	-0.0898548	1	0	0.345399	1	0
hsa-miR-488-5p						7.87765e-16	3.96623e-14	1	0.400413	0.667731	0	-0.0825107	1	0	0.317902	1	0
hsa-miR-489-3p						0.787443	0.869945	0	0.235069	0.990509	0	1.15068	0.5794	0	1.38575	0.666643	0
hsa-miR-490-3p						0.570308	0.823941	0	1.32572	0.658944	0	1.17915	0.563276	0	2.50487	0.520467	0
hsa-miR-490-5p						0.0409875	0.151297	0	0.431737	0.936653	0	1.07014	0.580315	0	1.50188	0.651831	0
hsa-miR-491-3p						0.975766	0.982761	0	0.0478735	1	0	-1.5015	0.445366	0	-1.45362	0.638377	0
hsa-miR-491-5p						0.0693136	0.220392	0	-0.373695	0.78683	0	-0.42513	0.797045	0	-0.798825	0.730905	0
hsa-miR-493-3p						0.0793281	0.240651	0	3.15964	0.0281538	1	-0.950598	0.692638	0	2.20904	0.555679	0
hsa-miR-493-5p						0.0443331	0.160743	0	3.60537	0.0126862	1	-1.19451	0.590106	0	2.41087	0.524412	0
hsa-miR-494-3p						0.0247936	0.110907	0	3.98717	0.0072918	1	0.649412	0.874347	0	4.63658	0.276658	0
hsa-miR-495-3p						0.0629671	0.207248	0	4.53588	0.0037811	1	-2.39417	0.283628	0	2.14171	0.666643	0
hsa-miR-495-5p						0.896388	0.937682	0	3.04304	0.0400901	1	-0.0141285	1	0	3.02891	0.520467	0
hsa-miR-496						0.784767	0.869054	0	2.35491	0.379018	0	1.12314	0.563276	0	3.47806	0.497217	0
hsa-miR-497-3p						0.718967	0.848811	0	1.94825	0.183704	0	0.0479179	0.95653	0	1.99617	0.627996	0
hsa-miR-497-5p						0.035248	0.134307	0	0.726443	0.720592	0	1.74077	0.477516	0	2.46721	0.480127	0
hsa-miR-4999-3p						0.432301	0.718265	0	1.19348	0.580346	0	-0.768983	0.759598	0	0.424495	1	0
hsa-miR-4999-5p						0.895494	0.937682	0	0.0475517	1	0	-0.336659	0.880254	0	-0.289107	1	0
hsa-miR-499a-3p						3.15271e-05	0.000374989	1	0.629721	0.479305	0	-0.143613	1	0	0.486109	1	0
hsa-miR-499a-5p						0.0723926	0.226996	0	0.575072	0.453342	0	0.265411	0.833299	0	0.840482	0.516167	0
hsa-miR-499b-3p						0.302532	0.580283	0	0.96673	0.543278	0	0.195503	1	0	1.16223	0.793295	0
hsa-miR-499b-5p						0.905403	0.944477	0	-0.0815218	1	0	0.916111	0.811096	0	0.834589	1	0
hsa-miR-5000-3p						0.340225	0.619398	0	0.00443807	1	0	1.01192	0.654936	0	1.01635	0.887405	0
hsa-miR-5000-5p						0.549825	0.812935	0	0.687358	0.852703	0	2.49246	0.34834	0	3.17982	0.434303	0
hsa-miR-5001-3p						0.347025	0.626596	0	-1.67507	0.551237	0	1.3773	0.683441	0	-0.297773	1	0
hsa-miR-5001-5p						0.654357	0.848811	0	-0.0308622	1	0	1.88076	0.563276	0	1.8499	0.756619	0
hsa-miR-5003-3p						1.6108e-08	2.26931e-07	1	-1.02022	0.318747	0	0.230344	1	0	-0.789877	1	0
hsa-miR-5003-5p						0.907614	0.945028	0	-1.67536	0.479556	0	-0.786026	0.960976	0	-2.46139	0.516167	0
hsa-miR-5004-3p						0.459922	0.742627	0	-0.138802	1	0	0.747576	0.911109	0	0.608774	1	0
hsa-miR-5004-5p						0.111246	0.310382	0	-1.771	0.539268	0	2.75372	0.338409	0	0.982727	1	0
hsa-miR-5006-3p						0.0705016	0.222908	0	-0.91917	0.536341	0	-2.14012	0.257524	0	-3.05929	0.30789	0
hsa-miR-5008-5p						1.822e-15	4.31142e-14	1	0.243627	0.739799	0	-0.0522166	1	0	0.191411	1	0
hsa-miR-5009-3p						0.0181028	0.0857371	0	-0.305548	0.975266	0	0.973669	0.601414	0	0.668121	0.805934	0
hsa-miR-5009-5p						0.496089	0.77445	0	-0.194362	0.94471	0	0.64762	0.692309	0	0.453258	1	0
hsa-miR-500a-3p/502-3p						0.182029	0.424804	0	-0.200067	0.815858	0	-0.227238	0.851127	0	-0.427305	0.82798	0
hsa-miR-500a-5p/500b-5p						0.460178	0.742627	0	-0.423559	0.784643	0	-0.230319	1	0	-0.653879	0.929846	0
hsa-miR-500b-3p						0.0597239	0.200776	0	-1.1694	0.551237	0	-0.538541	0.869514	0	-1.70794	0.555679	0
hsa-miR-501-3p						0.0198708	0.0922927	0	-0.380904	0.632285	0	-0.624275	0.468739	0	-1.00518	0.412007	0
hsa-miR-501-5p						0.398234	0.684426	0	-0.05716	0.998623	0	-0.257313	0.841411	0	-0.314473	1	0
hsa-miR-5010-3p						0.000174981	0.00185546	1	2.8346	0.100642	0	-2.99758	0.156731	0	-0.16298	1	0
hsa-miR-5010-5p						0.0635163	0.208749	0	0.942046	0.734028	0	-1.74531	0.544015	0	-0.80326	1	0
hsa-miR-502-5p						0.749443	0.848811	0	0.0657672	1	0	0.777825	0.777142	0	0.843592	0.974067	0
hsa-miR-503-3p						0.879486	0.930392	0	-0.162272	0.988389	0	0.542722	0.876747	0	0.38045	1	0
hsa-miR-503-5p						0.434251	0.719478	0	-0.425319	0.720592	0	0.339577	0.838046	0	-0.0857415	1	0
hsa-miR-504-5p						1.29841e-05	0.000160375	1	0.586491	0.817123	0	-3.64695	0.0273806	-1	-3.06046	0.428026	0
hsa-miR-5047						0.732633	0.848811	0	-0.79514	0.587395	0	1.02795	0.591634	0	0.232814	1	0
hsa-miR-505-3p						0.954219	0.971505	0	-0.0658687	0.964444	0	-0.0115372	1	0	-0.077406	1	0
hsa-miR-505-5p						0.0809785	0.243694	0	-0.197625	0.730143	0	-0.388748	0.551909	0	-0.586373	0.516167	0
hsa-miR-506-3p						0.693231	0.848811	0	-1.37942	0.589001	0	2.08539	0.539248	0	0.70597	1	0
hsa-miR-506-5p						0.746531	0.848811	0	-1.3325	0.557884	0	1.78568	0.476111	0	0.453184	1	0
hsa-miR-507						0.00170205	0.013813	1	-1.0697	0.655163	0	1.3405	0.574887	0	0.270801	1	0
hsa-miR-508-3p						0.478202	0.759613	0	-1.12403	0.670015	0	2.67014	0.343261	0	1.54611	0.766734	0
hsa-miR-508-5p						0.270409	0.539441	0	-1.54846	0.617673	0	3.98555	0.262543	0	2.43708	0.609244	0
hsa-miR-5087						0.563037	0.818619	0	-2.43078	0.303497	0	2.76195	0.390113	0	0.331171	1	0
hsa-miR-5088-5p						0.687298	0.848811	0	-1.96733	0.669969	0	4.05251	0.25429	0	2.08519	0.572854	0
hsa-miR-5089-3p						0.857996	0.915203	0	-0.176334	1	0	-0.493213	0.989418	0	-0.669547	1	0
hsa-miR-509-3-5p						0.660748	0.848811	0	-2.30924	0.552173	0	4.1794	0.272241	0	1.87015	0.827328	0
hsa-miR-509-3p						0.492251	0.768993	0	-1.22383	0.586958	0	2.68074	0.321983	0	1.45691	0.770467	0
hsa-miR-509-5p						0.797291	0.876504	0	-0.667284	0.828298	0	1.0097	0.798533	0	0.342412	1	0
hsa-miR-5090-3p						1.69252e-15	4.18108e-14	1	0.235144	0.744076	0	-0.0505222	1	0	0.184621	1	0
hsa-miR-5090-5p						0.641592	0.848811	0	0.0310138	1	0	-0.963833	0.749682	0	-0.932819	1	0
hsa-miR-5091						0.936652	0.963217	0	-0.230524	0.960552	0	-0.176545	1	0	-0.407068	1	0
hsa-miR-5094-3p						0.729844	0.848811	0	-0.89874	0.570362	0	1.17052	0.579064	0	0.27178	1	0
hsa-miR-5094-5p						0.235714	0.493375	0	1.33624	0.371501	0	-0.781923	0.58039	0	0.554318	1	0
hsa-miR-510-3p						0.547156	0.811509	0	0.735046	0.787489	0	0.881044	0.617486	0	1.61609	0.63529	0
hsa-miR-510-5p						0.959104	0.974273	0	-1.03165	0.720592	0	2.46911	0.478442	0	1.43746	0.867367	0
hsa-miR-5100						0.00444476	0.029623	1	-1.6105	0.271881	0	0.994729	0.592173	0	-0.615774	1	0
hsa-miR-511-3p						0.00983438	0.053016	0	0.128807	1	0	1.85954	0.494592	0	1.98835	0.555493	0
hsa-miR-511-5p						0.900874	0.940625	0	-0.499656	0.892933	0	2.45796	0.468739	0	1.9583	0.674407	0
hsa-miR-513a-3p/513c-3p						0.446094	0.730918	0	-0.614013	0.873325	0	-1.08022	0.813706	0	-1.69423	0.870851	0
hsa-miR-513a-5p						0.215566	0.464953	0	-2.01988	0.551237	0	4.96725	0.0969244	0	2.94737	0.437134	0
hsa-miR-513b-3p						0.000463672	0.00454185	1	0.654185	0.601599	0	0.284424	0.960976	0	0.938609	0.832683	0
hsa-miR-513b-5p						0.519908	0.795612	0	0.41448	0.886656	0	3.12999	0.230164	0	3.54447	0.352572	0
hsa-miR-513c-5p						0.636054	0.848811	0	-0.625798	0.892141	0	2.39182	0.539248	0	1.76602	0.831859	0
hsa-miR-514a-3p						0.728506	0.848811	0	-1.13041	0.590711	0	2.57908	0.238864	0	1.44867	0.693994	0
hsa-miR-514a-5p						0.658724	0.848811	0	-1.66439	0.571246	0	3.11079	0.341467	0	1.4464	0.878776	0
hsa-miR-514b-3p						0.484129	0.763199	0	-2.94882	0.331087	0	3.39073	0.285951	0	0.441906	1	0
hsa-miR-514b-5p						0.134799	0.35442	0	-0.859327	0.793763	0	2.761	0.298189	0	1.90168	0.515984	0
hsa-miR-515-5p						1.21855e-12	2.32145e-11	1	0.391323	0.640085	0	-0.0849955	1	0	0.306328	1	0
hsa-miR-516a-5p						1.0769e-15	3.96623e-14	1	0.354091	0.720592	0	-0.0737321	1	0	0.280359	1	0
hsa-miR-516b-5p						0.340559	0.619398	0	-1.7211	0.381145	0	2.39053	0.430925	0	0.669436	1	0
hsa-miR-517a-3p/517b-3p						0.72843	0.848811	0	-0.355781	0.688457	0	0.365299	0.787384	0	0.00951823	1	0
hsa-miR-5187-3p						0.00578092	0.0356041	1	2.40067	0.0700318	0	-4.02794	0.00427647	-1	-1.62728	0.873487	0
hsa-miR-5187-5p						0.0427998	0.156445	0	0.383336	0.777635	0	-0.979436	0.499615	0	-0.5961	0.952456	0
hsa-miR-5188-3p						0.481257	0.761638	0	0.86205	0.637271	0	-0.663904	0.693188	0	0.198145	1	0
hsa-miR-5188-5p						0.000294132	0.00300549	1	-0.16462	0.906042	0	0.267357	0.946636	0	0.102736	1	0
hsa-miR-5189-3p						0.678129	0.848811	0	-0.777234	0.750434	0	-0.0646446	1	0	-0.841879	1	0
hsa-miR-5189-5p						0.0676956	0.217273	0	-3.83833	0.0928228	0	4.4261	0.137366	0	0.587764	1	0
hsa-miR-518a-3p						0.729504	0.848811	0	-0.741862	0.571246	0	0.773333	0.663887	0	0.0314713	1	0
hsa-miR-518c-3p/518f-3p						0.00943257	0.0517181	0	-0.741435	0.719712	0	1.03767	0.587795	0	0.296237	1	0
hsa-miR-518e-5p/519a-5p/519b-5p/519c-5p/522-5p/523-5p						1.71242e-15	4.18426e-14	1	0.256992	0.737214	0	-0.0548401	1	0	0.202152	1	0
hsa-miR-5190-3p						0.734406	0.848811	0	-1.623	0.45585	0	2.16521	0.49721	0	0.542207	1	0
hsa-miR-5190-5p						0.754013	0.848811	0	0	1	0	0	1	0	0	1	0
hsa-miR-5191-3p						1.36878e-15	3.96623e-14	1	0.3095	0.724926	0	-0.0651227	1	0	0.244377	1	0
hsa-miR-5192-3p						0.563399	0.818619	0	-0.982225	0.75792	0	-1.04983	0.877738	0	-2.03205	0.710384	0
hsa-miR-5193-3p						0.0599401	0.201112	0	0.5396	0.576772	0	-0.614419	0.590361	0	-0.0748187	1	0
hsa-miR-5194-3p						0.502736	0.77727	0	-3.26543	0.285283	0	1.76139	0.650187	0	-1.50403	0.666643	0
hsa-miR-5194-5p						0.0300813	0.127985	0	0.0362542	1	0	-2.28417	0.120996	0	-2.24792	0.548545	0
hsa-miR-5196-3p						0.203717	0.448097	0	-1.92523	0.563294	0	-1.09419	0.922795	0	-3.01943	0.529964	0
hsa-miR-5196-5p						0.0320174	0.128613	0	0.0444861	1	0	-3.15347	0.0659226	0	-3.10899	0.516167	0
hsa-miR-519c-3p						0.181924	0.424804	0	1.63508	0.272948	0	0.0774078	1	0	1.71249	0.721551	0
hsa-miR-520g-3p/520h						0.567636	0.821137	0	0.715269	0.752379	0	0.568032	0.73552	0	1.2833	0.713642	0
hsa-miR-521-3p						2.1963e-15	5.08997e-14	1	0.199447	0.749512	0	-0.0437942	1	0	0.155653	1	0
hsa-miR-532-3p						0.159586	0.407717	0	-0.705078	0.543278	0	0.0917575	1	0	-0.613321	0.878776	0
hsa-miR-532-5p						0.387471	0.672614	0	-0.102417	0.957756	0	-0.265422	0.84767	0	-0.367839	0.974067	0
hsa-miR-539-3p						0.0432381	0.157791	0	4.18131	0.0203113	1	2.15231	0.429957	0	6.33361	0.174671	0
hsa-miR-539-5p						0.82541	0.895522	0	4.25331	0.00576917	1	0.119647	1	0	4.37296	0.435385	0
hsa-miR-541-5p						0.754013	0.848811	0	0	1	0	0	1	0	0	1	0
hsa-miR-542-3p						0.633057	0.848811	0	-0.137237	0.973226	0	0.900249	0.52297	0	0.763011	0.785939	0
hsa-miR-542-5p						0.846265	0.908797	0	-0.334686	0.913218	0	1.31693	0.563276	0	0.982241	0.903645	0
hsa-miR-543						0.492078	0.768993	0	2.85443	0.084702	0	-1.26617	0.588846	0	1.58825	0.773698	0
hsa-miR-544a						1.20694e-15	3.96623e-14	1	0.3366	0.720592	0	-0.0703715	1	0	0.266228	1	0
hsa-miR-544b-3p						0.452402	0.736638	0	0.147321	1	0	3.36681	0.219421	0	3.51413	0.406181	0
hsa-miR-545-3p						0.358481	0.641613	0	0.821289	0.587395	0	0.0417627	1	0	0.863052	0.903645	0
hsa-miR-545-5p						0.916743	0.950571	0	-0.114851	0.983029	0	0.147394	1	0	0.032543	1	0
hsa-miR-548a-3p						0.0549283	0.188324	0	-0.766592	0.586958	0	0.242166	1	0	-0.524426	1	0
hsa-miR-548a-5p						0.857851	0.915203	0	-1.06779	0.570387	0	0.0760445	1	0	-0.991744	0.887405	0
hsa-miR-548aa/548ap-3p/548t-3p						0.539236	0.811416	0	0.288059	0.907685	0	-0.140718	1	0	0.147341	1	0
hsa-miR-548ab/548n						0.0883507	0.259574	0	0.279475	0.906042	0	0.492031	0.829495	0	0.771506	0.903645	0
hsa-miR-548ac						0.0577147	0.19658	0	1.71944	0.277532	0	-1.20729	0.563276	0	0.512151	1	0
hsa-miR-548ad-5p/548ae-5p/548ay-5p/548b-5p/548d-5p						0.455024	0.739086	0	-0.172966	0.907591	0	-0.268309	0.864471	0	-0.441275	0.936208	0
hsa-miR-548ae-3p/548aj-3p/548aq-3p/548x-3p						0.286796	0.561111	0	0.255993	0.839829	0	-0.0259445	1	0	0.230048	1	0
hsa-miR-548ag-3p						0.83652	0.90211	0	-0.158803	0.99376	0	0.734301	0.729039	0	0.575498	1	0
hsa-miR-548ag-5p						0.0435994	0.158851	0	-1.07291	0.588488	0	1.57721	0.531954	0	0.504306	1	0
hsa-miR-548ah-3p/548am-3p						0.995865	0.99723	0	0.709768	0.678276	0	0.695422	0.86271	0	1.40519	0.713642	0
hsa-miR-548ah-5p						0.185133	0.424804	0	3.37146	0.0868823	0	0.146664	1	0	3.51812	0.584168	0
hsa-miR-548ai/570-5p						0.510972	0.785681	0	-1.0215	0.722849	0	2.29858	0.366311	0	1.27709	0.67052	0
hsa-miR-548aj-5p/548g-5p/548x-5p						0.672624	0.848811	0	-0.77163	0.800361	0	-1.37695	0.588846	0	-2.14858	0.63529	0
hsa-miR-548ak/548w						0.350308	0.631004	0	0.156586	0.929675	0	0.0594333	1	0	0.216019	1	0
hsa-miR-548al						0.884377	0.932613	0	-0.28779	0.993111	0	0.453303	0.959134	0	0.165513	1	0
hsa-miR-548am-5p/548au-5p/548c-5p/548o-5p						0.880628	0.930832	0	-0.266381	0.929169	0	0.0268749	1	0	-0.239506	1	0
hsa-miR-548an						0.703182	0.848811	0	-0.3394	0.973226	0	3.06326	0.342658	0	2.72386	0.516167	0
hsa-miR-548ap-5p/548j-5p						0.377187	0.660489	0	0.291418	0.800361	0	0.791873	0.543455	0	1.08329	0.520467	0
hsa-miR-548aq-5p						0.696106	0.848811	0	0.445136	0.953127	0	2.8312	0.179146	0	3.27634	0.332353	0
hsa-miR-548ar-3p						0.578487	0.830632	0	-0.234252	0.966694	0	0.821418	0.741567	0	0.587166	1	0
hsa-miR-548ar-5p						0.729476	0.848811	0	-0.413629	0.69837	0	0.54183	0.699387	0	0.128201	1	0
hsa-miR-548as-3p						0.992836	0.995304	0	1.79788	0.425566	0	0.868112	0.592173	0	2.66599	0.514295	0
hsa-miR-548as-5p						0.154679	0.399676	0	0.459825	0.923274	0	1.28488	0.550075	0	1.74471	0.585652	0
hsa-miR-548at-3p						0.0387416	0.145394	0	1.3584	0.171681	0	0.052423	1	0	1.41082	0.643916	0
hsa-miR-548at-5p						0.0659399	0.214209	0	1.77231	0.571246	0	2.00664	0.422952	0	3.77895	0.392452	0
hsa-miR-548au-3p						0.417966	0.706189	0	-1.1471	0.434467	0	1.31826	0.51742	0	0.171155	1	0
hsa-miR-548av-5p/548k						0.0145969	0.072277	0	-0.00224156	1	0	-0.73535	0.148168	0	-0.737592	0.437134	0
hsa-miR-548aw						0.926277	0.956487	0	0.229953	0.974933	0	0.0323506	1	0	0.262304	1	0
hsa-miR-548ax						0.85118	0.911168	0	3.61062	0.140661	0	0.928521	0.587161	0	4.53915	0.430734	0
hsa-miR-548ay-3p						0.023832	0.107215	0	-0.755529	0.537632	0	0.0164067	1	0	-0.739122	0.772409	0
hsa-miR-548az-5p						0.892855	0.936602	0	-0.28809	0.953951	0	-1.03813	0.749233	0	-1.32622	0.936208	0
hsa-miR-548b-3p						0.125906	0.338156	0	-1.33962	0.637548	0	-0.108127	1	0	-1.44774	0.846687	0
hsa-miR-548ba						0.565468	0.819307	0	-1.05735	0.512938	0	1.10414	0.580315	0	0.0467903	1	0
hsa-miR-548bc						0.526533	0.801781	0	-0.0712785	0.992508	0	0.0921602	1	0	0.0208817	1	0
hsa-miR-548c-3p						0.624553	0.848811	0	1.22791	0.658944	0	1.16568	0.563276	0	2.3936	0.516167	0
hsa-miR-548d-3p						0.866263	0.92002	0	0.300834	0.938561	0	-0.200444	1	0	0.10039	1	0
hsa-miR-548e-3p						0.287308	0.561137	0	0.22441	0.720592	0	-0.385961	0.547773	0	-0.161551	1	0
hsa-miR-548e-5p						0.366064	0.650523	0	0.309177	0.929152	0	-0.319554	1	0	-0.0103762	1	0
hsa-miR-548f-3p/548g-3p						0.012902	0.0653237	0	-0.777535	0.670086	0	-1.17738	0.738963	0	-1.95492	0.663476	0
hsa-miR-548h-3p/548z						0.630849	0.848811	0	0.47731	0.826127	0	0.060622	1	0	0.537932	1	0
hsa-miR-548h-5p						0.183552	0.424804	0	2.65766	0.145341	0	0.131189	1	0	2.78885	0.632977	0
hsa-miR-548i						0.788678	0.869945	0	-0.672441	0.723843	0	0.838549	0.726362	0	0.166108	1	0
hsa-miR-548j-3p						0.108667	0.304115	0	1.41887	0.455713	0	1.24409	0.615991	0	2.66296	0.435385	0
hsa-miR-548l						0.84223	0.905952	0	-0.2032	0.858898	0	0.195826	0.947058	0	-0.00737447	1	0
hsa-miR-548o-3p						0.886304	0.934089	0	0.485713	0.817737	0	-0.455303	0.889093	0	0.0304098	1	0
hsa-miR-548p						0.957423	0.973532	0	1.43146	0.420259	0	-0.521993	0.882269	0	0.909467	0.970481	0
hsa-miR-548q						0.242361	0.502209	0	-0.0426948	1	0	0.375554	0.792293	0	0.332859	1	0
hsa-miR-548s						0.28543	0.560043	0	-0.0279126	1	0	3.46373	0.122004	0	3.43582	0.306184	0
hsa-miR-548t-5p						0.372588	0.656559	0	-0.388829	0.744076	0	-0.346042	0.858664	0	-0.734871	0.745104	0
hsa-miR-548u-3p						0.819813	0.891601	0	0.0128477	1	0	-0.592433	0.678368	0	-0.579586	0.938205	0
hsa-miR-548u-5p						1.12909e-15	3.96623e-14	1	0.348831	0.720592	0	-0.0727474	1	0	0.276083	1	0
hsa-miR-548v						0.729692	0.848811	0	-0.575027	0.637271	0	0.747524	0.641801	0	0.172497	1	0
hsa-miR-548y						0.69968	0.848811	0	-2.3523	0.394369	0	1.1409	0.738666	0	-1.2114	0.666643	0
hsa-miR-549a-3p						0.0769803	0.236087	0	2.66221	0.0327612	1	0.129569	1	0	2.79178	0.514295	0
hsa-miR-549a-5p						0.457719	0.741366	0	0.433339	0.671647	0	-3.82159	0.0173209	-1	-3.38825	0.497217	0
hsa-miR-550a-3-5p/550a-5p/550b-2-5p						0.558929	0.816849	0	0.147182	0.99376	0	-0.564866	0.801846	0	-0.417683	1	0
hsa-miR-550a-3p						0.00290112	0.0210136	1	1.02482	0.429977	0	-0.754868	0.597912	0	0.269949	1	0
hsa-miR-550b-3p						0.864298	0.919953	0	1.02793	0.570703	0	0.704699	0.668528	0	1.73262	0.526944	0
hsa-miR-551a						0.062078	0.204621	0	0.24037	0.911366	0	-0.461301	0.783057	0	-0.220931	1	0
hsa-miR-551b-3p						0.627133	0.848811	0	0.661554	0.885483	0	-0.448805	1	0	0.212749	1	0
hsa-miR-551b-5p						0.000634764	0.0059705	1	1.15631	0.691658	0	-2.35894	0.29256	0	-1.20263	0.970481	0
hsa-miR-552-3p						0.533948	0.80742	0	0.840737	0.723843	0	5.74793	0.0476989	1	6.58867	0.085642	0
hsa-miR-552-5p						0.246554	0.506928	0	0.9753	0.706563	0	1.24349	0.688234	0	2.21879	0.608087	0
hsa-miR-556-3p						0.274531	0.546148	0	3.98323	0.0625938	0	1.23263	0.531954	0	5.21586	0.306729	0
hsa-miR-556-5p						0.135053	0.354671	0	1.98039	0.433682	0	-1.03199	0.710126	0	0.948394	1	0
hsa-miR-5571-3p						0.203477	0.448009	0	0.173393	1	0	-1.76931	0.563276	0	-1.59592	0.763864	0
hsa-miR-5581-3p						0.234445	0.491634	0	0.373376	0.889949	0	4.14649	0.0635709	0	4.51987	0.171135	0
hsa-miR-5581-5p						1.1867e-15	3.96623e-14	1	0.338781	0.720592	0	-0.0707894	1	0	0.267991	1	0
hsa-miR-5582-3p						0.7734	0.860695	0	0.0486861	1	0	-0.589902	0.855943	0	-0.541216	1	0
hsa-miR-5583-3p						0.0712029	0.224494	0	-1.40523	0.551237	0	-0.41852	1	0	-1.82375	0.625262	0
hsa-miR-5583-5p						0.474102	0.755277	0	1.11508	0.543701	0	0.56482	0.723934	0	1.6799	0.530705	0
hsa-miR-5584-3p						0.940051	0.964445	0	-1.50356	0.519329	0	0.583013	0.914721	0	-0.920551	0.820548	0
hsa-miR-5584-5p						0.0157902	0.076666	0	0.898451	0.610663	0	-0.369214	0.992252	0	0.529237	1	0
hsa-miR-5585-3p						0.068374	0.218331	0	-0.483923	0.899531	0	1.94931	0.579064	0	1.46539	0.92461	0
hsa-miR-5585-5p						0.0784828	0.239064	0	-0.267554	0.877996	0	0.407979	0.788164	0	0.140425	1	0
hsa-miR-5586-3p						0.862296	0.918693	0	3.05881	0.0432113	1	-0.0247412	1	0	3.03407	0.521502	0
hsa-miR-5586-5p						0.545346	0.811416	0	3.73648	0.0299949	1	0.957072	0.563276	0	4.69355	0.295174	0
hsa-miR-5587-3p						0.934322	0.961701	0	1.97051	0.162765	0	-0.0178895	1	0	1.95262	0.516167	0
hsa-miR-5587-5p						0.741678	0.848811	0	1.81026	0.160578	0	-0.0326178	1	0	1.77764	0.67052	0
hsa-miR-5588-3p						1.7177e-08	2.34023e-07	1	-0.787663	0.357889	0	0.172797	1	0	-0.614866	1	0
hsa-miR-5588-5p						0.755826	0.850399	0	2.15729	0.191775	0	-0.532424	0.960976	0	1.62487	0.577285	0
hsa-miR-5591-5p						0.731062	0.848811	0	-0.557681	0.648773	0	0.72349	0.654936	0	0.165809	1	0
hsa-miR-561-5p						0.00231424	0.0176353	1	-0.238625	0.879149	0	0.481424	0.758965	0	0.242799	1	0
hsa-miR-564						0.728856	0.848811	0	-0.6336	0.619737	0	0.824258	0.618176	0	0.190657	1	0
hsa-miR-567-3p						0.730018	0.848811	0	-0.653283	0.617673	0	0.848213	0.616788	0	0.194929	1	0
hsa-miR-5680						0.462335	0.745039	0	-2.2755	0.394369	0	0.358685	1	0	-1.91681	0.638377	0
hsa-miR-5682						0.00267778	0.0197366	1	-0.82601	0.700239	0	1.12062	0.58039	0	0.294613	1	0
hsa-miR-5683						0.166157	0.421722	0	0.923678	0.720592	0	3.38407	0.141476	0	4.30774	0.255233	0
hsa-miR-5687-3p						0.235982	0.493477	0	-1.03221	0.707036	0	0.0391344	1	0	-0.993077	0.98917	0
hsa-miR-5687-5p						0.478475	0.759613	0	0.442408	0.901224	0	0.573726	0.968663	0	1.01613	1	0
hsa-miR-5690						0.816295	0.889928	0	-0.0328377	1	0	-0.531485	0.750428	0	-0.564322	0.98917	0
hsa-miR-5695-3p						0.0194359	0.0908357	0	-0.227006	0.90069	0	1.56211	0.16039	0	1.3351	0.510004	0
hsa-miR-5695-5p						0.18541	0.424804	0	2.07913	0.207634	0	0.085194	1	0	2.16432	0.672787	0
hsa-miR-5696						0.19422	0.434004	0	0.481197	0.839829	0	0.683215	0.833299	0	1.16441	0.837421	0
hsa-miR-5697-3p						0.339043	0.619398	0	0.490029	0.867334	0	-1.33844	0.587795	0	-0.848412	1	0
hsa-miR-5697-5p						0.701621	0.848811	0	0.512676	0.795955	0	-0.22017	1	0	0.292506	1	0
hsa-miR-5698						0.67779	0.848811	0	-0.778181	0.727451	0	0.879749	0.749682	0	0.101568	1	0
hsa-miR-570-3p						0.625902	0.848811	0	0.338576	0.890788	0	0.558246	0.82367	0	0.896822	0.88281	0
hsa-miR-5701						0.0313246	0.128509	0	-0.730785	0.331087	0	0.120273	1	0	-0.610512	0.693034	0
hsa-miR-5703						0.620016	0.848811	0	0.864729	0.878565	0	2.47702	0.414384	0	3.34175	0.497217	0
hsa-miR-5706						0.671491	0.848811	0	-0.180386	0.989753	0	2.30846	0.368323	0	2.12807	0.520467	0
hsa-miR-573						0.313221	0.590877	0	0.985558	0.720592	0	-0.583481	0.938456	0	0.402077	1	0
hsa-miR-574-3p						7.91723e-05	0.000889897	1	0.981612	0.414443	0	-3.88416	2.4478e-05	-1	-2.90255	0.132875	0
hsa-miR-574-5p						1.87302e-05	0.000230084	1	1.06078	0.460072	0	-4.14383	0.000266805	-1	-3.08304	0.201877	0
hsa-miR-576-3p						0.210291	0.459297	0	-0.396772	0.608818	0	-0.01971	1	0	-0.416482	0.879346	0
hsa-miR-576-5p						0.377255	0.660489	0	0.141686	0.911853	0	-0.713026	0.339337	0	-0.571339	0.672433	0
hsa-miR-577-3p						0.004454	0.029623	1	-0.797419	0.706379	0	0.902059	0.641801	0	0.104639	1	0
hsa-miR-577-5p						0.373257	0.656559	0	-1.14979	0.633692	0	2.26928	0.388042	0	1.11949	0.903645	0
hsa-miR-579-3p						0.760653	0.853267	0	-0.0294449	1	0	-0.0489522	1	0	-0.0783972	1	0
hsa-miR-579-5p						0.418898	0.706189	0	-0.347525	0.722849	0	0.305994	0.844514	0	-0.0415301	1	0
hsa-miR-580-3p						0.00761929	0.0438061	1	-0.388062	0.754404	0	-0.203709	0.999239	0	-0.591771	0.906686	0
hsa-miR-580-5p						0.762664	0.855097	0	0.452552	0.570387	0	-3.09152	0.0215066	-1	-2.63897	0.437134	0
hsa-miR-581-3p						0.730333	0.848811	0	-1.10859	0.525504	0	1.16262	0.58039	0	0.0540291	1	0
hsa-miR-581-5p						0.582434	0.83502	0	0.623846	0.637271	0	-0.422341	0.854667	0	0.201504	1	0
hsa-miR-582-3p						0.00362621	0.0253021	1	1.93716	0.125761	0	-3.20675	0.00508595	-1	-1.26958	0.715234	0
hsa-miR-582-5p						0.000514208	0.00496112	1	2.62679	0.046489	1	-3.29738	0.02298	-1	-0.670585	1	0
hsa-miR-584-3p						0.036982	0.139724	0	3.12238	0.069163	0	0.148221	1	0	3.2706	0.524412	0
hsa-miR-584-5p						0.0287802	0.124935	0	2.35287	0.0445805	1	-0.846558	0.726362	0	1.50631	0.682027	0
hsa-miR-585-3p						0.185349	0.424804	0	2.2385	0.233007	0	-2.70977	0.395805	0	-0.471262	0.969829	0
hsa-miR-586						0.857059	0.915203	0	0.0486051	1	0	-0.732412	0.960976	0	-0.683807	1	0
hsa-miR-588-3p						0.00317348	0.0225759	1	-0.131919	0.904298	0	0.426396	0.759874	0	0.294477	1	0
hsa-miR-588-5p						0.245689	0.506705	0	-3.64734	0.110597	0	0.387862	1	0	-3.25947	0.332353	0
hsa-miR-589-3p						0.950592	0.97001	0	-0.646458	0.728599	0	0.525369	0.846169	0	-0.121089	1	0
hsa-miR-589-5p						0.0400686	0.148883	0	0.109416	0.919181	0	-0.446059	0.535445	0	-0.336643	0.903645	0
hsa-miR-590-3p						0.769944	0.85882	0	0.310368	0.89273	0	0.0286018	1	0	0.33897	1	0
hsa-miR-590-5p						0.498478	0.776093	0	0.987844	0.587395	0	-1.12977	0.563276	0	-0.141931	1	0
hsa-miR-592						0.247647	0.507948	0	-4.02388	0.114611	0	4.37288	0.156731	0	0.348994	1	0
hsa-miR-597-3p						0.576609	0.828784	0	-0.0608488	1	0	-0.200835	0.946636	0	-0.261684	1	0
hsa-miR-597-5p						0.923817	0.955262	0	-1.37258	0.570703	0	0.791894	0.750616	0	-0.580683	1	0
hsa-miR-598-3p						0.000222501	0.00232643	1	2.17272	0.0351873	1	-2.38332	0.0173209	-1	-0.210596	1	0
hsa-miR-599						0.147476	0.382383	0	-1.3715	0.552173	0	-0.772694	0.89081	0	-2.14419	0.571122	0
hsa-miR-600-3p						0.447835	0.732239	0	-1.00208	0.633692	0	-0.332195	1	0	-1.33428	0.721882	0
hsa-miR-600-5p						0.763417	0.855144	0	0.654744	0.609868	0	-0.0879235	1	0	0.56682	1	0
hsa-miR-602-5p						0.731123	0.848811	0	-1.0503	0.539268	0	1.10083	0.588846	0	0.0505332	1	0
hsa-miR-603						0.00205299	0.0158595	1	-0.0686714	0.955882	0	0.285743	0.838397	0	0.217071	1	0
hsa-miR-605-3p						0.857095	0.915203	0	1.65447	0.45585	0	0.514579	0.715972	0	2.16905	0.533746	0
hsa-miR-605-5p						0.0170374	0.0817586	0	0.473793	0.605107	0	-1.59243	0.148168	0	-1.11864	0.665791	0
hsa-miR-606-5p						1.14684e-15	3.96623e-14	1	0.345877	0.720592	0	-0.0721777	1	0	0.2737	1	0
hsa-miR-607						1.86569e-12	3.46617e-11	1	0.384678	0.637548	0	-0.0842865	1	0	0.300391	1	0
hsa-miR-610						0.434809	0.719772	0	-0.520523	0.826068	0	-0.101888	1	0	-0.622411	1	0
hsa-miR-6125						0.239011	0.497497	0	-0.521829	0.65983	0	0.530408	0.738666	0	0.0085798	1	0
hsa-miR-615-3p						0.0353149	0.134328	0	3.74127	0.0565121	0	3.3708	0.430925	0	7.11207	0.234321	0
hsa-miR-616-3p						0.0891141	0.260505	0	-0.518407	0.580251	0	0.00266541	1	0	-0.515741	0.877907	0
hsa-miR-616-5p						0.201752	0.444646	0	0.512629	0.787489	0	-0.22174	1	0	0.290888	1	0
hsa-miR-617						1.69252e-15	4.18108e-14	1	0.235142	0.744076	0	-0.0505217	1	0	0.18462	1	0
hsa-miR-618-5p						3.80618e-05	0.000447974	1	2.07395	0.25252	0	-4.06823	0.00891334	-1	-1.99428	0.665468	0
hsa-miR-619-5p						4.21014e-05	0.000490383	1	-1.04284	0.370762	0	3.47842	0.0061601	1	2.43558	0.238157	0
hsa-miR-622						0.733312	0.848811	0	-1.40676	0.494778	0	1.85522	0.526942	0	0.448455	1	0
hsa-miR-624-3p						0.921293	0.954408	0	-0.307328	0.905242	0	0.190951	1	0	-0.116377	1	0
hsa-miR-624-5p						0.64018	0.848811	0	-0.127217	0.979493	0	0.433865	0.829495	0	0.306648	1	0
hsa-miR-625-3p						4.44715e-06	5.68022e-05	1	-0.723147	0.259064	0	1.4732	0.0215723	1	0.750058	0.520467	0
hsa-miR-625-5p						0.00039214	0.00391791	1	-0.582045	0.641036	0	0.966202	0.500534	0	0.384157	1	0
hsa-miR-627-3p						0.582003	0.834934	0	0.336482	0.848105	0	-0.667865	0.632051	0	-0.331383	1	0
hsa-miR-627-5p						0.122569	0.332356	0	-0.0738821	1	0	0.781898	0.689918	0	0.708016	0.970481	0
hsa-miR-628-3p						0.000724794	0.00670509	1	0.989538	0.160578	0	-0.473491	0.685525	0	0.516047	0.913102	0
hsa-miR-628-5p						4.38471e-05	0.000508084	1	1.54109	0.0297374	1	-0.288594	0.900291	0	1.2525	0.514295	0
hsa-miR-629-3p						0.0882277	0.259574	0	-0.161489	0.892933	0	0.887342	0.29256	0	0.725853	0.576575	0
hsa-miR-629-5p						0.0301743	0.127985	0	-0.305242	0.597998	0	0.485233	0.494592	0	0.179991	1	0
hsa-miR-632						0.821431	0.892498	0	-0.0788268	1	0	0.278336	1	0	0.199509	1	0
hsa-miR-636-3p						0.877583	0.928817	0	0.12305	1	0	-0.217351	1	0	-0.0943014	1	0
hsa-miR-639						0.0267516	0.118381	0	-4.39415	0.0256622	-1	-1.17981	0.815635	0	-5.57395	0.0674893	0
hsa-miR-641						0.32498	0.603963	0	-0.227881	0.744076	0	0.090875	1	0	-0.137006	1	0
hsa-miR-642a-3p/642b-3p						0.000932018	0.00828133	1	0.654265	0.622799	0	1.76679	0.156731	0	2.42105	0.238157	0
hsa-miR-642a-5p						0.00233486	0.0177323	1	0.568442	0.714052	0	1.26842	0.465424	0	1.83686	0.438018	0
hsa-miR-643-3p						0.528142	0.802604	0	-0.298804	0.800361	0	0.0529322	1	0	-0.245871	1	0
hsa-miR-643-5p						0.278741	0.550623	0	-0.397839	0.886656	0	0.383954	0.970952	0	-0.0138843	1	0
hsa-miR-650						0.0737729	0.229697	0	-0.767039	0.552173	0	-1.73943	0.563276	0	-2.50647	0.514295	0
hsa-miR-6500-3p						0.000316242	0.0032168	1	0.607572	0.677766	0	3.31385	0.0421275	1	3.92143	0.0674893	0
hsa-miR-6501-3p						0.962759	0.975781	0	0.486015	0.80477	0	0.141601	1	0	0.627616	1	0
hsa-miR-6501-5p						0.166325	0.421722	0	-0.105565	0.984341	0	-0.634574	0.641801	0	-0.740138	0.820548	0
hsa-miR-6502-3p						1.3249e-15	3.96623e-14	1	0.315385	0.723843	0	-0.0662652	1	0	0.24912	1	0
hsa-miR-6502-5p						0.370356	0.655745	0	0.936424	0.750434	0	-0.130725	1	0	0.805699	1	0
hsa-miR-6503-3p						0.0871445	0.258068	0	0.83835	0.720592	0	-1.06766	0.674313	0	-0.229308	1	0
hsa-miR-6503-5p						0.0924184	0.268419	0	1.45462	0.493044	0	-3.43151	0.15419	0	-1.97689	0.608329	0
hsa-miR-6505-3p						0.0667899	0.216432	0	2.16399	0.303497	0	-0.23508	1	0	1.92891	0.695533	0
hsa-miR-6505-5p						0.78487	0.869054	0	0.408564	0.89273	0	-0.0863302	1	0	0.322234	1	0
hsa-miR-6506-5p						0.00248764	0.0187657	1	1.74827	0.161083	0	0.263621	0.917816	0	2.01189	0.524412	0
hsa-miR-6508-3p						0.490172	0.767344	0	0.722851	0.797297	0	-0.526969	0.963596	0	0.195882	1	0
hsa-miR-6508-5p						0.84254	0.905952	0	-1.2748	0.552173	0	-0.225	1	0	-1.4998	0.664083	0
hsa-miR-6509-3p						0.685555	0.848811	0	-0.756278	0.78683	0	-0.52431	1	0	-1.28059	0.916348	0
hsa-miR-6509-5p						0.610741	0.848811	0	-0.494624	0.862503	0	-0.170372	1	0	-0.664995	1	0
hsa-miR-651-3p						0.371568	0.655745	0	-0.175623	0.879149	0	-1.67753	0.500534	0	-1.85315	0.663818	0
hsa-miR-651-5p						1.17149e-07	1.57696e-06	1	1.3454	0.125803	0	-2.10963	0.0136609	-1	-0.764233	0.766734	0
hsa-miR-6510-3p						0.0334193	0.129272	0	-0.0327613	1	0	-3.03293	0.107343	0	-3.06569	0.516167	0
hsa-miR-6511a-3p						0.27068	0.539441	0	0.185045	0.879959	0	-0.701304	0.468739	0	-0.516259	0.824971	0
hsa-miR-6511a-5p						0.584549	0.83592	0	1.24523	0.672672	0	1.30742	0.563276	0	2.55265	0.532281	0
hsa-miR-6511b-3p						0.00280956	0.0204398	1	0.152522	0.919181	0	-1.11449	0.156731	0	-0.961967	0.516167	0
hsa-miR-6511b-5p						0.605347	0.848811	0	2.71711	0.11703	0	-0.799887	0.872394	0	1.91722	0.573583	0
hsa-miR-6513-3p						0.0468441	0.167684	0	1.75614	0.41181	0	-0.84993	0.74994	0	0.906205	1	0
hsa-miR-6513-5p						0.527055	0.801781	0	1.65923	0.217542	0	1.06109	0.714793	0	2.72033	0.435385	0
hsa-miR-6514-3p						0.0398974	0.148738	0	-1.24132	0.552173	0	-0.385053	1	0	-1.62637	0.638377	0
hsa-miR-6514-5p						0.483904	0.763199	0	-0.0609362	1	0	-0.254964	0.913259	0	-0.3159	1	0
hsa-miR-6515-3p						0.436462	0.721379	0	-1.53543	0.363292	0	-0.37855	1	0	-1.91398	0.497217	0
hsa-miR-6515-5p						0.645259	0.848811	0	-0.309098	0.904298	0	-0.439963	0.889093	0	-0.749061	0.954232	0
hsa-miR-6516-3p						0.344319	0.623374	0	-0.0561217	1	0	0.716344	0.580315	0	0.660223	0.846687	0
hsa-miR-6516-5p						0.834576	0.900685	0	0.542141	0.780736	0	0.0883457	1	0	0.630487	1	0
hsa-miR-652-3p						0.0496208	0.174293	0	0.522461	0.286985	0	0.334535	0.632051	0	0.856996	0.382158	0
hsa-miR-652-5p						0.018219	0.0860425	0	0.982822	0.490476	0	0.615668	0.7489	0	1.59849	0.516167	0
hsa-miR-6529-5p						0.348595	0.628421	0	-0.920572	0.580346	0	-1.8663	0.468282	0	-2.78688	0.412007	0
hsa-miR-653-3p						0.00333892	0.0236034	1	-0.499747	0.769453	0	0.79101	0.673966	0	0.291264	1	0
hsa-miR-653-5p						0.707591	0.848811	0	2.08015	0.0928228	0	-1.18945	0.308784	0	0.890702	1	0
hsa-miR-654-3p						0.00965953	0.0525778	0	3.96772	0.0072918	1	-0.957479	0.735969	0	3.01024	0.514422	0
hsa-miR-654-5p						0.964428	0.975863	0	1.21554	0.622956	0	-0.0998933	1	0	1.11565	1	0
hsa-miR-655-3p						0.0154134	0.0753245	0	4.38763	0.00228661	1	-0.0150929	1	0	4.37253	0.332353	0
hsa-miR-655-5p						0.176513	0.424804	0	0.664396	0.387291	0	0.0404505	1	0	0.704847	0.772409	0
hsa-miR-656-3p						0.079432	0.240651	0	2.21987	0.140661	0	0.523353	0.723586	0	2.74323	0.438018	0
hsa-miR-658						0.0729154	0.228292	0	-1.19045	0.495647	0	-2.79646	0.157363	0	-3.98691	0.276658	0
hsa-miR-659-3p						7.03035e-13	1.46335e-11	1	0.421757	0.635789	0	-0.0892094	1	0	0.332548	1	0
hsa-miR-659-5p						0.88073	0.930832	0	-0.0331147	1	0	-0.101818	1	0	-0.134932	1	0
hsa-miR-660-3p						0.86722	0.920449	0	-0.500281	0.848105	0	-0.48126	0.897587	0	-0.98154	0.913102	0
hsa-miR-660-5p						0.465289	0.747103	0	0.22245	0.89273	0	-0.228495	0.960976	0	-0.00604506	1	0
hsa-miR-663a-3p						0.0068358	0.0400179	1	-1.93408	0.200044	0	2.61287	0.17808	0	0.678794	1	0
hsa-miR-663a-5p						0.50322	0.777441	0	1.88172	0.384156	0	1.41649	0.563276	0	3.29821	0.410615	0
hsa-miR-663b						0.227222	0.482793	0	-1.67591	0.543278	0	-3.43602	0.0793328	0	-5.11193	0.119205	0
hsa-miR-664a-3p						0.259916	0.524498	0	0.531567	0.479305	0	0.238876	0.86271	0	0.770443	0.522295	0
hsa-miR-664a-5p						0.258289	0.522622	0	0.0998995	0.915093	0	-0.360609	0.579064	0	-0.260709	0.974067	0
hsa-miR-664b-3p						0.00867143	0.0483707	1	-0.216623	0.919181	0	2.05132	0.120996	0	1.8347	0.410615	0
hsa-miR-664b-5p						0.376208	0.6602	0	0.0615321	0.98185	0	-0.651616	0.321983	0	-0.590083	0.570869	0
hsa-miR-665-3p						0.716943	0.848811	0	2.0698	0.14352	0	-0.0409165	1	0	2.02888	0.663818	0
hsa-miR-668-3p						0.708999	0.848811	0	2.63973	0.0834396	0	0.0145875	1	0	2.65431	0.570869	0
hsa-miR-670-3p						0.754013	0.848811	0	0	1	0	0	1	0	0	1	0
hsa-miR-671-3p						0.0133166	0.0672715	0	-0.360773	0.723843	0	-0.0792645	1	0	-0.440037	0.954232	0
hsa-miR-671-5p						0.123941	0.334629	0	-0.0898623	0.98185	0	-0.216544	0.943632	0	-0.306406	1	0
hsa-miR-6716-3p						0.890423	0.93536	0	-0.844627	0.777635	0	0.0924451	1	0	-0.752182	1	0
hsa-miR-6718-3p						0.846905	0.908797	0	1.9071	0.371031	0	0.450817	0.738666	0	2.35792	0.530548	0
hsa-miR-6718-5p						0.00594809	0.0362366	1	1.80549	0.446626	0	-1.77509	0.51742	0	0.0303972	1	0
hsa-miR-6721-5p						0.662951	0.848811	0	-0.750379	0.755999	0	0.787482	0.821671	0	0.0371029	1	0
hsa-miR-6722-3p						0.187464	0.427213	0	3.65494	0.088406	0	0.152735	1	0	3.80768	0.591678	0
hsa-miR-6724-5p						1.70816e-08	2.34023e-07	1	-4.40559	0.00770129	-1	-1.46108	0.403714	0	-5.86667	0.0038723	-1
hsa-miR-6726-3p						0.358891	0.641754	0	-0.0228791	1	0	-0.60178	0.855943	0	-0.624659	1	0
hsa-miR-6726-5p						0.423755	0.709846	0	-2.82389	0.224543	0	3.20963	0.312801	0	0.385738	1	0
hsa-miR-6727-3p						0.731523	0.848811	0	-0.858458	0.571246	0	1.11363	0.58039	0	0.255175	1	0
hsa-miR-6727-5p						0.225755	0.48104	0	0.409772	0.930231	0	-1.08772	0.770488	0	-0.677944	1	0
hsa-miR-6728-3p						0.000397934	0.00395821	1	-0.242609	0.901277	0	0.59611	0.688234	0	0.353501	1	0
hsa-miR-6728-5p						0.000250164	0.00257967	1	-0.536918	0.795026	0	1.01644	0.599804	0	0.479523	1	0
hsa-miR-6729-3p						0.00260095	0.0193607	1	-1.44297	0.43087	0	-4.72514	0.0215066	-1	-6.16811	0.085642	0
hsa-miR-6729-5p						0.000887262	0.00794647	1	1.06944	0.658944	0	-2.24449	0.422105	0	-1.17505	1	0
hsa-miR-6730-3p						0.754013	0.848811	0	0	1	0	0	1	0	0	1	0
hsa-miR-6730-5p						0.189656	0.427657	0	2.49982	0.260523	0	-1.01879	0.843886	0	1.48103	0.929791	0
hsa-miR-6731-3p						0.185774	0.424804	0	3.71879	0.0881746	0	-1.29891	0.688234	0	2.41989	0.522295	0
hsa-miR-6731-5p						0.129946	0.346112	0	0.19481	0.975266	0	-1.83115	0.329535	0	-1.63634	0.625262	0
hsa-miR-6732-3p						0.0133985	0.0675333	0	-0.886152	0.806561	0	-1.96834	0.476111	0	-2.8545	0.525311	0
hsa-miR-6733-3p						0.39093	0.67497	0	-2.44544	0.133971	0	1.91179	0.514163	0	-0.533647	1	0
hsa-miR-6733-5p						0.159232	0.407691	0	0.23976	0.930231	0	1.25408	0.535185	0	1.49384	0.584168	0
hsa-miR-6734-3p						0.0173415	0.0827754	0	3.08247	0.0781685	0	-2.39022	0.299864	0	0.692256	0.710778	0
hsa-miR-6734-5p						0.313574	0.590877	0	-0.155643	0.947722	0	-0.254051	0.964071	0	-0.409694	1	0
hsa-miR-6735-3p						0.788331	0.869945	0	-1.2963	0.486781	0	0.367797	1	0	-0.928498	0.627996	0
hsa-miR-6735-5p						0.0170573	0.0817586	0	0.756444	0.762543	0	-1.44851	0.563276	0	-0.692066	1	0
hsa-miR-6736-3p						1.68766e-08	2.32752e-07	1	-0.805235	0.357889	0	0.177087	1	0	-0.628148	1	0
hsa-miR-6736-5p						0.196713	0.43732	0	2.71558	0.0165495	1	-2.12203	0.0850826	0	0.593542	1	0
hsa-miR-6737-3p						0.728401	0.848811	0	-0.459486	0.673096	0	0.601	0.681089	0	0.141514	1	0
hsa-miR-6738-3p						0.887661	0.934513	0	0.44711	0.889949	0	-1.19084	0.638658	0	-0.743727	1	0
hsa-miR-6738-5p						0.0320914	0.128613	0	0.0450105	1	0	-3.21326	0.0635613	0	-3.16825	0.516167	0
hsa-miR-6739-3p						0.665301	0.848811	0	1.42416	0.408625	0	-1.06543	0.585669	0	0.358729	1	0
hsa-miR-6739-5p						0.310097	0.587495	0	-1.77924	0.37216	0	2.47637	0.428355	0	0.697125	1	0
hsa-miR-6740-3p						0.633716	0.848811	0	0.60021	0.892712	0	1.53559	0.51742	0	2.1358	0.522295	0
hsa-miR-6740-5p						0.784714	0.869054	0	3.24313	0.13275	0	-0.690859	0.917816	0	2.55227	0.516167	0
hsa-miR-6741-3p						0.134225	0.353322	0	0.037985	1	0	-0.753385	0.531954	0	-0.7154	0.710384	0
hsa-miR-6741-5p						0.832801	0.899906	0	0.0350313	1	0	1.14108	0.716584	0	1.17612	0.936208	0
hsa-miR-6742-3p						0.000275886	0.00283192	1	-0.1534	0.923835	0	0.512574	0.715235	0	0.359175	1	0
hsa-miR-6742-5p						0.179944	0.424804	0	1.49332	0.277205	0	0.0691919	1	0	1.56252	0.729882	0
hsa-miR-6743-3p						0.909832	0.946063	0	-1.09924	0.715414	0	-0.727909	1	0	-1.82715	0.78457	0
hsa-miR-6746-3p						0.356246	0.638121	0	-0.52122	0.879149	0	4.6282	0.156731	0	4.10698	0.412007	0
hsa-miR-6747-3p						0.0756952	0.233876	0	-1.28165	0.576393	0	-0.188333	1	0	-1.46998	0.672433	0
hsa-miR-6747-5p						0.731102	0.848811	0	-1.05973	0.551237	0	1.38353	0.563276	0	0.323806	1	0
hsa-miR-6748-3p						0.13018	0.346325	0	-2.50982	0.249215	0	2.46342	0.371373	0	-0.0464007	1	0
hsa-miR-6748-5p						0.882553	0.931883	0	-0.454118	0.936033	0	-0.0307837	1	0	-0.484901	1	0
hsa-miR-6749-3p						0.319078	0.594766	0	0.258392	0.975825	0	-0.94938	0.801846	0	-0.690988	1	0
hsa-miR-675-3p						0.906374	0.944828	0	-0.68655	0.86644	0	-0.266368	1	0	-0.952918	1	0
hsa-miR-675-5p						0.277161	0.549354	0	-1.11671	0.670337	0	-3.66303	0.15419	0	-4.77974	0.306184	0
hsa-miR-6750-3p						0.0287285	0.124935	0	0.0310934	1	0	-1.8655	0.159116	0	-1.83441	0.592325	0
hsa-miR-6750-5p						0.760377	0.853267	0	2.27328	0.387291	0	-2.50606	0.376451	0	-0.232773	1	0
hsa-miR-6751-3p						0.031006	0.128509	0	0.0408574	1	0	-2.70334	0.0846771	0	-2.66248	0.521502	0
hsa-miR-6751-5p						0.111285	0.310382	0	-0.360922	0.938561	0	-3.16623	0.0809669	0	-3.52715	0.306184	0
hsa-miR-6752-3p						0.371628	0.655745	0	-2.19538	0.355825	0	2.29215	0.420255	0	0.0967664	1	0
hsa-miR-6753-3p						0.95285	0.970551	0	-0.070322	0.983029	0	0.510771	0.960976	0	0.440449	1	0
hsa-miR-6753-5p						0.17336	0.424804	0	2.39023	0.0907341	0	-2.19401	0.129826	0	0.196224	1	0
hsa-miR-6754-3p						0.536725	0.80977	0	-1.46224	0.588488	0	0.0382312	1	0	-1.42401	0.898848	0
hsa-miR-6755-3p						0.716487	0.848811	0	-0.490913	0.892933	0	1.97809	0.414384	0	1.48718	0.623105	0
hsa-miR-6755-5p						0.473126	0.755277	0	0.833489	0.720592	0	-1.11369	0.621876	0	-0.280198	1	0
hsa-miR-6756-3p						0.541695	0.811416	0	-0.792118	0.566341	0	1.05362	0.574887	0	0.261504	1	0
hsa-miR-6758-3p						0.29755	0.573665	0	1.26811	0.593893	0	-0.836361	0.847485	0	0.431751	1	0
hsa-miR-6758-5p						0.619674	0.848811	0	0.0543896	1	0	-0.166077	1	0	-0.111687	1	0
hsa-miR-6759-5p						0.065631	0.214134	0	0.888949	0.747723	0	-0.0992968	1	0	0.789652	1	0
hsa-miR-676-3p						0.501386	0.777231	0	0.610796	0.879149	0	3.33668	0.19334	0	3.94747	0.323882	0
hsa-miR-676-5p						0.0018329	0.0145083	1	-0.193541	0.90069	0	0.636518	0.680436	0	0.442977	1	0
hsa-miR-6760-3p						0.533962	0.80742	0	0.800041	0.747723	0	-1.01923	0.750616	0	-0.219189	1	0
hsa-miR-6760-5p						0.438855	0.722745	0	0.0764672	1	0	4.91683	0.120073	0	4.9933	0.276658	0
hsa-miR-6761-3p						0.0521372	0.180871	0	-0.466077	0.929152	0	-3.28353	0.196731	0	-3.7496	0.410615	0
hsa-miR-6761-5p						0.0952855	0.274272	0	-1.20336	0.720592	0	-1.05337	0.833306	0	-2.25674	0.638377	0
hsa-miR-6762-3p						0.136699	0.358576	0	-0.423209	0.86628	0	-2.48608	0.0969244	0	-2.90929	0.324704	0
hsa-miR-6762-5p						0.184959	0.424804	0	2.68338	0.160578	0	0.133655	1	0	2.81703	0.638377	0
hsa-miR-6763-3p						0.572002	0.825327	0	0.968709	0.762417	0	2.01627	0.470899	0	2.98497	0.515984	0
hsa-miR-6763-5p						0.62573	0.848811	0	-0.0464342	1	0	-0.447419	0.942572	0	-0.493853	1	0
hsa-miR-6764-3p						0.000824321	0.00750232	1	1.61396	0.446626	0	-3.99142	0.00425578	-1	-2.37746	0.504279	0
hsa-miR-6764-5p						0.30806	0.585729	0	-0.148978	0.953127	0	0.761935	0.588846	0	0.612957	0.917946	0
hsa-miR-6766-3p						0.931267	0.959435	0	-0.0631043	1	0	0.174511	1	0	0.111407	1	0
hsa-miR-6766-5p						0.820976	0.892434	0	0.125433	1	0	-0.646887	0.959134	0	-0.521454	1	0
hsa-miR-6767-5p						0.277769	0.549496	0	-0.652542	0.626135	0	0.0365761	1	0	-0.615966	0.94381	0
hsa-miR-6769b-3p						0.0316641	0.128613	0	-0.666041	0.7863	0	-1.37053	0.533509	0	-2.03658	0.521502	0
hsa-miR-6770-3p						0.884489	0.932613	0	-0.691489	0.792939	0	0.394796	0.971634	0	-0.296693	1	0
hsa-miR-6770-5p						0.72824	0.848811	0	-0.559996	0.637271	0	0.729854	0.641801	0	0.169858	1	0
hsa-miR-6771-3p						0.00538405	0.033714	1	-0.662691	0.724926	0	0.934074	0.613287	0	0.271383	1	0
hsa-miR-6771-5p						0.031198	0.128509	0	0.0416269	1	0	-2.78817	0.0793328	0	-2.74654	0.520467	0
hsa-miR-6772-3p						0.312308	0.590469	0	0.990179	0.793763	0	5.18926	0.12097	0	6.17944	0.234321	0
hsa-miR-6774-3p						0.00383813	0.0263857	1	-0.691469	0.830925	0	-2.49314	0.372743	0	-3.18461	0.510243	0
hsa-miR-6774-5p						0.00627351	0.0377082	1	-0.337261	0.950709	0	-5.05204	0.0289994	-1	-5.3893	0.273092	0
hsa-miR-6775-3p						0.639623	0.848811	0	0.38479	1	0	-0.32349	1	0	0.0612999	1	0
hsa-miR-6776-3p						0.944933	0.96555	0	-0.19756	0.953951	0	1.25471	0.579064	0	1.05715	0.638377	0
hsa-miR-6777-3p						0.465471	0.747103	0	0.815436	0.732351	0	-1.30524	0.641801	0	-0.489804	1	0
hsa-miR-6777-5p						0.0490608	0.173683	0	-0.887919	0.752379	0	-3.18175	0.243416	0	-4.06967	0.438018	0
hsa-miR-6779-3p						1.44154e-15	3.96623e-14	1	0.284611	0.728599	0	-0.0602184	1	0	0.224393	1	0
hsa-miR-6779-5p						0.42375	0.709846	0	0.346181	0.950709	0	-0.10045	1	0	0.245731	1	0
hsa-miR-6780a-3p						0.00227027	0.017359	1	-0.757762	0.52526	0	-2.08071	0.371809	0	-2.83847	0.410639	0
hsa-miR-6780a-5p						0.342034	0.621076	0	-0.0342685	1	0	-0.757232	0.735286	0	-0.791501	0.98917	0
hsa-miR-6780b-3p						0.556827	0.816754	0	0.693481	0.769107	0	-2.14345	0.466344	0	-1.44997	0.867199	0
hsa-miR-6780b-5p						0.179415	0.424804	0	1.20059	0.327883	0	0.053921	1	0	1.25451	0.78954	0
hsa-miR-6781-3p						0.758653	0.852726	0	1.28783	0.222935	0	-0.0267273	1	0	1.2611	0.728292	0
hsa-miR-6782-3p						0.279195	0.551036	0	1.04705	0.669969	0	-1.89529	0.324039	0	-0.848237	0.843523	0
hsa-miR-6782-5p						0.484117	0.763199	0	-0.751172	0.570387	0	-0.832919	0.86271	0	-1.58409	0.584168	0
hsa-miR-6783-3p						0.694823	0.848811	0	0.548081	0.822028	0	-0.851812	0.752444	0	-0.303731	1	0
hsa-miR-6783-5p						0.6652	0.848811	0	-1.16112	0.655163	0	1.95095	0.530769	0	0.789831	1	0
hsa-miR-6784-3p						0.440978	0.72359	0	-1.69247	0.365474	0	-0.862656	0.897587	0	-2.55513	0.451366	0
hsa-miR-6785-3p						0.00400127	0.0270116	1	-0.0850954	1	0	1.20774	0.563276	0	1.12264	0.663877	0
hsa-miR-6785-5p						0.292379	0.566123	0	-1.99246	0.43087	0	0.572842	0.926272	0	-1.41962	0.825806	0
hsa-miR-6786-3p						0.403682	0.690097	0	0.276009	0.928626	0	0.255752	1	0	0.531761	1	0
hsa-miR-6786-5p						0.185129	0.424804	0	2.70167	0.140661	0	0.114332	1	0	2.816	0.63529	0
hsa-miR-6787-3p						0.314286	0.590877	0	-1.22188	0.670337	0	-1.0192	0.833299	0	-2.24108	0.623105	0
hsa-miR-6788-3p						0.0400098	0.148883	0	-0.366868	0.800361	0	-1.16926	0.696282	0	-1.53613	0.790349	0
hsa-miR-6788-5p						0.0320914	0.128613	0	0.0450101	1	0	-3.21326	0.0635613	0	-3.16825	0.516167	0
hsa-miR-6789-3p						0.484909	0.763893	0	-0.985181	0.623826	0	-0.461815	1	0	-1.447	0.70874	0
hsa-miR-6789-5p						0.7312	0.848811	0	-1.08924	0.549696	0	1.42324	0.563276	0	0.334004	1	0
hsa-miR-6790-3p						1.60532e-08	2.26931e-07	1	-1.03816	0.318747	0	0.234589	1	0	-0.803571	1	0
hsa-miR-6790-5p						0.730745	0.848811	0	-1.01567	0.552173	0	1.32481	0.563276	0	0.30914	1	0
hsa-miR-6791-3p						0.970521	0.979233	0	0.458752	0.892933	0	-0.54626	0.950779	0	-0.0875072	1	0
hsa-miR-6793-3p						0.440155	0.723399	0	-0.801772	0.800361	0	-0.28561	1	0	-1.08738	1	0
hsa-miR-6793-5p						0.00480142	0.0314682	1	-1.5446	0.48945	0	-1.18171	0.588846	0	-2.72631	0.41552	0
hsa-miR-6794-3p						0.655266	0.848811	0	0.255337	1	0	2.30192	0.388042	0	2.55725	0.516167	0
hsa-miR-6794-5p						0.360232	0.64321	0	-0.694653	0.890788	0	2.89862	0.34834	0	2.20397	0.516167	0
hsa-miR-6795-3p						0.254593	0.518881	0	-1.63324	0.575992	0	-0.741059	0.914914	0	-2.3743	0.666643	0
hsa-miR-6795-5p						0.99309	0.995304	0	-0.283464	0.964444	0	-1.46276	0.698836	0	-1.74623	0.914523	0
hsa-miR-6796-3p						0.636935	0.848811	0	-1.17961	0.719712	0	2.16281	0.476154	0	0.983197	0.76851	0
hsa-miR-6796-5p						0.0331481	0.129272	0	-0.035116	1	0	-3.45575	0.0756408	0	-3.49087	0.510243	0
hsa-miR-6797-3p						0.667289	0.848811	0	0.942645	0.658944	0	0.692491	0.889093	0	1.63514	0.733176	0
hsa-miR-6797-5p						0.0335526	0.129376	0	0.0500912	1	0	-4.14085	0.0374331	-1	-4.09076	0.509095	0
hsa-miR-6798-3p						0.743552	0.848811	0	0.869571	0.727451	0	-0.544679	0.960976	0	0.324892	1	0
hsa-miR-6798-5p						0.738393	0.848811	0	0.414828	0.934189	0	1.34709	0.563276	0	1.76192	0.631056	0
hsa-miR-6799-3p						0.674416	0.848811	0	-1.75524	0.52526	0	2.0877	0.466344	0	0.332459	1	0
hsa-miR-6799-5p						0.258846	0.522808	0	-1.14165	0.550119	0	-3.02508	0.25429	0	-4.16673	0.285627	0
hsa-miR-6800-3p						3.89492e-09	6.73522e-08	1	0.195497	0.720852	0	0.224905	0.935583	0	0.420402	0.911957	0
hsa-miR-6802-3p						0.0932516	0.270141	0	-0.376597	0.593427	0	-0.325626	0.709769	0	-0.702223	0.522295	0
hsa-miR-6802-5p						0.479814	0.760664	0	0.945467	0.736024	0	-1.20203	0.728968	0	-0.256561	1	0
hsa-miR-6803-3p						0.0338469	0.129843	0	-0.418326	0.573158	0	-0.212514	0.897587	0	-0.63084	0.625262	0
hsa-miR-6804-3p						0.153589	0.397773	0	1.45769	0.461311	0	-2.41658	0.261361	0	-0.958883	0.95728	0
hsa-miR-6804-5p						0.815393	0.889376	0	0.702221	0.806514	0	-0.30313	1	0	0.399091	1	0
hsa-miR-6805-3p						0.189668	0.427657	0	-0.595594	0.589001	0	-1.6891	0.563276	0	-2.28469	0.520467	0
hsa-miR-6805-5p						0.565025	0.819307	0	2.09259	0.161083	0	-1.6397	0.368323	0	0.452891	1	0
hsa-miR-6806-3p						0.653101	0.848811	0	-1.51953	0.493044	0	0.575471	0.876999	0	-0.94406	0.974067	0
hsa-miR-6807-5p						0.687513	0.848811	0	-0.338967	0.94471	0	1.75715	0.573428	0	1.41819	0.846687	0
hsa-miR-6808-3p						0.646446	0.848811	0	0.548515	0.837897	0	3.29879	0.269188	0	3.8473	0.392452	0
hsa-miR-6808-5p						0.182693	0.424804	0	2.25243	0.160578	0	0.0978304	1	0	2.35026	0.642438	0
hsa-miR-6809-5p						0.730362	0.848811	0	-0.608142	0.635493	0	0.789364	0.637675	0	0.181223	1	0
hsa-miR-6810-3p						0.509881	0.78454	0	0.225124	0.962479	0	-0.59377	0.867231	0	-0.368645	1	0
hsa-miR-6810-5p						0.182062	0.424804	0	1.65847	0.408625	0	-2.74803	0.205943	0	-1.08955	0.95728	0
hsa-miR-6812-3p						0.00114569	0.00990583	1	3.94336	0.0169579	1	-2.84915	0.0793328	0	1.09421	0.840356	0
hsa-miR-6813-3p						0.789592	0.870003	0	0.541996	0.879149	0	-0.630328	0.931967	0	-0.0883322	1	0
hsa-miR-6813-5p						0.157121	0.404129	0	-0.043502	1	0	-0.903423	0.660255	0	-0.946925	0.930638	0
hsa-miR-6814-3p						0.754013	0.848811	0	0	1	0	0	1	0	0	1	0
hsa-miR-6814-5p						0.754013	0.848811	0	0	1	0	0	1	0	0	1	0
hsa-miR-6815-5p						0.754013	0.848811	0	0	1	0	0	1	0	0	1	0
hsa-miR-6816-3p						0.217981	0.468472	0	0.84329	0.806191	0	-1.83287	0.539596	0	-0.989582	1	0
hsa-miR-6817-3p						0.214938	0.464953	0	-2.95933	0.0895043	0	2.42508	0.414384	0	-0.534253	1	0
hsa-miR-6818-3p						0.864771	0.92002	0	1.06337	0.614217	0	-0.71087	0.886546	0	0.352496	1	0
hsa-miR-6818-5p						0.997057	0.997501	0	0.64242	0.858214	0	-1.57041	0.580315	0	-0.927989	1	0
hsa-miR-6819-3p						0.340507	0.619398	0	0.477803	0.892933	0	-1.27357	0.666793	0	-0.795762	1	0
hsa-miR-6819-5p						1.17417e-05	0.000145831	1	0.0683269	1	0	-4.09937	0.00508595	-1	-4.03105	0.36589	0
hsa-miR-6820-3p						0.548112	0.812233	0	-0.0750926	1	0	1.99371	0.56287	0	1.91862	0.669955	0
hsa-miR-6820-5p						0.66024	0.848811	0	-0.423865	0.929675	0	1.31235	0.648196	0	0.888483	1	0
hsa-miR-6821-3p						0.728971	0.848811	0	-0.678042	0.605325	0	0.881835	0.606424	0	0.203793	1	0
hsa-miR-6821-5p						1.61691e-08	2.26931e-07	1	-1.00215	0.318747	0	0.225693	1	0	-0.776454	1	0
hsa-miR-6822-3p						0.179178	0.424804	0	1.01543	0.370762	0	0.0443442	1	0	1.05978	0.82798	0
hsa-miR-6823-3p						1.25782e-15	3.96623e-14	1	0.325854	0.722849	0	-0.0683011	1	0	0.257553	1	0
hsa-miR-6823-5p						0.00114238	0.00990583	1	0.05204	1	0	-3.06964	0.0349694	-1	-3.0176	0.479193	0
hsa-miR-6824-3p						0.000217113	0.0022807	1	-0.439977	0.837942	0	0.843581	0.632051	0	0.403604	1	0
hsa-miR-6824-5p						0.957644	0.973532	0	0.431236	0.927032	0	-0.148582	1	0	0.282654	1	0
hsa-miR-6825-3p						0.560895	0.817699	0	-2.51838	0.279129	0	2.73832	0.374394	0	0.219939	1	0
hsa-miR-6825-5p						0.451721	0.736381	0	0.516664	0.907146	0	-0.829456	0.876747	0	-0.312792	1	0
hsa-miR-6826-3p						0.0358264	0.135814	0	-1.40319	0.552173	0	-1.35758	0.563276	0	-2.76077	0.435385	0
hsa-miR-6826-5p						0.549558	0.812935	0	-2.79346	0.377995	0	3.19254	0.329535	0	0.399085	1	0
hsa-miR-6829-5p						0.730745	0.848811	0	-1.01568	0.552173	0	1.32483	0.563276	0	0.30915	1	0
hsa-miR-6832-3p						0.727977	0.848811	0	-0.446473	0.677766	0	0.584775	0.683441	0	0.138302	1	0
hsa-miR-6832-5p						0.423107	0.709846	0	0.680644	0.829136	0	-1.22047	0.68991	0	-0.539826	1	0
hsa-miR-6833-3p						0.586449	0.838104	0	-0.735364	0.770607	0	1.29992	0.666793	0	0.564557	1	0
hsa-miR-6833-5p						0.0419686	0.154412	0	0.850477	0.383346	0	-3.93985	0.0597785	0	-3.08937	0.724342	0
hsa-miR-6834-5p						0.659303	0.848811	0	2.95382	0.0800543	0	-0.0479637	1	0	2.90585	0.584229	0
hsa-miR-6835-5p						0.732268	0.848811	0	-1.19153	0.536341	0	1.55899	0.556601	0	0.367459	1	0
hsa-miR-6837-3p						0.251934	0.514861	0	1.85861	0.408625	0	-1.33581	0.574887	0	0.522802	1	0
hsa-miR-6837-5p						0.0486419	0.172631	0	-0.372965	0.92242	0	-1.53252	0.604691	0	-1.90549	0.798441	0
hsa-miR-6838-3p						1.1444e-15	3.96623e-14	1	0.346251	0.720592	0	-0.07225	1	0	0.274001	1	0
hsa-miR-6838-5p						0.503884	0.777441	0	-2.89768	0.277205	0	1.20869	0.722318	0	-1.68899	0.605966	0
hsa-miR-6839-3p						1.48586e-10	2.71563e-09	1	0.478406	0.571246	0	-0.102155	1	0	0.376251	1	0
hsa-miR-6839-5p						0.294466	0.569182	0	0.551048	0.867334	0	2.30948	0.428355	0	2.86052	0.497217	0
hsa-miR-6840-3p						0.0321906	0.128613	0	-1.66364	0.561384	0	1.95691	0.500771	0	0.293269	1	0
hsa-miR-6840-5p						0.00979656	0.0529391	0	-0.221242	1	0	2.21656	0.437401	0	1.99532	0.531054	0
hsa-miR-6842-3p						0.0215094	0.0986797	0	0.524306	0.597998	0	-0.650973	0.574887	0	-0.126667	1	0
hsa-miR-6842-5p						0.389114	0.673904	0	0.0574233	1	0	-0.565324	0.612958	0	-0.5079	0.935487	0
hsa-miR-6843-3p						0.0323612	0.128757	0	0.0460002	1	0	-3.35854	0.0604084	0	-3.31254	0.516167	0
hsa-miR-6844						0.1312	0.346984	0	1.78806	0.277205	0	-1.81463	0.341467	0	-0.0265632	1	0
hsa-miR-6845-5p						0.728971	0.848811	0	-0.678039	0.605325	0	0.881827	0.606424	0	0.203788	1	0
hsa-miR-6847-3p						0.663619	0.848811	0	0.970193	0.563539	0	0.806441	0.666793	0	1.77663	0.521502	0
hsa-miR-6847-5p						0.938168	0.964129	0	0.409139	0.907892	0	1.07739	0.744635	0	1.48653	0.860501	0
hsa-miR-6848-5p						0.00724517	0.0420856	1	-0.297795	0.960552	0	-3.80928	0.0474493	-1	-4.10707	0.306184	0
hsa-miR-6849-3p						0.41036	0.697798	0	-1.63891	0.367976	0	1.9569	0.458012	0	0.317983	1	0
hsa-miR-6849-5p						0.730836	0.848811	0	-1.27785	0.494168	0	1.3435	0.563276	0	0.0656505	1	0
hsa-miR-6850-5p						9.89564e-16	3.96623e-14	1	0.369961	0.710072	0	-0.0767346	1	0	0.293226	1	0
hsa-miR-6851-3p						0.427201	0.71285	0	-1.02125	0.613983	0	-0.274233	1	0	-1.29549	0.748351	0
hsa-miR-6851-5p						0.765837	0.856944	0	0.413186	0.973605	0	-1.25611	0.651974	0	-0.842925	1	0
hsa-miR-6852-5p						0.343353	0.622969	0	0.688065	0.587395	0	0.556369	0.78737	0	1.24443	0.609244	0
hsa-miR-6853-3p						0.964576	0.975863	0	0.637034	0.844391	0	0.0910712	1	0	0.728105	1	0
hsa-miR-6854-3p						0.0278577	0.122074	0	0.0246427	1	0	-1.43096	0.264669	0	-1.40631	0.638377	0
hsa-miR-6854-5p						0.276469	0.548545	0	1.40751	0.570703	0	-0.676689	0.927815	0	0.730822	1	0
hsa-miR-6855-3p						0.0385164	0.144791	0	-0.612207	0.547893	0	0.888828	0.429922	0	0.276621	1	0
hsa-miR-6855-5p						0.84268	0.905952	0	0.501283	0.8021	0	0.110593	1	0	0.611877	1	0
hsa-miR-6856-3p						0.805955	0.882078	0	0.193953	0.98995	0	1.28457	0.563276	0	1.47852	0.638377	0
hsa-miR-6856-5p						0.731448	0.848811	0	-1.40424	0.479305	0	1.47937	0.563276	0	0.0751263	1	0
hsa-miR-6857-3p						0.611436	0.848811	0	1.79646	0.223724	0	-0.0770652	1	0	1.71939	0.522295	0
hsa-miR-6857-5p						0.465378	0.747103	0	-2.11096	0.157042	0	1.28218	0.58039	0	-0.828779	1	0
hsa-miR-6858-3p						1.62382e-08	2.26931e-07	1	-0.982189	0.325502	0	0.220651	1	0	-0.761539	1	0
hsa-miR-6858-5p						0.340939	0.619588	0	-2.00247	0.330425	0	2.83937	0.3908	0	0.836899	1	0
hsa-miR-6859-3p						0.408072	0.694959	0	-1.55879	0.365573	0	1.69758	0.470899	0	0.138789	1	0
hsa-miR-6859-5p						0.098584	0.281597	0	0.850934	0.648806	0	0.211167	1	0	1.0621	0.903645	0
hsa-miR-6861-5p						0.0424436	0.155396	0	-1.24535	0.495647	0	-3.77086	0.0895738	0	-5.01622	0.197874	0
hsa-miR-6862-3p						0.731523	0.848811	0	-0.801756	0.586448	0	1.03913	0.588846	0	0.237377	1	0
hsa-miR-6862-5p						0.0466432	0.167498	0	2.13607	0.387266	0	3.34134	0.272465	0	5.4774	0.273092	0
hsa-miR-6863						0.731892	0.848811	0	-1.13635	0.543278	0	1.48496	0.563276	0	0.348611	1	0
hsa-miR-6864-5p						0.0606268	0.202209	0	0.384219	0.929152	0	-2.01558	0.468739	0	-1.63136	0.887405	0
hsa-miR-6865-3p						0.0284941	0.12462	0	1.55205	0.143124	0	-2.30846	0.0793328	0	-0.756414	1	0
hsa-miR-6865-5p						0.499213	0.776093	0	2.28294	0.236681	0	-1.36506	0.692638	0	0.917877	0.683866	0
hsa-miR-6866-3p						0.552953	0.814573	0	0.889936	0.762543	0	-0.40027	1	0	0.489666	1	0
hsa-miR-6866-5p						0.0423271	0.155222	0	-0.00936312	1	0	0.677963	0.563276	0	0.6686	0.713938	0
hsa-miR-6867-5p						0.18256	0.424804	0	2.46464	0.137722	0	0.109103	1	0	2.57374	0.626881	0
hsa-miR-6868-3p						0.0639889	0.209689	0	2.11258	0.431013	0	0.0376926	1	0	2.15027	0.720772	0
hsa-miR-6870-3p						0.72866	0.848811	0	-0.359483	0.688457	0	0.369263	0.78737	0	0.00977967	1	0
hsa-miR-6871-3p						0.297256	0.573589	0	-1.60195	0.586958	0	3.76895	0.222771	0	2.167	0.521671	0
hsa-miR-6871-5p						0.265886	0.534502	0	-1.12502	0.724938	0	-2.84763	0.305073	0	-3.97265	0.451864	0
hsa-miR-6873-3p						0.491324	0.768612	0	-0.0519776	1	0	-0.644399	0.580315	0	-0.696377	0.78954	0
hsa-miR-6873-5p						0.72939	0.848811	0	-0.740645	0.588536	0	0.963012	0.592173	0	0.222367	1	0
hsa-miR-6874-3p						0.0116768	0.0611876	0	3.0222	0.0907341	0	1.84141	0.48205	0	4.86361	0.263944	0
hsa-miR-6874-5p						0.031198	0.128509	0	0.0416261	1	0	-2.78816	0.0793328	0	-2.74654	0.520467	0
hsa-miR-6875-5p						0.03047	0.128271	0	2.67547	0.11703	0	-3.67707	0.0756408	0	-1.0016	1	0
hsa-miR-6876-3p						0.0312711	0.128509	0	0.0418978	1	0	-2.81892	0.0793328	0	-2.77703	0.520467	0
hsa-miR-6876-5p						0.71302	0.848811	0	-1.68935	0.367976	0	0.146986	1	0	-1.54237	0.520467	0
hsa-miR-6877-3p						0.0331146	0.129272	0	-0.0325804	1	0	-2.94867	0.11058	0	-2.98125	0.516167	0
hsa-miR-6877-5p						0.129824	0.346112	0	-0.65434	0.665626	0	-0.233142	1	0	-0.887482	0.795894	0
hsa-miR-6878-3p						0.0287285	0.124935	0	0.0310935	1	0	-1.86551	0.159116	0	-1.83441	0.592325	0
hsa-miR-6878-5p						0.469345	0.751486	0	-1.11012	0.532166	0	-1.66688	0.465424	0	-2.777	0.391064	0
hsa-miR-6879-3p						0.957942	0.973532	0	-0.824408	0.868277	0	0.149191	1	0	-0.675217	1	0
hsa-miR-6880-3p						0.621238	0.848811	0	-0.304433	0.923401	0	0.334359	1	0	0.0299264	1	0
hsa-miR-6880-5p						0.658974	0.848811	0	-1.84547	0.387266	0	-1.35882	0.487551	0	-3.20429	0.306729	0
hsa-miR-6881-3p						0.143019	0.372544	0	-1.57472	0.5065	0	-0.165889	1	0	-1.74061	0.67052	0
hsa-miR-6881-5p						0.0759105	0.234083	0	2.36254	0.29449	0	0.296246	0.979153	0	2.65879	0.606341	0
hsa-miR-6882-3p						0.871465	0.923646	0	-0.557137	0.884676	0	0.231515	1	0	-0.325623	1	0
hsa-miR-6882-5p						0.343686	0.623069	0	-0.371307	0.734028	0	0.683263	0.578152	0	0.311956	1	0
hsa-miR-6883-3p						0.477099	0.758499	0	-0.471151	0.938041	0	2.77146	0.29256	0	2.30031	0.510243	0
hsa-miR-6884-3p						0.517024	0.792818	0	-1.62193	0.441021	0	-0.887825	0.75388	0	-2.50976	0.479329	0
hsa-miR-6884-5p						0.713783	0.848811	0	-0.229179	0.975848	0	-0.919788	0.844857	0	-1.14897	1	0
hsa-miR-6885-3p						0.00619771	0.0374528	1	1.43894	0.387291	0	-2.63535	0.119689	0	-1.19641	0.831781	0
hsa-miR-6885-5p						0.191939	0.431047	0	-0.631632	0.633692	0	-1.97784	0.445366	0	-2.60947	0.428638	0
hsa-miR-6886-3p						0.434311	0.719478	0	1.8905	0.387266	0	1.01508	0.66261	0	2.90558	0.451864	0
hsa-miR-6886-5p						0.0173431	0.0827754	0	-1.42984	0.571246	0	1.71874	0.51742	0	0.288894	1	0
hsa-miR-6889-3p						0.754013	0.848811	0	0	1	0	0	1	0	0	1	0
hsa-miR-6889-5p						0.227513	0.482955	0	-1.61313	0.557273	0	-1.58256	0.580315	0	-3.19568	0.497217	0
hsa-miR-6890-5p						0.18292	0.424804	0	2.3643	0.152454	0	0.102807	1	0	2.46711	0.638377	0
hsa-miR-6891-3p						1.36017e-15	3.96623e-14	1	0.309285	0.724926	0	-0.0650732	1	0	0.244211	1	0
hsa-miR-6891-5p						0.498088	0.776093	0	1.46689	0.637278	0	-0.0773279	1	0	1.38956	0.996229	0
hsa-miR-6892-5p						0.447654	0.732239	0	0.182085	1	0	-1.19729	0.739566	0	-1.0152	1	0
hsa-miR-6894-3p						0.112572	0.313195	0	0.256679	0.975825	0	-3.58676	0.0317246	-1	-3.33008	0.30789	0
hsa-miR-6894-5p						0.751178	0.848811	0	0.0253235	1	0	-0.335293	1	0	-0.30997	1	0
hsa-miR-6895-3p						0.0590338	0.199261	0	2.07182	0.091756	0	0.238168	0.914914	0	2.30998	0.515984	0
hsa-miR-6895-5p						0.754013	0.848811	0	0	1	0	0	1	0	0	1	0
hsa-miR-7-1-3p						0.000100135	0.00110345	1	-0.57342	0.532166	0	1.24297	0.123928	0	0.669547	0.663474	0
hsa-miR-7-2-3p						0.0756634	0.233876	0	0.245491	0.960552	0	0.210898	1	0	0.456389	1	0
hsa-miR-7-5p						0.00650248	0.0388765	1	-0.544039	0.552173	0	0.943983	0.341592	0	0.399944	0.971472	0
hsa-miR-708-3p						0.01041	0.0557012	0	1.48761	0.443272	0	-2.36095	0.184133	0	-0.873336	1	0
hsa-miR-708-5p						0.256905	0.520759	0	0.881132	0.670993	0	-1.7669	0.436781	0	-0.885773	0.99437	0
hsa-miR-7106-3p						0.394557	0.680188	0	-1.53452	0.357889	0	1.71984	0.465424	0	0.185318	1	0
hsa-miR-7106-5p						0.079743	0.241005	0	4.04922	0.00537831	1	-2.55184	0.104106	0	1.49738	0.923498	0
hsa-miR-7108-3p						0.679914	0.848811	0	-0.271981	0.990509	0	2.07476	0.470899	0	1.80278	0.584229	0
hsa-miR-7108-5p						0.032299	0.128738	0	0.045748	1	0	-3.32502	0.0614384	0	-3.27927	0.516167	0
hsa-miR-7109-3p						0.277925	0.549496	0	-1.38975	0.222745	0	0.774986	0.683441	0	-0.614765	1	0
hsa-miR-7110-3p						0.558067	0.816754	0	-0.00517048	1	0	-1.23107	0.632051	0	-1.23624	0.887405	0
hsa-miR-7110-5p						0.0674864	0.217273	0	2.86946	0.0169579	1	-3.10681	0.0581775	0	-0.237343	1	0
hsa-miR-7111-3p						0.608348	0.848811	0	-0.084741	1	0	1.95714	0.472899	0	1.8724	0.559112	0
hsa-miR-7111-5p						0.18204	0.424804	0	1.82901	0.208272	0	0.0789798	1	0	1.90799	0.669206	0
hsa-miR-7112-3p						0.119334	0.325562	0	0.450151	0.918644	0	0.896376	0.591634	0	1.34653	0.665468	0
hsa-miR-7113-3p						0.3385	0.619398	0	-1.54426	0.440354	0	1.02844	0.613287	0	-0.515819	1	0
hsa-miR-7113-5p						0.866297	0.92002	0	-0.689289	0.755245	0	0.261849	1	0	-0.42744	1	0
hsa-miR-7114-5p						0.747705	0.848811	0	0.947054	0.739799	0	-2.41838	0.159103	0	-1.47133	0.601438	0
hsa-miR-7151-3p						0.620023	0.848811	0	0.701401	0.737677	0	-0.0633803	1	0	0.63802	1	0
hsa-miR-7151-5p						0.730351	0.848811	0	-0.326449	0.722849	0	0.431678	0.738666	0	0.105229	1	0
hsa-miR-7152-3p						6.3687e-10	1.12731e-08	1	0.484382	0.571246	0	-0.105453	1	0	0.378929	1	0
hsa-miR-7152-5p						0.0701038	0.222276	0	1.26594	0.552173	0	2.10627	0.321983	0	3.37221	0.306184	0
hsa-miR-7155-3p						0.281561	0.55444	0	1.86429	0.307345	0	0.895244	0.667685	0	2.75953	0.438018	0
hsa-miR-7161-3p						0.736409	0.848811	0	-1.23249	0.539268	0	1.60212	0.563276	0	0.369632	1	0
hsa-miR-744-3p						0.485634	0.764329	0	-0.303068	0.90069	0	0.619977	0.758965	0	0.316909	1	0
hsa-miR-744-5p						0.309691	0.587495	0	-0.247611	0.720592	0	-0.0369731	1	0	-0.284584	0.978767	0
hsa-miR-758-3p						0.0102834	0.0551719	0	3.39302	0.069163	0	-0.643195	0.938456	0	2.74982	0.589369	0
hsa-miR-758-5p						0.682862	0.848811	0	1.76826	0.175099	0	-0.047549	1	0	1.72071	0.697641	0
hsa-miR-760						0.866407	0.92002	0	-0.136679	0.983029	0	-0.323671	0.963596	0	-0.46035	1	0
hsa-miR-765						0.662122	0.848811	0	3.0889	0.271881	0	-1.64764	0.649457	0	1.44126	0.728292	0
hsa-miR-766-3p						0.046308	0.166561	0	-0.36068	0.597998	0	0.268494	0.801846	0	-0.0921861	1	0
hsa-miR-766-5p						0.0468175	0.167684	0	-0.410826	0.499786	0	0.3323	0.649457	0	-0.0785259	1	0
hsa-miR-767-3p						0.735528	0.848811	0	-0.714941	0.595609	0	0.74755	0.691117	0	0.0326089	1	0
hsa-miR-767-5p						0.73781	0.848811	0	-2.36177	0.327102	0	2.54376	0.436781	0	0.181989	1	0
hsa-miR-769-3p						0.21593	0.464953	0	-0.0791308	1	0	0.533605	0.715235	0	0.454474	1	0
hsa-miR-769-5p						0.00562378	0.0350201	1	0.0122481	1	0	0.593777	0.260242	0	0.606025	0.497217	0
hsa-miR-770-3p						0.178186	0.424804	0	0.895913	0.387291	0	0.0380231	1	0	0.933936	0.846687	0
hsa-miR-7703						0.818975	0.891121	0	-0.229874	0.936832	0	2.26405	0.371809	0	2.03418	0.525311	0
hsa-miR-7704						0.180139	0.424804	0	-1.28025	0.245469	0	1.1434	0.468739	0	-0.136848	1	0
hsa-miR-7705						0.0679612	0.217321	0	-0.351154	0.750721	0	0.877485	0.477405	0	0.526332	0.919696	0
hsa-miR-7706						0.111537	0.3107	0	-0.108538	0.974933	0	-0.280622	0.901408	0	-0.38916	1	0
hsa-miR-7843-3p						0.177703	0.424804	0	0.702618	0.434036	0	0.0277485	1	0	0.730367	0.878776	0
hsa-miR-7843-5p						1.33483e-15	3.96623e-14	1	0.315103	0.723843	0	-0.0662156	1	0	0.248888	1	0
hsa-miR-7845-3p						0.381024	0.664731	0	-2.04079	0.164132	0	1.4311	0.563276	0	-0.609683	1	0
hsa-miR-7845-5p						0.0230153	0.104101	0	-0.603763	0.720592	0	-0.584968	0.775603	0	-1.18873	0.651831	0
hsa-miR-7846-3p						0.719725	0.848811	0	0.398616	0.975266	0	-0.265073	1	0	0.133543	1	0
hsa-miR-7847-3p						0.453399	0.737512	0	-3.78336	0.185621	0	4.28797	0.264669	0	0.504612	1	0
hsa-miR-7848-3p						0.0363795	0.137679	0	-0.344388	0.892933	0	-0.747994	0.691295	0	-1.09238	0.75446	0
hsa-miR-7849-3p						0.790279	0.870003	0	1.82831	0.532166	0	0.950283	0.588846	0	2.77859	0.520467	0
hsa-miR-7850-5p						0.626547	0.848811	0	-0.595354	0.784643	0	0.164447	1	0	-0.430907	1	0
hsa-miR-7851-3p						0.589445	0.839717	0	-1.30968	0.693756	0	-0.0470933	1	0	-1.35678	0.959655	0
hsa-miR-7852-3p						1.18072e-13	2.62797e-12	1	-0.344118	0.892933	0	0.076088	1	0	-0.26803	1	0
hsa-miR-7852-5p						0.0222957	0.101693	0	2.70695	0.0335738	1	0.476117	0.737294	0	3.18307	0.392032	0
hsa-miR-7853-5p						0.179178	0.424804	0	1.01543	0.370762	0	0.0443439	1	0	1.05978	0.82798	0
hsa-miR-7854-3p						0.963468	0.975863	0	0.0233288	1	0	0.0606744	1	0	0.0840032	1	0
hsa-miR-7854-5p						0.419693	0.706189	0	0.950922	0.610663	0	-0.647684	0.821671	0	0.303238	1	0
hsa-miR-7855-5p						0.769464	0.85882	0	2.19072	0.130173	0	-0.0159057	1	0	2.17482	0.63529	0
hsa-miR-7856-5p						0.754013	0.848811	0	0	1	0	0	1	0	0	1	0
hsa-miR-7973						0.180357	0.424804	0	1.7845	0.198309	0	0.0792917	1	0	1.86379	0.665791	0
hsa-miR-7974						0.00532226	0.0335817	1	0.803461	0.590952	0	-1.98754	0.156731	0	-1.18408	0.696122	0
hsa-miR-7975						0.707513	0.848811	0	0.607533	0.927032	0	1.32262	0.562886	0	1.93015	0.591678	0
hsa-miR-7976						0.306051	0.58339	0	-0.248545	0.725367	0	-0.321406	0.654936	0	-0.569951	0.595868	0
hsa-miR-8072						0.15665	0.403379	0	-0.433736	0.972522	0	0.448098	1	0	0.0143622	1	0
hsa-miR-8485						0.627582	0.848811	0	-0.475862	0.879149	0	-0.165264	1	0	-0.641126	1	0
hsa-miR-873-3p						0.719748	0.848811	0	2.17068	0.520894	0	-1.70279	0.604691	0	0.467885	1	0
hsa-miR-873-5p						0.0113242	0.0596177	0	1.82867	0.271576	0	0.726767	0.855578	0	2.55544	0.509095	0
hsa-miR-874-3p						0.194943	0.434972	0	-0.195206	0.804847	0	0.272937	0.78916	0	0.0777313	1	0
hsa-miR-874-5p						0.0658258	0.214148	0	-0.00627001	1	0	-0.201682	1	0	-0.207952	1	0
hsa-miR-875-3p						0.200441	0.443275	0	-2.06165	0.160578	0	-0.0241921	1	0	-2.08585	0.408104	0
hsa-miR-875-5p						0.550757	0.812935	0	-2.24448	0.387031	0	-0.766995	1	0	-3.01148	0.497217	0
hsa-miR-876-3p						0.0524941	0.181385	0	2.79598	0.296431	0	2.36805	0.342658	0	5.16404	0.255233	0
hsa-miR-876-5p						0.119742	0.325885	0	-1.23011	0.705666	0	3.18309	0.205943	0	1.95298	0.516167	0
hsa-miR-877-3p						0.000741256	0.00682928	1	-0.127239	0.984141	0	-1.374	0.335403	0	-1.50124	0.515984	0
hsa-miR-877-5p						0.114191	0.316524	0	0.128977	0.936653	0	-0.561087	0.579064	0	-0.43211	0.936208	0
hsa-miR-885-3p						0.080577	0.242811	0	-3.03255	0.285064	0	4.65854	0.151342	0	1.62599	0.836506	0
hsa-miR-885-5p						0.0817905	0.244827	0	-1.88833	0.424563	0	5.6061	0.022337	1	3.71777	0.276211	0
hsa-miR-887-3p						0.250584	0.512568	0	-2.30671	0.504506	0	5.67142	0.0635613	0	3.36471	0.410615	0
hsa-miR-887-5p						0.483133	0.763199	0	-4.61399	0.160578	0	5.35309	0.120996	0	0.739104	1	0
hsa-miR-888-5p						0.00215031	0.0165544	1	-0.0418307	1	0	-5.76018	0.0108364	-1	-5.80201	0.37045	0
hsa-miR-889-3p						0.00113499	0.00988935	1	4.2271	0.00298958	1	-1.56884	0.500534	0	2.65827	0.516167	0
hsa-miR-889-5p						0.179181	0.424804	0	1.415	0.258682	0	0.0635203	1	0	1.47852	0.697641	0
hsa-miR-890						0.0338295	0.129843	0	-0.0364147	1	0	-3.98229	0.0604084	0	-4.01871	0.497217	0
hsa-miR-891a-5p						0.000711656	0.00661075	1	-0.0468366	1	0	-7.44532	0.000854651	-1	-7.49215	0.255233	0
hsa-miR-891b						0.00137714	0.0115086	1	-0.0394295	1	0	-3.8027	0.0440915	-1	-3.84213	0.437134	0
hsa-miR-892a						0.0340173	0.130274	0	-0.0367305	1	0	-4.14865	0.0564486	0	-4.18538	0.488304	0
hsa-miR-892b						0.754013	0.848811	0	0	1	0	0	1	0	0	1	0
hsa-miR-892c-3p						0.754013	0.848811	0	0	1	0	0	1	0	0	1	0
hsa-miR-9-3p						0.267489	0.536409	0	0.0663415	1	0	4.89068	0.0407952	1	4.95702	0.172454	0
hsa-miR-9-5p						0.392778	0.67764	0	0.159248	0.999376	0	5.14943	0.0137875	1	5.30868	0.0582445	0
hsa-miR-92a-1-5p						0.00782524	0.0446476	1	-0.740564	0.433682	0	0.492165	0.68991	0	-0.248399	1	0
hsa-miR-92a-2-5p						0.378501	0.661128	0	-0.226691	0.914718	0	-0.0595567	1	0	-0.286247	1	0
hsa-miR-92a-3p						0.00141204	0.0117132	1	-0.527209	0.446626	0	0.0942848	1	0	-0.432924	0.814741	0
hsa-miR-92b-3p						0.0604566	0.202209	0	-0.699919	0.570362	0	0.349515	0.882978	0	-0.350403	1	0
hsa-miR-92b-5p						0.0724005	0.226996	0	-0.100476	0.979493	0	-0.361694	0.82367	0	-0.46217	0.978767	0
hsa-miR-93-3p						0.0811845	0.243988	0	-0.398054	0.696414	0	0.382164	0.760033	0	-0.0158904	1	0
hsa-miR-93-5p						0.176049	0.424804	0	-0.16001	0.929675	0	0.3089	0.880254	0	0.148891	1	0
hsa-miR-933						0.628542	0.848811	0	0.125123	1	0	-0.541363	0.879742	0	-0.416241	1	0
hsa-miR-934						0.190628	0.428961	0	0.912978	0.784643	0	1.15875	0.566823	0	2.07172	0.571122	0
hsa-miR-935						0.338603	0.619398	0	0.363	0.964444	0	0.907026	0.862009	0	1.27003	1	0
hsa-miR-937-3p						0.990922	0.994461	0	0.0324498	1	0	-0.143181	1	0	-0.110731	1	0
hsa-miR-937-5p						0.659177	0.848811	0	2.20942	0.222543	0	-0.388034	1	0	1.82139	0.597877	0
hsa-miR-938-5p						1.88264e-13	4.1089e-12	1	0.388952	0.644091	0	-0.084257	1	0	0.304695	1	0
hsa-miR-939-3p						0.377928	0.661128	0	0.188025	1	0	1.02268	0.579064	0	1.2107	0.689682	0
hsa-miR-939-5p						0.328789	0.607827	0	-0.449435	0.950709	0	-0.761923	0.885994	0	-1.21136	1	0
hsa-miR-940-3p						0.123777	0.334629	0	1.03162	0.720592	0	4.57344	0.104106	0	5.60506	0.197874	0
hsa-miR-940-5p						0.511422	0.785835	0	0.980401	0.635789	0	-2.22901	0.422952	0	-1.24861	0.978767	0
hsa-miR-941						0.0153601	0.0753245	0	0.167278	0.917695	0	-1.53316	0.0564486	0	-1.36588	0.407001	0
hsa-miR-942-3p						0.192732	0.431139	0	-0.66011	0.703167	0	0.100403	1	0	-0.559707	1	0
hsa-miR-942-5p						0.215922	0.464953	0	-0.297482	0.658944	0	-0.143343	0.950854	0	-0.440825	0.719395	0
hsa-miR-943-3p						0.763467	0.855144	0	-0.20462	0.950709	0	0.570385	0.876999	0	0.365765	1	0
hsa-miR-944-3p						0.561293	0.817749	0	-2.56426	0.52526	0	-0.884609	0.843886	0	-3.44886	0.520467	0
hsa-miR-944-5p						0.547263	0.811509	0	-0.719097	0.552173	0	0.743149	0.641801	0	0.0240522	1	0
hsa-miR-95-3p						0.00764954	0.0438678	1	-1.15149	0.172293	0	-0.89801	0.294499	0	-2.0495	0.0753197	0
hsa-miR-95-5p						0.925307	0.956126	0	0.899188	0.878565	0	-1.71714	0.612075	0	-0.817952	1	0
hsa-miR-96-3p						0.726237	0.848811	0	-0.270976	0.724926	0	0.365767	0.749233	0	0.0947905	1	0
hsa-miR-96-5p						0.222977	0.476476	0	-0.309426	0.907146	0	1.89216	0.24872	0	1.58274	0.520467	0
hsa-miR-98-3p						0.940711	0.964445	0	0.324202	0.980453	0	-0.117863	1	0	0.206339	1	0
hsa-miR-98-5p						0.770187	0.85882	0	0.144893	0.875128	0	0.246228	0.760941	0	0.391121	0.79688	0
hsa-miR-9899						0.730754	0.848811	0	-1.10171	0.528423	0	1.15541	0.58039	0	0.0536969	1	0
hsa-miR-9900						0.731099	0.848811	0	-1.26503	0.495647	0	1.32983	0.563276	0	0.0647958	1	0
hsa-miR-9901						0.288399	0.56229	0	-4.13519	0.226364	0	6.8741	0.0850826	0	2.73892	0.516167	0
hsa-miR-9902						0.241563	0.501416	0	1.66636	0.209084	0	-0.0660242	1	0	1.60033	0.748351	0
hsa-miR-9903						0.115691	0.319282	0	0.210924	0.974933	0	1.27636	0.563276	0	1.48729	0.665791	0
hsa-miR-9983-3p						0.000837365	0.00755941	1	-0.788459	0.723843	0	4.61914	0.0173209	1	3.83068	0.179645	0
hsa-miR-9985						0.863734	0.919788	0	0.212471	0.990509	0	1.4017	0.563276	0	1.61418	0.63529	0
hsa-miR-99a-3p						0.576164	0.828673	0	0.81412	0.714748	0	-1.04016	0.678368	0	-0.22604	1	0
hsa-miR-99a-5p						0.00265945	0.0196659	1	0.242946	0.919181	0	-0.475067	0.855578	0	-0.232122	1	0
hsa-miR-99b-3p						0.014282	0.0711883	0	0.798059	0.644091	0	1.0433	0.615457	0	1.84136	0.522295	0
hsa-miR-99b-5p						0.0526194	0.181424	0	0.753097	0.547893	0	0.993145	0.532904	0	1.74624	0.414648	0
novel_miRNA_chr1:101249757-101249777	chr1	101249757	101249777	21	+	0.534449	0.80742	0	-1.08902	0.528423	0	1.44686	0.547773	0	0.357836	1	0
novel_miRNA_chr1:108660225-108660246	chr1	108660225	108660246	22	-	1.06924e-15	3.96623e-14	1	0.358463	0.720171	0	-0.0746076	1	0	0.283856	1	0
novel_miRNA_chr1:11100788-11100809	chr1	11100788	11100809	22	+	1.36878e-15	3.96623e-14	1	0.309503	0.724926	0	-0.0651237	1	0	0.24438	1	0
novel_miRNA_chr1:113968419-113968440	chr1	113968419	113968440	22	+	1.09698e-15	3.96623e-14	1	0.353072	0.720592	0	-0.0735545	1	0	0.279518	1	0
novel_miRNA_chr1:1167876-1167897	chr1	1167876	1167897	22	-	0.0852172	0.254069	0	2.11247	0.261092	0	0.148578	0.976076	0	2.26105	0.643916	0
novel_miRNA_chr1:1167917-1167936	chr1	1167917	1167936	20	-	0.731129	0.848811	0	-0.924215	0.567091	0	1.20168	0.579064	0	0.277467	1	0
novel_miRNA_chr1:117059277-117059298	chr1	117059277	117059298	22	-	9.9752e-13	1.98445e-11	1	-0.318723	0.918821	0	0.0703291	1	0	-0.248394	1	0
novel_miRNA_chr1:148281437-148281460	chr1	148281437	148281460	24	+	0.000840681	0.00755941	1	0.06113	1	0	-5.14223	0.0061601	-1	-5.0811	0.408104	0
novel_miRNA_chr1:148302710-148302733	chr1	148302710	148302733	24	-	0.000840681	0.00755941	1	0.0611335	1	0	-5.14222	0.0061601	-1	-5.08109	0.408104	0
novel_miRNA_chr1:148357175-148357196	chr1	148357175	148357196	22	+	0.0328555	0.129272	0	0.491497	0.89273	0	1.52546	0.531954	0	2.01696	0.548545	0
novel_miRNA_chr1:149843017-149843035	chr1	149843017	149843035	19	+	0.545934	0.811416	0	-1.51359	0.434424	0	1.59446	0.53238	0	0.0808693	1	0
novel_miRNA_chr1:149850777-149850795	chr1	149850777	149850795	19	-	0.545934	0.811416	0	-1.5136	0.434424	0	1.59446	0.53238	0	0.0808692	1	0
novel_miRNA_chr1:149887441-149887464	chr1	149887441	149887464	24	-	0.00520291	0.033399	1	-1.79314	0.486781	0	-1.77844	0.508826	0	-3.57158	0.332353	0
novel_miRNA_chr1:149928393-149928413	chr1	149928393	149928413	21	-	0.266062	0.534502	0	-0.695804	0.571246	0	-1.46312	0.62325	0	-2.15893	0.520467	0
novel_miRNA_chr1:149928396-149928412	chr1	149928396	149928412	17	+	1.60817e-08	2.26931e-07	1	-1.04906	0.315641	0	0.237491	1	0	-0.811571	1	0
novel_miRNA_chr1:153536311-153536333	chr1	153536311	153536333	23	+	0.813653	0.888031	0	-2.78751	0.363292	0	-0.581743	1	0	-3.36925	0.509095	0
novel_miRNA_chr1:167471284-167471305	chr1	167471284	167471305	22	-	0.584257	0.83592	0	-2.29017	0.434491	0	2.61282	0.376451	0	0.322648	1	0
novel_miRNA_chr1:167631868-167631888	chr1	167631868	167631888	21	-	0.0325385	0.128779	0	0.0464509	1	0	-3.44088	0.0593385	0	-3.39443	0.516167	0
novel_miRNA_chr1:16889359-16889378	chr1	16889359	16889378	20	-	0.733224	0.848811	0	-1.25339	0.525504	0	1.64094	0.547828	0	0.38755	1	0
novel_miRNA_chr1:193157267-193157288	chr1	193157267	193157288	22	+	0.399857	0.686163	0	-0.334956	0.924659	0	-2.69528	0.0659226	0	-3.03024	0.276658	0
novel_miRNA_chr1:215588443-215588463	chr1	215588443	215588463	21	+	0.0275421	0.121401	0	-1.39675	0.597998	0	2.16795	0.470899	0	0.771199	1	0
novel_miRNA_chr1:221068986-221069006	chr1	221068986	221069006	21	-	1.16598e-15	3.96623e-14	1	0.342421	0.720592	0	-0.071498	1	0	0.270923	1	0
novel_miRNA_chr1:231264849-231264869	chr1	231264849	231264869	21	+	0.0391566	0.146707	0	4.39302	0.00537831	1	-1.40346	0.588846	0	2.98955	0.412007	0
novel_miRNA_chr1:234600294-234600315	chr1	234600294	234600315	22	+	1.3205e-15	3.96623e-14	1	0.314732	0.723843	0	-0.0661328	1	0	0.2486	1	0
novel_miRNA_chr1:234612730-234612750	chr1	234612730	234612750	21	-	0.733334	0.848811	0	-1.45982	0.490476	0	1.93108	0.51742	0	0.471266	1	0
novel_miRNA_chr1:247194459-247194481	chr1	247194459	247194481	23	-	0.0799924	0.241373	0	0.400342	0.9057	0	-1.37002	0.5794	0	-0.969675	0.964189	0
novel_miRNA_chr1:24930243-24930261	chr1	24930243	24930261	19	-	0.378428	0.661128	0	-1.6712	0.329137	0	0.302573	1	0	-1.36863	0.516167	0
novel_miRNA_chr1:28429438-28429459	chr1	28429438	28429459	22	+	0.730576	0.848811	0	-1.04824	0.551237	0	1.36902	0.563276	0	0.32078	1	0
novel_miRNA_chr1:41663790-41663810	chr1	41663790	41663810	21	+	1.60034e-08	2.26931e-07	1	-1.05261	0.315641	0	0.238212	1	0	-0.814402	1	0
novel_miRNA_chr1:44739640-44739655	chr1	44739640	44739655	16	-	0.731624	0.848811	0	-0.997414	0.552256	0	1.29775	0.563276	0	0.300334	1	0
novel_miRNA_chr1:45331591-45331611	chr1	45331591	45331611	21	-	0.73086	0.848811	0	-0.902746	0.570387	0	1.17391	0.579064	0	0.271168	1	0
novel_miRNA_chr1:46407097-46407117	chr1	46407097	46407117	21	+	0.304316	0.58172	0	1.50591	0.552173	0	-1.87775	0.539596	0	-0.37184	1	0
novel_miRNA_chr1:51724885-51724907	chr1	51724885	51724907	23	-	0.192459	0.431139	0	-4.46548	0.115676	0	-0.10461	1	0	-4.57009	0.30789	0
novel_miRNA_chr1:631071-631090	chr1	631071	631090	20	+	0.189481	0.427657	0	5.99145	0.0169579	1	0.229667	1	0	6.22112	0.515984	0
novel_miRNA_chr1:634435-634456	chr1	634435	634456	22	-	0.501947	0.777231	0	2.20738	0.486781	0	2.17074	0.422952	0	4.37812	0.422455	0
novel_miRNA_chr1:63501139-63501160	chr1	63501139	63501160	22	-	9.04087e-10	1.57549e-08	1	0.477726	0.571001	0	-0.101675	1	0	0.376051	1	0
novel_miRNA_chr1:75614977-75614999	chr1	75614977	75614999	23	+	0.646279	0.848811	0	0.410358	0.936653	0	2.4087	0.419142	0	2.81906	0.510243	0
novel_miRNA_chr1:9413239-9413257	chr1	9413239	9413257	19	-	0.730237	0.848811	0	-0.985097	0.552173	0	1.28481	0.563276	0	0.299715	1	0
novel_miRNA_chr10:102227074-102227094	chr10	102227074	102227094	21	-	0.00128563	0.0109248	1	0.0595562	1	0	-4.55548	0.0109059	-1	-4.49592	0.413386	0
novel_miRNA_chr10:102227077-102227098	chr10	102227077	102227098	22	+	0.0322104	0.128613	0	0.0451981	1	0	-3.25624	0.0635613	0	-3.21104	0.516167	0
novel_miRNA_chr10:1049290-1049312	chr10	1049290	1049312	23	+	0.771726	0.859371	0	-0.238353	0.94471	0	-0.234286	1	0	-0.472639	1	0
novel_miRNA_chr10:1056642-1056662	chr10	1056642	1056662	21	-	0.219654	0.471166	0	1.13648	0.678711	0	2.74923	0.347276	0	3.88571	0.412007	0
novel_miRNA_chr10:113291631-113291652	chr10	113291631	113291652	22	-	1.74907e-06	2.27279e-05	1	0.0823263	1	0	-5.89029	0.000266805	-1	-5.80797	0.261531	0
novel_miRNA_chr10:119442295-119442315	chr10	119442295	119442315	21	+	0.603798	0.848811	0	0.465854	0.908501	0	2.10837	0.456904	0	2.57423	0.516167	0
novel_miRNA_chr10:133267418-133267438	chr10	133267418	133267438	21	-	0.0525274	0.181385	0	0.8707	0.744076	0	-2.25899	0.478442	0	-1.38829	1	0
novel_miRNA_chr10:15169153-15169174	chr10	15169153	15169174	22	+	0.0314272	0.128613	0	-0.0342539	1	0	-2.87512	0.085412	0	-2.90938	0.514779	0
novel_miRNA_chr10:1568158-1568176	chr10	1568158	1568176	19	+	0.729643	0.848811	0	-0.840592	0.571246	0	1.09392	0.580315	0	0.25333	1	0
novel_miRNA_chr10:1938165-1938186	chr10	1938165	1938186	22	+	1.32382e-15	3.96623e-14	1	0.314251	0.723843	0	-0.0660384	1	0	0.248213	1	0
novel_miRNA_chr10:3466666-3466684	chr10	3466666	3466684	19	+	1.36109e-15	3.96623e-14	1	0.307557	0.724926	0	-0.0647302	1	0	0.242827	1	0
novel_miRNA_chr10:48827482-48827496	chr10	48827482	48827496	15	+	1.27662e-15	3.96623e-14	1	0.324687	0.722849	0	-0.0680818	1	0	0.256605	1	0
novel_miRNA_chr10:48827525-48827541	chr10	48827525	48827541	17	+	1.62526e-08	2.26931e-07	1	-1.00534	0.318747	0	0.226323	1	0	-0.779019	1	0
[truncated: 385 more rows]

## Sheet: TALL vs Thymo
miRNA_ID	Novel.chromosome	Novel.start	Novel.end	Novel.width	Novel.strand	ANOVA.pval	ANOVA.padj	ANOVA.deg	AYA_vs_pediatric.logFC	AYA_vs_pediatric.padj	AYA_vs_pediatric.deg	pediatric_vs_Control.logFC	pediatric_vs_Control.padj	pediatric_vs_Control.deg	AYA_vs_Control.logFC	AYA_vs_Control.padj	AYA_vs_Control.deg
[truncated: 2,248 more rows]

[truncated: 2 more sheets: RNAseq_Clusters C1-C3, EGIL classification]
