# Supplementary material for: Small RNA-Seq Reveals Similar miRNA Transcriptome in Children and Young Adults with T-ALL and Indicates miR-143-3p as Novel Candidate Tumor Suppressor in This Leukemia
Source: Int J Mol Sci. 2022 Sep 4;23(17):10117. doi: 10.3390/ijms231710117 (PMC9456032; doi:10.3390/ijms231710117)
Supplement: Supplementary file 1 [file ijms-23-10117-s001.zip › Table S4.xlsx]

## Sheet: Summary
mature_mirna_acc	mature_mirna_id	target_symbol	target_entrez	target_ensembl	mir2disease	pharmaco_mir	phenomir	diana_microt	microcosm	miranda	mirdb	pictar	pita	targetscan	mirecords	mirtarbase	tarbase	disease.sum	predicted.sum	validated.sum	all.sum
MIMAT0000435	hsa-miR-143-3p	KRAS	3845	ENSG00000133703	0	1	0	1	0	0	2	0	2	1	2	4	0	1	4	2	7
MIMAT0000435	hsa-miR-143-3p	MAPK7	5598	ENSG00000166484	0	0	0	0	1	0	0	0	1	1	2	13	1	0	3	3	6
MIMAT0000435	hsa-miR-143-3p	MSI2	124540	ENSG00000153944	0	0	0	1	1	2	2	0	3	1	0	0	0	0	6	0	6
MIMAT0000435	hsa-miR-143-3p	AHCYL1	10768	ENSG00000168710	0	0	0	1	0	1	1	0	1	1	0	0	0	0	5	0	5
MIMAT0000435	hsa-miR-143-3p	ATP10A	57194	ENSG00000206190	0	0	0	1	0	1	1	0	1	1	0	0	0	0	5	0	5
MIMAT0000435	hsa-miR-143-3p	HOXA5	3202	ENSG00000106004	0	0	0	1	1	1	1	0	2	0	0	0	0	0	5	0	5
MIMAT0000435	hsa-miR-143-3p	IGFBP5	3488	ENSG00000115461	0	0	0	1	0	0	1	0	1	1	0	1	0	0	4	1	5
MIMAT0000435	hsa-miR-143-3p	ITM2B	9445	ENSG00000136156	0	0	0	1	0	1	1	0	1	1	0	0	0	0	5	0	5
MIMAT0000435	hsa-miR-143-3p	LMO4	8543	ENSG00000143013	0	0	0	1	1	1	0	0	1	1	0	0	0	0	5	0	5
MIMAT0000435	hsa-miR-143-3p	MAP3K7	6885	ENSG00000135341	0	0	0	1	0	2	0	0	1	1	0	1	0	0	4	1	5
MIMAT0000435	hsa-miR-143-3p	NECAP1	25977	ENSG00000089818	0	0	0	1	0	1	1	0	1	1	0	0	0	0	5	0	5
MIMAT0000435	hsa-miR-143-3p	PC	5091	ENSG00000173599	0	0	0	1	1	1	1	0	0	1	0	0	0	0	5	0	5
MIMAT0000435	hsa-miR-143-3p	PHF6	84295	ENSG00000156531	0	0	0	1	0	2	2	0	1	1	0	0	0	0	5	0	5
MIMAT0000435	hsa-miR-143-3p	RSRC2	65117	ENSG00000111011	0	0	0	1	0	1	1	0	1	1	0	0	0	0	5	0	5
MIMAT0000435	hsa-miR-143-3p	SECISBP2L	9728	ENSG00000138593	0	0	0	1	1	1	0	0	1	0	0	3	0	0	4	1	5
MIMAT0000435	hsa-miR-143-3p	SRSF11	9295	ENSG00000116754	0	0	0	1	1	1	1	0	0	1	0	0	0	0	5	0	5
MIMAT0000435	hsa-miR-143-3p	UBE2E3	10477	ENSG00000170035	0	0	0	1	0	1	1	0	1	1	0	0	0	0	5	0	5
MIMAT0000435	hsa-miR-143-3p	ABHD14A	25864	ENSG00000248487	0	0	0	1	1	0	1	0	0	1	0	0	0	0	4	0	4
MIMAT0000435	hsa-miR-143-3p	ADD3	120	ENSG00000148700	0	0	0	1	0	1	1	0	1	0	0	0	0	0	4	0	4
MIMAT0000435	hsa-miR-143-3p	ATP11C	286410	ENSG00000101974	0	0	0	1	0	3	0	0	1	1	0	0	0	0	4	0	4
MIMAT0000435	hsa-miR-143-3p	BAG3	9531	ENSG00000151929	0	0	0	1	1	1	1	0	0	0	0	0	0	0	4	0	4
MIMAT0000435	hsa-miR-143-3p	CBFB	865	ENSG00000067955	0	0	0	1	0	2	2	0	1	0	0	0	0	0	4	0	4
MIMAT0000435	hsa-miR-143-3p	CCDC58	131076	ENSG00000160124	0	0	0	1	1	1	0	0	0	1	0	0	0	0	4	0	4
MIMAT0000435	hsa-miR-143-3p	CIR1	9541	ENSG00000138433	0	0	0	1	1	1	0	0	1	0	0	0	0	0	4	0	4
MIMAT0000435	hsa-miR-143-3p	COL1A1	1277	ENSG00000108821	0	0	0	1	0	2	0	0	1	0	0	2	0	0	3	1	4
MIMAT0000435	hsa-miR-143-3p	CRELD1	78987	ENSG00000163703	0	0	0	1	0	0	2	0	1	1	0	0	0	0	4	0	4
MIMAT0000435	hsa-miR-143-3p	EIF2AK3	9451	ENSG00000172071	0	0	0	1	0	1	1	0	1	0	0	0	0	0	4	0	4
MIMAT0000435	hsa-miR-143-3p	ELMOD1	55531	ENSG00000110675	0	0	0	1	0	1	2	0	1	0	0	0	0	0	4	0	4
MIMAT0000435	hsa-miR-143-3p	ETV6	2120	ENSG00000139083	0	0	0	0	0	1	1	0	1	1	0	0	0	0	4	0	4
MIMAT0000435	hsa-miR-143-3p	FAR1	84188	ENSG00000197601	0	0	0	1	0	1	1	0	0	1	0	0	0	0	4	0	4
MIMAT0000435	hsa-miR-143-3p	FGF1	2246	ENSG00000113578	0	0	0	1	0	2	0	0	1	1	0	0	0	0	4	0	4
MIMAT0000435	hsa-miR-143-3p	FGF9	2254	ENSG00000102678	0	0	0	1	0	1	1	0	0	1	0	0	0	0	4	0	4
MIMAT0000435	hsa-miR-143-3p	GABARAPL1	23710	ENSG00000139112	0	0	0	1	0	3	1	0	0	1	0	0	0	0	4	0	4
MIMAT0000435	hsa-miR-143-3p	GALNT7	51809	ENSG00000109586	0	0	0	1	0	1	1	0	2	0	0	0	0	0	4	0	4
MIMAT0000435	hsa-miR-143-3p	GXYLT1	283464	ENSG00000151233	0	0	0	1	0	0	1	0	1	0	0	2	0	0	3	1	4
MIMAT0000435	hsa-miR-143-3p	ITGA6	3655	ENSG00000091409	0	0	0	1	0	3	2	0	1	0	0	0	0	0	4	0	4
MIMAT0000435	hsa-miR-143-3p	MEDAG	84935	ENSG00000102802	0	0	0	1	0	1	1	0	0	1	0	0	0	0	4	0	4
MIMAT0000435	hsa-miR-143-3p	MOGS	7841	ENSG00000115275	0	0	0	0	1	1	1	0	0	1	0	0	0	0	4	0	4
MIMAT0000435	hsa-miR-143-3p	MYO6	4646	ENSG00000196586	0	0	0	1	0	0	1	0	1	0	0	2	0	0	3	1	4
MIMAT0000435	hsa-miR-143-3p	NPR3	4883	ENSG00000113389	0	0	0	1	0	1	0	0	1	1	0	0	0	0	4	0	4
MIMAT0000435	hsa-miR-143-3p	PCMT1	5110	ENSG00000120265	0	0	0	1	0	2	0	0	1	1	0	0	0	0	4	0	4
MIMAT0000435	hsa-miR-143-3p	PPP2CB	5516	ENSG00000104695	0	0	0	1	1	1	0	0	1	0	0	0	0	0	4	0	4
MIMAT0000435	hsa-miR-143-3p	RBM24	221662	ENSG00000112183	0	0	0	1	0	2	1	0	0	1	0	0	0	0	4	0	4
MIMAT0000435	hsa-miR-143-3p	REEP3	221035	ENSG00000165476	0	0	0	1	0	1	0	0	1	1	0	0	0	0	4	0	4
MIMAT0000435	hsa-miR-143-3p	SLC25A15	10166	ENSG00000102743	0	0	0	1	1	0	0	0	1	1	0	0	0	0	4	0	4
MIMAT0000435	hsa-miR-143-3p	TET1	80312	ENSG00000138336	0	0	0	1	0	1	1	0	0	1	0	0	0	0	4	0	4
MIMAT0000435	hsa-miR-143-3p	TMEM121	80757	ENSG00000184986	0	0	0	1	2	0	1	0	0	1	0	0	0	0	4	0	4
MIMAT0000435	hsa-miR-143-3p	TRAPPC8	22878	ENSG00000153339	0	0	0	1	0	1	1	0	0	1	0	0	0	0	4	0	4
MIMAT0000435	hsa-miR-143-3p	TSC22D3	1831	ENSG00000157514	0	0	0	1	0	1	0	0	1	1	0	0	0	0	4	0	4
MIMAT0000757	hsa-miR-151a-3p	FAM104A	84923	ENSG00000133193	0	0	0	1	0	1	2	0	0	1	0	0	0	0	4	0	4
MIMAT0000757	hsa-miR-151a-3p	KBTBD2	25948	ENSG00000170852	0	0	0	0	0	1	0	0	1	0	0	1	1	0	2	2	4
MIMAT0000757	hsa-miR-151a-3p	NIPAL2	79815	ENSG00000104361	0	0	0	1	0	2	0	0	1	1	0	0	0	0	4	0	4
MIMAT0000757	hsa-miR-151a-3p	PANK2	80025	ENSG00000125779	0	0	0	1	2	2	0	0	0	1	0	0	0	0	4	0	4
MIMAT0000757	hsa-miR-151a-3p	PFN2	5217	ENSG00000070087	0	0	0	1	0	3	0	0	1	1	0	0	0	0	4	0	4
MIMAT0000757	hsa-miR-151a-3p	PKN2	5586	ENSG00000065243	0	0	0	1	0	1	1	0	2	0	0	0	0	0	4	0	4
MIMAT0000757	hsa-miR-151a-3p	RANBP17	64901	ENSG00000204764	0	0	0	1	1	9	0	0	1	0	0	0	0	0	4	0	4
MIMAT0000757	hsa-miR-151a-3p	YTHDF3	253943	ENSG00000185728	0	0	0	0	0	1	1	0	1	1	0	0	0	0	4	0	4
MIMAT0000435	hsa-miR-143-3p	AKAP6	9472	ENSG00000151320	0	0	0	0	0	1	1	0	1	0	0	0	0	0	3	0	3
MIMAT0000435	hsa-miR-143-3p	ARID3B	10620	ENSG00000179361	0	0	0	1	0	1	0	0	1	0	0	0	0	0	3	0	3
MIMAT0000435	hsa-miR-143-3p	ASAP3	55616	ENSG00000088280	0	0	0	0	0	4	1	0	0	1	0	0	0	0	3	0	3
MIMAT0000435	hsa-miR-143-3p	ASH1L	55870	ENSG00000116539	0	0	0	1	0	1	0	0	1	0	0	0	0	0	3	0	3
MIMAT0000435	hsa-miR-143-3p	ATL2	64225	ENSG00000119787	0	0	0	1	0	1	0	0	1	0	0	0	0	0	3	0	3
MIMAT0000435	hsa-miR-143-3p	BCL2	596	ENSG00000171791	0	1	0	0	0	0	0	0	1	0	0	4	0	1	1	1	3
MIMAT0000435	hsa-miR-143-3p	BRD2	6046	ENSG00000204256	0	0	0	1	2	0	2	0	0	0	0	0	0	0	3	0	3
MIMAT0000435	hsa-miR-143-3p	C1orf74	148304	ENSG00000162757	0	0	0	1	0	1	0	0	0	1	0	0	0	0	3	0	3
MIMAT0000435	hsa-miR-143-3p	CADM2	253559	ENSG00000175161	0	0	0	1	0	1	0	0	1	0	0	0	0	0	3	0	3
MIMAT0000435	hsa-miR-143-3p	CHKA	1119	ENSG00000110721	0	0	0	1	0	1	0	0	2	0	0	0	0	0	3	0	3
MIMAT0000435	hsa-miR-143-3p	CPD	1362	ENSG00000108582	0	0	0	1	0	0	1	0	1	0	0	0	0	0	3	0	3
MIMAT0000435	hsa-miR-143-3p	CRLF3	51379	ENSG00000176390	0	0	0	1	0	0	0	0	1	1	0	0	0	0	3	0	3
MIMAT0000435	hsa-miR-143-3p	CSNK1G3	1456	ENSG00000151292	0	0	0	1	0	1	0	0	1	0	0	0	0	0	3	0	3
MIMAT0000435	hsa-miR-143-3p	DEFA6	1671	ENSG00000164822	0	0	0	1	2	1	0	0	0	0	0	0	0	0	3	0	3
MIMAT0000435	hsa-miR-143-3p	DENND1B	163486	ENSG00000213047	0	0	0	1	0	1	1	0	0	0	0	0	0	0	3	0	3
MIMAT0000435	hsa-miR-143-3p	DIP2B	57609	ENSG00000066084	0	0	0	1	0	0	1	0	1	0	0	0	0	0	3	0	3
MIMAT0000435	hsa-miR-143-3p	EGLN1	54583	ENSG00000135766	0	0	0	1	0	1	0	0	1	0	0	0	0	0	3	0	3
MIMAT0000435	hsa-miR-143-3p	ELMOD1	643923	ENSG00000110675	0	0	0	1	0	0	2	0	1	0	0	0	0	0	3	0	3
MIMAT0000435	hsa-miR-143-3p	ENSA	2029	ENSG00000143420	0	0	0	0	1	1	0	0	1	0	0	0	0	0	3	0	3
MIMAT0000435	hsa-miR-143-3p	ERK5			0	1	0	0	0	0	0	0	0	0	2	0	1	1	0	2	3
MIMAT0000435	hsa-miR-143-3p	FAM117A	81558	ENSG00000121104	0	0	0	1	0	1	0	0	1	0	0	0	0	0	3	0	3
MIMAT0000435	hsa-miR-143-3p	FAM60A	58516	ENSG00000139146	0	0	0	1	0	1	0	0	1	0	0	0	0	0	3	0	3
MIMAT0000435	hsa-miR-143-3p	FNDC3B	64778	ENSG00000075420	0	0	0	0	0	1	0	0	0	0	1	1	0	0	1	2	3
MIMAT0000435	hsa-miR-143-3p	FRMD5	84978	ENSG00000171877	0	0	0	1	0	0	2	0	1	0	0	0	0	0	3	0	3
MIMAT0000435	hsa-miR-143-3p	GATM	2628	ENSG00000171766	0	0	0	1	0	2	0	0	2	0	0	0	0	0	3	0	3
MIMAT0000435	hsa-miR-143-3p	GOLM1	51280	ENSG00000135052	0	0	0	1	0	0	1	0	0	1	0	0	0	0	3	0	3
MIMAT0000435	hsa-miR-143-3p	HK2	3099	ENSG00000159399	0	0	0	1	0	1	0	0	0	0	0	5	0	0	2	1	3
MIMAT0000435	hsa-miR-143-3p	HTR7	3363	ENSG00000148680	0	0	0	1	0	3	0	0	1	0	0	0	0	0	3	0	3
MIMAT0000435	hsa-miR-143-3p	LARP4	113251	ENSG00000161813	0	0	0	1	0	0	2	0	1	0	0	0	0	0	3	0	3
MIMAT0000435	hsa-miR-143-3p	LRP12	29967	ENSG00000147650	0	0	0	1	0	1	1	0	0	0	0	0	0	0	3	0	3
MIMAT0000435	hsa-miR-143-3p	MAB21L1	4081	ENSG00000180660	0	0	0	1	0	0	1	0	0	1	0	0	0	0	3	0	3
MIMAT0000435	hsa-miR-143-3p	MAP1B	4131	ENSG00000131711	0	0	0	1	0	0	1	0	1	0	0	0	0	0	3	0	3
MIMAT0000435	hsa-miR-143-3p	MAPK1	5594	ENSG00000100030	0	0	0	1	0	0	0	0	1	0	0	3	0	0	2	1	3
MIMAT0000435	hsa-miR-143-3p	MLLT3	4300	ENSG00000171843	0	0	0	1	0	1	0	0	2	0	0	0	0	0	3	0	3
MIMAT0000435	hsa-miR-143-3p	NAA30	122830	ENSG00000139977	0	0	0	1	0	2	0	0	1	0	0	0	0	0	3	0	3
MIMAT0000435	hsa-miR-143-3p	NCAM1	4684	ENSG00000149294	0	0	0	1	0	2	0	0	2	0	0	0	0	0	3	0	3
MIMAT0000435	hsa-miR-143-3p	NUMB	8650	ENSG00000133961	0	0	0	1	0	1	0	0	1	0	0	0	0	0	3	0	3
MIMAT0000435	hsa-miR-143-3p	ONECUT2	9480	ENSG00000119547	0	0	0	1	0	0	0	1	1	0	0	0	0	0	3	0	3
MIMAT0000435	hsa-miR-143-3p	OTUD4	54726	ENSG00000164164	0	0	0	1	0	1	0	0	1	0	0	0	0	0	3	0	3
MIMAT0000435	hsa-miR-143-3p	PAN3	255967	ENSG00000152520	0	0	0	1	0	1	0	0	0	1	0	0	0	0	3	0	3
MIMAT0000435	hsa-miR-143-3p	PDGFRA	5156	ENSG00000134853	0	0	0	1	0	1	0	0	0	0	0	1	0	0	2	1	3
MIMAT0000435	hsa-miR-143-3p	PLIN1	5346	ENSG00000166819	0	0	0	1	0	1	0	0	1	0	0	0	0	0	3	0	3
MIMAT0000435	hsa-miR-143-3p	PRKCE	5581	ENSG00000171132	0	0	0	1	0	1	0	0	2	0	0	0	0	0	3	0	3
MIMAT0000435	hsa-miR-143-3p	PSME4	23198	ENSG00000068878	0	0	0	1	0	1	1	0	0	0	0	0	0	0	3	0	3
MIMAT0000435	hsa-miR-143-3p	QKI	9444	ENSG00000112531	0	0	0	1	0	1	0	0	1	0	0	0	0	0	3	0	3
MIMAT0000435	hsa-miR-143-3p	RAB7A	7879	ENSG00000075785	0	0	0	1	0	2	0	0	1	0	0	0	0	0	3	0	3
MIMAT0000435	hsa-miR-143-3p	RNF6	6049	ENSG00000127870	0	0	0	0	0	1	2	0	1	0	0	0	0	0	3	0	3
MIMAT0000435	hsa-miR-143-3p	SLC16A2	6567	ENSG00000147100	0	0	0	1	0	0	1	0	1	0	0	0	0	0	3	0	3
MIMAT0000435	hsa-miR-143-3p	SLC39A11	201266	ENSG00000133195	0	0	0	1	0	1	0	0	0	1	0	0	0	0	3	0	3
MIMAT0000435	hsa-miR-143-3p	SLC4A8	9498	ENSG00000050438	0	0	0	1	0	1	1	0	0	0	0	0	0	0	3	0	3
MIMAT0000435	hsa-miR-143-3p	SMNDC1	10285	ENSG00000119953	0	0	0	0	1	0	0	0	1	1	0	0	0	0	3	0	3
MIMAT0000435	hsa-miR-143-3p	STAC	6769	ENSG00000144681	0	0	0	1	0	1	1	0	0	0	0	0	0	0	3	0	3
MIMAT0000435	hsa-miR-143-3p	STRN3	29966	ENSG00000196792	0	0	0	1	0	1	1	0	0	0	0	0	0	0	3	0	3
MIMAT0000435	hsa-miR-143-3p	STXBP1	6812	ENSG00000136854	0	0	0	1	0	2	0	0	1	0	0	0	0	0	3	0	3
MIMAT0000435	hsa-miR-143-3p	TARDBP	23435	ENSG00000120948	0	0	0	1	0	1	0	0	2	0	0	0	0	0	3	0	3
MIMAT0000435	hsa-miR-143-3p	TEX35	84066	ENSG00000240021	0	0	0	1	1	1	0	0	0	0	0	0	0	0	3	0	3
MIMAT0000435	hsa-miR-143-3p	TMEM134	80194	ENSG00000172663	0	0	0	1	1	0	0	0	0	1	0	0	0	0	3	0	3
MIMAT0000435	hsa-miR-143-3p	TMEM167B	56900	ENSG00000215717	0	0	0	1	0	2	0	0	0	1	0	0	0	0	3	0	3
MIMAT0000435	hsa-miR-143-3p	TMX4	56255	ENSG00000125827	0	0	0	1	0	1	1	0	0	0	0	0	0	0	3	0	3
MIMAT0000435	hsa-miR-143-3p	TNS3	64759	ENSG00000136205	0	0	0	1	0	1	0	0	1	0	0	0	0	0	3	0	3
MIMAT0000435	hsa-miR-143-3p	TPM3	7170	ENSG00000143549	0	0	0	1	0	1	0	0	1	0	0	0	0	0	3	0	3
MIMAT0000435	hsa-miR-143-3p	TTPA	7274	ENSG00000137561	0	0	0	1	0	0	1	0	0	1	0	0	0	0	3	0	3
MIMAT0000435	hsa-miR-143-3p	UBE2E1	7324	ENSG00000170142	0	0	0	1	0	1	0	0	0	1	0	0	0	0	3	0	3
MIMAT0000435	hsa-miR-143-3p	VAPB	9217	ENSG00000124164	0	0	0	1	0	3	0	0	0	1	0	0	0	0	3	0	3
MIMAT0000435	hsa-miR-143-3p	VHL	7428	ENSG00000134086	0	0	0	1	1	1	0	0	0	0	0	0	0	0	3	0	3
MIMAT0000435	hsa-miR-143-3p	WWC3	55841	ENSG00000047644	0	0	0	1	0	1	0	0	2	0	0	0	0	0	3	0	3
MIMAT0000435	hsa-miR-143-3p	ZBTB44	29068	ENSG00000196323	0	0	0	1	0	0	1	0	0	0	0	2	0	0	2	1	3
MIMAT0000435	hsa-miR-143-3p	ZDHHC9	51114	ENSG00000188706	0	0	0	1	0	0	1	0	1	0	0	0	0	0	3	0	3
MIMAT0000435	hsa-miR-143-3p	ZNF570	148268	ENSG00000171827	0	0	0	1	1	0	0	0	0	1	0	0	0	0	3	0	3
MIMAT0000757	hsa-miR-151a-3p	AGO2	27161	ENSG00000123908	0	0	0	0	0	2	1	0	0	2	0	0	0	0	3	0	3
MIMAT0000757	hsa-miR-151a-3p	CASC4	113201	ENSG00000166734	0	0	0	1	0	0	0	0	0	0	0	1	1	0	1	2	3
MIMAT0000757	hsa-miR-151a-3p	CHL1	10752	ENSG00000134121	0	0	0	0	0	1	0	0	1	1	0	0	0	0	3	0	3
MIMAT0000757	hsa-miR-151a-3p	CLK1	1195	ENSG00000013441	0	0	0	0	2	0	1	0	0	1	0	0	0	0	3	0	3
MIMAT0000757	hsa-miR-151a-3p	ECT2L	345930	ENSG00000203734	0	0	0	1	0	1	0	0	1	0	0	0	0	0	3	0	3
MIMAT0000757	hsa-miR-151a-3p	EIF4G2	1982	ENSG00000110321	0	0	0	1	1	0	0	0	1	0	0	0	0	0	3	0	3
MIMAT0000757	hsa-miR-151a-3p	FXR1	8087	ENSG00000114416	0	0	0	1	0	2	0	0	0	1	0	0	0	0	3	0	3
MIMAT0000757	hsa-miR-151a-3p	HIF1A	3091	ENSG00000100644	0	0	0	0	0	2	2	0	0	0	0	1	0	0	2	1	3
MIMAT0000757	hsa-miR-151a-3p	KLHL4	56062	ENSG00000102271	0	0	0	1	1	1	0	0	0	0	0	0	0	0	3	0	3
MIMAT0000757	hsa-miR-151a-3p	MBTD1	54799	ENSG00000011258	0	0	0	0	0	0	0	0	1	0	0	1	1	0	1	2	3
MIMAT0000757	hsa-miR-151a-3p	MEGF9	1955	ENSG00000106780	0	0	0	0	0	1	0	0	0	0	0	1	1	0	1	2	3
MIMAT0000757	hsa-miR-151a-3p	NAA15	80155	ENSG00000164134	0	0	0	0	0	1	1	0	1	0	0	0	0	0	3	0	3
MIMAT0000757	hsa-miR-151a-3p	NPAS3	64067	ENSG00000151322	0	0	0	1	0	1	1	0	0	0	0	0	0	0	3	0	3
MIMAT0000757	hsa-miR-151a-3p	PITPNA	5306	ENSG00000174238	0	0	0	0	0	1	1	0	0	1	0	0	0	0	3	0	3
MIMAT0000757	hsa-miR-151a-3p	PPFIA2	8499	ENSG00000139220	0	0	0	0	0	1	1	0	1	0	0	0	0	0	3	0	3
MIMAT0000757	hsa-miR-151a-3p	RBM5	10181	ENSG00000003756	0	0	0	0	1	1	0	0	1	0	0	0	0	0	3	0	3
MIMAT0000757	hsa-miR-151a-3p	SLC35F5	80255	ENSG00000115084	0	0	0	1	1	1	0	0	0	0	0	0	0	0	3	0	3
MIMAT0000757	hsa-miR-151a-3p	SLC39A10	57181	ENSG00000196950	0	0	0	1	0	1	0	0	2	0	0	0	0	0	3	0	3
MIMAT0000757	hsa-miR-151a-3p	SOCS5	9655	ENSG00000171150	0	0	0	1	0	1	0	0	0	1	0	0	0	0	3	0	3
MIMAT0000757	hsa-miR-151a-3p	TRA2B	6434	ENSG00000136527	0	0	0	1	0	1	0	0	0	1	0	0	0	0	3	0	3
MIMAT0000757	hsa-miR-151a-3p	UPP2	151531	ENSG00000007001	0	0	0	1	0	1	0	0	0	1	0	0	0	0	3	0	3
MIMAT0000757	hsa-miR-151a-3p	WNK3	65267	ENSG00000196632	0	0	0	0	0	2	0	0	1	0	0	1	0	0	2	1	3
MIMAT0019850	hsa-miR-4728-3p	BTF3L4	91408	ENSG00000134717	0	0	0	1	0	0	2	0	0	0	0	1	0	0	2	1	3
MIMAT0019886	hsa-miR-4749-3p	CADM3	57863	ENSG00000162706	0	0	0	1	0	0	1	1	0	0	0	0	0	0	3	0	3
MIMAT0000435	hsa-miR-143-3p	SELENOT	51714	ENSG00000198843	0	0	0	1	0	0	0	0	1	0	0	0	0	0	2	0	2
MIMAT0000435	hsa-miR-143-3p	PLPPR1	54886	ENSG00000148123	0	0	0	1	0	0	0	0	1	0	0	0	0	0	2	0	2
MIMAT0000435	hsa-miR-143-3p	AAK1	22848	ENSG00000115977	0	0	0	1	0	0	0	0	1	0	0	0	0	0	2	0	2
MIMAT0000435	hsa-miR-143-3p	ABCC4	10257	ENSG00000125257	0	0	0	0	0	1	0	0	1	0	0	0	0	0	2	0	2
MIMAT0000435	hsa-miR-143-3p	ABHD17B	51104	ENSG00000107362	0	0	0	1	0	1	0	0	0	0	0	0	0	0	2	0	2
MIMAT0000435	hsa-miR-143-3p	ABL2	27	ENSG00000143322	0	0	0	1	0	0	1	0	0	0	0	0	0	0	2	0	2
MIMAT0000435	hsa-miR-143-3p	ADAM10	102	ENSG00000137845	0	0	0	0	0	1	0	0	1	0	0	0	0	0	2	0	2
MIMAT0000435	hsa-miR-143-3p	ADAMTS6	11174	ENSG00000049192	0	0	0	0	1	0	0	0	2	0	0	0	0	0	2	0	2
MIMAT0000435	hsa-miR-143-3p	AKAP13	11214	ENSG00000170776	0	0	0	1	0	0	1	0	0	0	0	0	0	0	2	0	2
MIMAT0000435	hsa-miR-143-3p	ANKRD12	23253	ENSG00000101745	0	0	0	1	0	0	0	0	1	0	0	0	0	0	2	0	2
MIMAT0000435	hsa-miR-143-3p	AP3M1	26985	ENSG00000185009	0	0	0	1	0	0	0	0	1	0	0	0	0	0	2	0	2
MIMAT0000435	hsa-miR-143-3p	APC	324	ENSG00000134982	0	0	0	1	0	0	0	0	1	0	0	0	0	0	2	0	2
MIMAT0000435	hsa-miR-143-3p	ARHGAP18	93663	ENSG00000146376	0	0	0	1	0	2	0	0	0	0	0	0	0	0	2	0	2
MIMAT0000435	hsa-miR-143-3p	ARHGAP26	23092	ENSG00000145819	0	0	0	1	0	0	0	0	2	0	0	0	0	0	2	0	2
MIMAT0000435	hsa-miR-143-3p	ARL15	54622	ENSG00000185305	0	0	0	1	0	0	0	0	1	0	0	0	0	0	2	0	2
MIMAT0000435	hsa-miR-143-3p	ASAP1	50807	ENSG00000153317	0	0	0	1	0	0	0	0	1	0	0	0	0	0	2	0	2
MIMAT0000435	hsa-miR-143-3p	ATG2B	55102	ENSG00000066739	0	0	0	1	0	0	0	0	1	0	0	0	0	0	2	0	2
MIMAT0000435	hsa-miR-143-3p	ATP6V1A	523	ENSG00000114573	0	0	0	1	0	0	1	0	0	0	0	0	0	0	2	0	2
MIMAT0000435	hsa-miR-143-3p	BAAT	570	ENSG00000136881	0	0	0	1	0	0	0	0	1	0	0	0	0	0	2	0	2
MIMAT0000435	hsa-miR-143-3p	BBC3	27113	ENSG00000105327	0	0	0	1	0	0	0	0	0	0	0	2	0	0	1	1	2
MIMAT0000435	hsa-miR-143-3p	Bcl-2			0	0	0	0	0	0	0	0	0	0	2	0	1	0	0	2	2
MIMAT0000435	hsa-miR-143-3p	BICD1	636	ENSG00000151746	0	0	0	1	0	1	0	0	0	0	0	0	0	0	2	0	2
MIMAT0000435	hsa-miR-143-3p	BMPR1A	657	ENSG00000107779	0	0	0	1	0	0	0	0	0	1	0	0	0	0	2	0	2
MIMAT0000435	hsa-miR-143-3p	BMPR2	659	ENSG00000204217	0	0	0	1	0	0	0	0	1	0	0	0	0	0	2	0	2
MIMAT0000435	hsa-miR-143-3p	BTLA	151888	ENSG00000186265	0	0	0	1	0	1	0	0	0	0	0	0	0	0	2	0	2
MIMAT0000435	hsa-miR-143-3p	C1orf53	388722	ENSG00000203724	0	0	0	0	1	1	0	0	0	0	0	0	0	0	2	0	2
MIMAT0000435	hsa-miR-143-3p	C5orf47	133491	ENSG00000185056	0	0	0	1	0	1	0	0	0	0	0	0	0	0	2	0	2
MIMAT0000435	hsa-miR-143-3p	C9orf163	158055	ENSG00000196366	0	0	0	1	1	0	0	0	0	0	0	0	0	0	2	0	2
MIMAT0000435	hsa-miR-143-3p	C9orf40	55071	ENSG00000135045	0	0	0	1	0	1	0	0	0	0	0	0	0	0	2	0	2
MIMAT0000435	hsa-miR-143-3p	CACNA1A	773	ENSG00000141837	0	0	0	1	0	4	0	0	0	0	0	0	0	0	2	0	2
MIMAT0000435	hsa-miR-143-3p	CALM1	801	ENSG00000198668	0	0	0	0	0	1	0	0	1	0	0	0	0	0	2	0	2
MIMAT0000435	hsa-miR-143-3p	CALM1	808	ENSG00000198668	0	0	0	0	0	0	0	0	1	0	0	1	0	0	1	1	2
MIMAT0000435	hsa-miR-143-3p	CALM3	801	ENSG00000160014	0	0	0	0	0	1	0	0	1	0	0	0	0	0	2	0	2
MIMAT0000435	hsa-miR-143-3p	CALM3	808	ENSG00000160014	0	0	0	0	0	0	0	0	1	0	0	1	0	0	1	1	2
MIMAT0000435	hsa-miR-143-3p	CAMK1D	57118	ENSG00000183049	0	0	0	1	0	0	0	0	1	0	0	0	0	0	2	0	2
MIMAT0000435	hsa-miR-143-3p	CAND1	55832	ENSG00000111530	0	0	0	1	0	0	0	0	2	0	0	0	0	0	2	0	2
MIMAT0000435	hsa-miR-143-3p	CCDC108	255101	ENSG00000181378	0	0	0	1	0	1	0	0	0	0	0	0	0	0	2	0	2
MIMAT0000435	hsa-miR-143-3p	CCDC36	339834	ENSG00000173421	0	0	0	1	0	0	0	0	0	1	0	0	0	0	2	0	2
MIMAT0000435	hsa-miR-143-3p	CCDC66	285331	ENSG00000180376	0	0	0	1	0	1	0	0	0	0	0	0	0	0	2	0	2
MIMAT0000435	hsa-miR-143-3p	CD44	960	ENSG00000026508	0	0	0	1	0	0	0	0	0	0	0	1	0	0	1	1	2
MIMAT0000435	hsa-miR-143-3p	CD53	963	ENSG00000143119	0	0	0	1	0	1	0	0	0	0	0	0	0	0	2	0	2
MIMAT0000435	hsa-miR-143-3p	CD84	8832	ENSG00000066294	0	0	0	1	0	2	0	0	0	0	0	0	0	0	2	0	2
MIMAT0000435	hsa-miR-143-3p	CDC20B	166979	ENSG00000164287	0	0	0	1	0	1	0	0	0	0	0	0	0	0	2	0	2
MIMAT0000435	hsa-miR-143-3p	CDK1	983	ENSG00000170312	0	0	0	1	0	0	0	0	0	1	0	0	0	0	2	0	2
MIMAT0000435	hsa-miR-143-3p	CELF2	10659	ENSG00000048740	0	0	0	1	0	0	0	0	1	0	0	0	0	0	2	0	2
MIMAT0000435	hsa-miR-143-3p	CHD6	84181	ENSG00000124177	0	0	0	1	0	0	0	0	2	0	0	0	0	0	2	0	2
MIMAT0000435	hsa-miR-143-3p	CHST10	9486	ENSG00000115526	0	0	0	1	0	0	0	0	0	0	0	1	0	0	1	1	2
MIMAT0000435	hsa-miR-143-3p	CLRN3	119467	ENSG00000180745	0	0	0	0	1	1	0	0	0	0	0	0	0	0	2	0	2
MIMAT0000435	hsa-miR-143-3p	CMPK1	51727	ENSG00000162368	0	0	0	1	0	0	0	0	0	0	0	1	0	0	1	1	2
MIMAT0000435	hsa-miR-143-3p	CNOT4	4850	ENSG00000080802	0	0	0	0	0	1	0	0	2	0	0	0	0	0	2	0	2
MIMAT0000435	hsa-miR-143-3p	COL24A1	255631	ENSG00000171502	0	0	0	1	0	1	0	0	0	0	0	0	0	0	2	0	2
MIMAT0000435	hsa-miR-143-3p	COL25A1	84570	ENSG00000188517	0	0	0	1	0	1	0	0	0	0	0	0	0	0	2	0	2
MIMAT0000435	hsa-miR-143-3p	COL5A1	1289	ENSG00000130635	0	0	0	1	0	0	0	0	0	0	0	1	0	0	1	1	2
MIMAT0000435	hsa-miR-143-3p	COL5A2	1290	ENSG00000204262	0	0	0	0	0	0	0	0	1	0	0	1	0	0	1	1	2
MIMAT0000435	hsa-miR-143-3p	COMMD2	51122	ENSG00000114744	0	0	0	1	0	0	0	0	0	0	0	1	0	0	1	1	2
MIMAT0000435	hsa-miR-143-3p	CORIN	10699	ENSG00000145244	0	0	0	1	0	1	0	0	0	0	0	0	0	0	2	0	2
MIMAT0000435	hsa-miR-143-3p	CPEB2	132864	ENSG00000137449	0	0	0	1	0	0	0	0	1	0	0	0	0	0	2	0	2
MIMAT0000435	hsa-miR-143-3p	CPLX2	10814	ENSG00000145920	0	0	0	1	0	0	0	0	1	0	0	0	0	0	2	0	2
MIMAT0000435	hsa-miR-143-3p	CREB5	401317	ENSG00000146592	0	0	0	1	0	0	0	0	1	0	0	0	0	0	2	0	2
MIMAT0000435	hsa-miR-143-3p	CREB5	9586	ENSG00000146592	0	0	0	1	0	0	0	0	1	0	0	0	0	0	2	0	2
MIMAT0000435	hsa-miR-143-3p	CREBL2	1389	ENSG00000111269	0	0	0	1	0	0	0	0	1	0	0	0	0	0	2	0	2
MIMAT0000435	hsa-miR-143-3p	CREBZF	58487	ENSG00000137504	0	0	0	1	0	0	0	0	1	0	0	0	0	0	2	0	2
MIMAT0000435	hsa-miR-143-3p	CSMD1	64478	ENSG00000183117	0	0	0	1	0	0	0	0	1	0	0	0	0	0	2	0	2
MIMAT0000435	hsa-miR-143-3p	CSRNP2	81566	ENSG00000110925	0	0	0	1	0	0	0	0	0	0	0	1	0	0	1	1	2
MIMAT0000435	hsa-miR-143-3p	CTDSPL2	51496	ENSG00000137770	0	0	0	1	0	0	0	0	1	0	0	0	0	0	2	0	2
MIMAT0000435	hsa-miR-143-3p	CTLA4	1493	ENSG00000163599	0	0	0	1	0	2	0	0	0	0	0	0	0	0	2	0	2
MIMAT0000435	hsa-miR-143-3p	CTNND1	1500	ENSG00000198561	0	0	0	0	0	0	0	0	2	0	0	1	0	0	1	1	2
MIMAT0000435	hsa-miR-143-3p	CUL3	8452	ENSG00000036257	0	0	0	1	0	0	0	0	2	0	0	0	0	0	2	0	2
MIMAT0000435	hsa-miR-143-3p	CXorf38	159013	ENSG00000185753	0	0	0	1	0	1	0	0	0	0	0	0	0	0	2	0	2
MIMAT0000435	hsa-miR-143-3p	CYFIP2	26999	ENSG00000055163	0	0	0	1	0	0	0	0	1	0	0	0	0	0	2	0	2
MIMAT0000435	hsa-miR-143-3p	DCAKD	79877	ENSG00000172992	0	0	0	1	0	0	1	0	0	0	0	0	0	0	2	0	2
MIMAT0000435	hsa-miR-143-3p	DCLK1	9201	ENSG00000133083	0	0	0	0	0	2	0	0	1	0	0	0	0	0	2	0	2
MIMAT0000435	hsa-miR-143-3p	DCUN1D1	54165	ENSG00000043093	0	0	0	1	0	0	0	0	1	0	0	0	0	0	2	0	2
MIMAT0000435	hsa-miR-143-3p	DDAH1	23576	ENSG00000153904	0	0	0	1	0	0	0	0	2	0	0	0	0	0	2	0	2
MIMAT0000435	hsa-miR-143-3p	DDX6	1656	ENSG00000110367	0	0	0	0	0	0	0	0	1	0	0	1	0	0	1	1	2
MIMAT0000435	hsa-miR-143-3p	DEFA3	1667	ENSG00000239839	0	0	0	1	1	0	0	0	0	0	0	0	0	0	2	0	2
MIMAT0000435	hsa-miR-143-3p	DEFA3	1668	ENSG00000239839	0	0	0	1	1	0	0	0	0	0	0	0	0	0	2	0	2
MIMAT0000435	hsa-miR-143-3p	DEFA3	728358	ENSG00000239839	0	0	0	1	1	0	0	0	0	0	0	0	0	0	2	0	2
MIMAT0000435	hsa-miR-143-3p	DIAPH1	1729	ENSG00000131504	0	0	0	1	0	0	0	0	1	0	0	0	0	0	2	0	2
MIMAT0000435	hsa-miR-143-3p	DNMT3A	1788	ENSG00000119772	0	0	0	0	0	0	0	0	0	0	1	2	0	0	0	2	2
MIMAT0000435	hsa-miR-143-3p	DPY19L4	286148	ENSG00000156162	0	0	0	1	0	0	0	0	1	0	0	0	0	0	2	0	2
MIMAT0000435	hsa-miR-143-3p	DQX1	165545	ENSG00000144045	0	0	0	1	1	0	0	0	0	0	0	0	0	0	2	0	2
MIMAT0000435	hsa-miR-143-3p	DTNA	1837	ENSG00000134769	0	0	0	1	0	0	0	0	1	0	0	0	0	0	2	0	2
MIMAT0000435	hsa-miR-143-3p	EFS	10278	ENSG00000100842	0	0	0	1	0	0	0	0	0	1	0	0	0	0	2	0	2
MIMAT0000435	hsa-miR-143-3p	EGR1	1958	ENSG00000120738	0	0	0	0	0	1	0	0	1	0	0	0	0	0	2	0	2
MIMAT0000435	hsa-miR-143-3p	ELF5	2001	ENSG00000135374	0	0	0	1	0	1	0	0	0	0	0	0	0	0	2	0	2
MIMAT0000435	hsa-miR-143-3p	ELK1	2002	ENSG00000126767	0	0	0	1	0	0	0	0	2	0	0	0	0	0	2	0	2
MIMAT0000435	hsa-miR-143-3p	ELK4	2005	ENSG00000158711	0	0	0	0	0	1	1	0	0	0	0	0	0	0	2	0	2
MIMAT0000435	hsa-miR-143-3p	EME1	146956	ENSG00000154920	0	0	0	1	1	0	0	0	0	0	0	0	0	0	2	0	2
MIMAT0000435	hsa-miR-143-3p	ENO4	387712	ENSG00000188316	0	0	0	1	0	0	0	0	0	0	0	1	0	0	1	1	2
MIMAT0000435	hsa-miR-143-3p	EPM2AIP1	9852	ENSG00000178567	0	0	0	1	0	0	1	0	0	0	0	0	0	0	2	0	2
MIMAT0000435	hsa-miR-143-3p	FAM111A	63901	ENSG00000166801	0	0	0	1	0	1	0	0	0	0	0	0	0	0	2	0	2
MIMAT0000435	hsa-miR-143-3p	FAM171B	165215	ENSG00000144369	0	0	0	1	0	1	0	0	0	0	0	0	0	0	2	0	2
MIMAT0000435	hsa-miR-143-3p	FAM19A1	407738	ENSG00000183662	0	0	0	1	0	0	0	0	1	0	0	0	0	0	2	0	2
MIMAT0000435	hsa-miR-143-3p	FBXO46	23403	ENSG00000177051	0	0	0	1	0	0	0	0	1	0	0	0	0	0	2	0	2
MIMAT0000435	hsa-miR-143-3p	FRS2	10818	ENSG00000166225	0	0	0	1	0	0	0	0	1	0	0	0	0	0	2	0	2
MIMAT0000435	hsa-miR-143-3p	FTSJ1	24140	ENSG00000068438	0	0	0	1	0	2	0	0	0	0	0	0	0	0	2	0	2
MIMAT0000435	hsa-miR-143-3p	GALK1	2584	ENSG00000108479	0	0	0	1	0	1	0	0	0	0	0	0	0	0	2	0	2
MIMAT0000435	hsa-miR-143-3p	GIGYF2	26058	ENSG00000204120	0	0	0	1	0	0	0	0	1	0	0	0	0	0	2	0	2
MIMAT0000435	hsa-miR-143-3p	GLI3	2737	ENSG00000106571	0	0	0	1	0	1	0	0	0	0	0	0	0	0	2	0	2
MIMAT0000435	hsa-miR-143-3p	GNAS	2778	ENSG00000087460	0	0	0	0	2	0	0	0	1	0	0	0	0	0	2	0	2
MIMAT0000435	hsa-miR-143-3p	GNB5	10681	ENSG00000069966	0	0	0	1	0	1	0	0	0	0	0	0	0	0	2	0	2
MIMAT0000435	hsa-miR-143-3p	GNS	2799	ENSG00000135677	0	0	0	1	0	0	0	0	1	0	0	0	0	0	2	0	2
MIMAT0000435	hsa-miR-143-3p	GOT1	2805	ENSG00000120053	0	0	0	1	0	1	0	0	0	0	0	0	0	0	2	0	2
MIMAT0000435	hsa-miR-143-3p	GPR180	160897	ENSG00000152749	0	0	0	0	0	1	0	0	1	0	0	0	0	0	2	0	2
MIMAT0000435	hsa-miR-143-3p	GPR83	10888	ENSG00000123901	0	0	0	1	0	1	0	0	0	0	0	0	0	0	2	0	2
MIMAT0000435	hsa-miR-143-3p	GPSM3	63940	ENSG00000213654	0	0	0	1	0	2	0	0	0	0	0	0	0	0	2	0	2
MIMAT0000435	hsa-miR-143-3p	GRHL2	79977	ENSG00000083307	0	0	0	1	0	0	0	0	1	0	0	0	0	0	2	0	2
MIMAT0000435	hsa-miR-143-3p	GRIPAP1	56850	ENSG00000068400	0	0	0	1	1	0	0	0	0	0	0	0	0	0	2	0	2
MIMAT0000435	hsa-miR-143-3p	GZMK	3003	ENSG00000113088	0	0	0	1	1	0	0	0	0	0	0	0	0	0	2	0	2
MIMAT0000435	hsa-miR-143-3p	HCCS	3052	ENSG00000004961	0	0	0	1	0	1	0	0	0	0	0	0	0	0	2	0	2
MIMAT0000435	hsa-miR-143-3p	HECTD1	25831	ENSG00000092148	0	0	0	1	0	0	0	0	1	0	0	0	0	0	2	0	2
MIMAT0000435	hsa-miR-143-3p	HLA-DQA2	3118	ENSG00000237541	0	0	0	0	0	2	0	0	0	1	0	0	0	0	2	0	2
MIMAT0000435	hsa-miR-143-3p	HNF4A	3172	ENSG00000101076	0	0	0	1	0	0	0	0	0	0	0	1	0	0	1	1	2
MIMAT0000435	hsa-miR-143-3p	HYPK	25764	ENSG00000242028	0	0	0	1	0	0	0	0	0	0	0	1	0	0	1	1	2
MIMAT0000435	hsa-miR-143-3p	IFNA16	3449	ENSG00000147885	0	0	0	1	1	0	0	0	0	0	0	0	0	0	2	0	2
MIMAT0000435	hsa-miR-143-3p	IFNA7	3444	ENSG00000214042	0	0	0	1	1	0	0	0	0	0	0	0	0	0	2	0	2
MIMAT0000435	hsa-miR-143-3p	IGF1R	3480	ENSG00000140443	0	0	0	0	0	0	0	0	1	0	0	1	0	0	1	1	2
MIMAT0000435	hsa-miR-143-3p	IL2RA	3559	ENSG00000134460	0	0	0	1	0	2	0	0	0	0	0	0	0	0	2	0	2
MIMAT0000435	hsa-miR-143-3p	IL36G	56300	ENSG00000136688	0	0	0	1	1	0	0	0	0	0	0	0	0	0	2	0	2
MIMAT0000435	hsa-miR-143-3p	INADL	10207	ENSG00000132849	0	0	0	1	0	0	0	0	1	0	0	0	0	0	2	0	2
MIMAT0000435	hsa-miR-143-3p	INO80D	54891	ENSG00000114933	0	0	0	1	0	0	0	0	2	0	0	0	0	0	2	0	2
MIMAT0000435	hsa-miR-143-3p	IRS1	3667	ENSG00000169047	0	0	0	0	0	1	0	0	1	0	0	0	0	0	2	0	2
MIMAT0000435	hsa-miR-143-3p	IRX6	79190	ENSG00000159387	0	0	0	1	0	2	0	0	0	0	0	0	0	0	2	0	2
MIMAT0000435	hsa-miR-143-3p	JAG1	182	ENSG00000101384	0	0	0	0	0	0	0	0	1	0	0	1	0	0	1	1	2
MIMAT0000435	hsa-miR-143-3p	JPH1	56704	ENSG00000104369	0	0	0	1	0	0	0	0	2	0	0	0	0	0	2	0	2
MIMAT0000435	hsa-miR-143-3p	KAT7	11143	ENSG00000136504	0	0	0	0	0	0	0	0	1	0	0	1	0	0	1	1	2
MIMAT0000435	hsa-miR-143-3p	KCNC1	3746	ENSG00000129159	0	0	0	1	0	1	0	0	0	0	0	0	0	0	2	0	2
MIMAT0000435	hsa-miR-143-3p	KCND1	3750	ENSG00000102057	0	0	0	1	0	0	0	0	1	0	0	0	0	0	2	0	2
MIMAT0000435	hsa-miR-143-3p	KCND2	3751	ENSG00000184408	0	0	0	1	0	1	0	0	0	0	0	0	0	0	2	0	2
MIMAT0000435	hsa-miR-143-3p	KCNH8	131096	ENSG00000183960	0	0	0	1	0	0	0	0	1	0	0	0	0	0	2	0	2
MIMAT0000435	hsa-miR-143-3p	KCNK2	3776	ENSG00000082482	0	0	0	1	0	3	0	0	0	0	0	0	0	0	2	0	2
MIMAT0000435	hsa-miR-143-3p	KCNS2	3788	ENSG00000156486	0	0	0	1	0	1	0	0	0	0	0	0	0	0	2	0	2
MIMAT0000435	hsa-miR-143-3p	KCNU1	157855	ENSG00000215262	0	0	0	1	0	1	0	0	0	0	0	0	0	0	2	0	2
MIMAT0000435	hsa-miR-143-3p	KDM2A	22992	ENSG00000173120	0	0	0	1	0	1	0	0	0	0	0	0	0	0	2	0	2
MIMAT0000435	hsa-miR-143-3p	KIAA1328	57536	ENSG00000150477	0	0	0	0	0	1	0	0	1	0	0	0	0	0	2	0	2
MIMAT0000435	hsa-miR-143-3p	KIAA2022	340533	ENSG00000050030	0	0	0	1	0	0	0	1	0	0	0	0	0	0	2	0	2
MIMAT0000435	hsa-miR-143-3p	KIF20B	9585	ENSG00000138182	0	0	0	1	0	1	0	0	0	0	0	0	0	0	2	0	2
MIMAT0000435	hsa-miR-143-3p	KIF3B	9371	ENSG00000101350	0	0	0	1	0	1	0	0	0	0	0	0	0	0	2	0	2
MIMAT0000435	hsa-miR-143-3p	KLF12	11278	ENSG00000118922	0	0	0	1	0	0	0	0	1	0	0	0	0	0	2	0	2
MIMAT0000435	hsa-miR-143-3p	KLF5	688	ENSG00000102554	0	0	0	1	0	0	0	0	0	0	0	1	0	0	1	1	2
MIMAT0000435	hsa-miR-143-3p	KLK10	5655	ENSG00000129451	0	0	0	1	0	0	0	0	0	0	0	1	0	0	1	1	2
MIMAT0000435	hsa-miR-143-3p	KMT2E	55904	ENSG00000005483	0	0	0	1	0	2	0	0	0	0	0	0	0	0	2	0	2
MIMAT0000435	hsa-miR-143-3p	KRT80	144501	ENSG00000167767	0	0	0	1	0	2	0	0	0	0	0	0	0	0	2	0	2
MIMAT0000435	hsa-miR-143-3p	KRTAP1-1	81851	ENSG00000188581	0	0	0	1	0	1	0	0	0	0	0	0	0	0	2	0	2
MIMAT0000435	hsa-miR-143-3p	LARP1	23367	ENSG00000155506	0	0	0	1	0	0	0	0	1	0	0	0	0	0	2	0	2
MIMAT0000435	hsa-miR-143-3p	LRBA	987	ENSG00000198589	0	0	0	1	0	0	0	0	1	0	0	0	0	0	2	0	2
MIMAT0000435	hsa-miR-143-3p	LRRC2	79442	ENSG00000163827	0	0	0	1	0	0	0	0	0	0	0	1	0	0	1	1	2
MIMAT0000435	hsa-miR-143-3p	LRRC3B	116135	ENSG00000179796	0	0	0	1	0	0	0	0	1	0	0	0	0	0	2	0	2
MIMAT0000435	hsa-miR-143-3p	LRRTM3	347731	ENSG00000198739	0	0	0	1	0	0	0	0	1	0	0	0	0	0	2	0	2
MIMAT0000435	hsa-miR-143-3p	MACC1	346389	ENSG00000183742	0	0	0	1	0	0	0	0	0	0	0	1	0	0	1	1	2
MIMAT0000435	hsa-miR-143-3p	MACF1	23499	ENSG00000127603	0	0	0	0	0	1	0	0	1	0	0	0	0	0	2	0	2
MIMAT0000435	hsa-miR-143-3p	MAF	4094	ENSG00000178573	0	0	0	1	0	0	0	0	1	0	0	0	0	0	2	0	2
MIMAT0000435	hsa-miR-143-3p	MAPRE2	10982	ENSG00000166974	0	0	0	1	0	0	0	0	1	0	0	0	0	0	2	0	2
MIMAT0000435	hsa-miR-143-3p	MARCKS	4082	ENSG00000277443	0	0	0	1	0	0	0	0	1	0	0	0	0	0	2	0	2
MIMAT0000435	hsa-miR-143-3p	MCF2	4168	ENSG00000101977	0	0	0	1	0	0	0	0	1	0	0	0	0	0	2	0	2
MIMAT0000435	hsa-miR-143-3p	MCM5	4174	ENSG00000100297	0	0	0	1	0	1	0	0	0	0	0	0	0	0	2	0	2
MIMAT0000435	hsa-miR-143-3p	MFSD11	79157	ENSG00000092931	0	0	0	1	1	0	0	0	0	0	0	0	0	0	2	0	2
MIMAT0000435	hsa-miR-143-3p	MIER3	166968	ENSG00000155545	0	0	0	0	0	0	0	0	1	0	0	1	0	0	1	1	2
MIMAT0000435	hsa-miR-143-3p	MKL2	57496	ENSG00000186260	0	0	0	1	0	0	0	0	1	0	0	0	0	0	2	0	2
MIMAT0000435	hsa-miR-143-3p	MOSPD1	56180	ENSG00000101928	0	0	0	1	0	0	0	0	1	0	0	0	0	0	2	0	2
MIMAT0000435	hsa-miR-143-3p	MTMR14	64419	ENSG00000163719	0	0	0	1	0	2	0	0	0	0	0	0	0	0	2	0	2
MIMAT0000435	hsa-miR-143-3p	MYO5A	4644	ENSG00000197535	0	0	0	1	0	0	0	0	1	0	0	0	0	0	2	0	2
MIMAT0000435	hsa-miR-143-3p	NAV3	89795	ENSG00000067798	0	0	0	1	0	0	0	0	1	0	0	0	0	0	2	0	2
MIMAT0000435	hsa-miR-143-3p	NCBP1	4686	ENSG00000136937	0	0	0	1	0	1	0	0	0	0	0	0	0	0	2	0	2
MIMAT0000435	hsa-miR-143-3p	NCOA1	8648	ENSG00000084676	0	0	0	1	0	0	0	0	1	0	0	0	0	0	2	0	2
MIMAT0000435	hsa-miR-143-3p	NETO1	81832	ENSG00000166342	0	0	0	1	0	0	0	0	1	0	0	0	0	0	2	0	2
MIMAT0000435	hsa-miR-143-3p	NFAT5	10725	ENSG00000102908	0	0	0	1	0	0	0	0	1	0	0	0	0	0	2	0	2
MIMAT0000435	hsa-miR-143-3p	NFIC	4782	ENSG00000141905	0	0	0	1	0	0	0	0	0	0	0	1	0	0	1	1	2
MIMAT0000435	hsa-miR-143-3p	NFXL1	152518	ENSG00000170448	0	0	0	0	0	1	1	0	0	0	0	0	0	0	2	0	2
MIMAT0000435	hsa-miR-143-3p	NPL	80896	ENSG00000135838	0	0	0	1	0	1	0	0	0	0	0	0	0	0	2	0	2
MIMAT0000435	hsa-miR-143-3p	NRG1	3084	ENSG00000157168	0	0	0	0	0	1	0	0	1	0	0	0	0	0	2	0	2
MIMAT0000435	hsa-miR-143-3p	NRSN1	140767	ENSG00000152954	0	0	0	1	0	1	0	0	0	0	0	0	0	0	2	0	2
MIMAT0000435	hsa-miR-143-3p	NTRK2	4915	ENSG00000148053	0	0	0	1	0	0	0	0	1	0	0	0	0	0	2	0	2
MIMAT0000435	hsa-miR-143-3p	NUAK2	81788	ENSG00000163545	0	0	0	1	0	0	0	0	1	0	0	0	0	0	2	0	2
MIMAT0000435	hsa-miR-143-3p	NUDT10	170685	ENSG00000122824	0	0	0	1	0	2	0	0	0	0	0	0	0	0	2	0	2
MIMAT0000435	hsa-miR-143-3p	NXF1	10482	ENSG00000162231	0	0	0	1	1	0	0	0	0	0	0	0	0	0	2	0	2
MIMAT0000435	hsa-miR-143-3p	OSBPL6	114880	ENSG00000079156	0	0	0	1	0	0	0	0	1	0	0	0	0	0	2	0	2
MIMAT0000435	hsa-miR-143-3p	OSER1	51526	ENSG00000132823	0	0	0	1	0	0	0	0	1	0	0	0	0	0	2	0	2
MIMAT0000435	hsa-miR-143-3p	OSTN	344901	ENSG00000188729	0	0	0	1	0	0	0	0	0	1	0	0	0	0	2	0	2
MIMAT0000435	hsa-miR-143-3p	OXA1L	5018	ENSG00000155463	0	0	0	1	0	1	0	0	0	0	0	0	0	0	2	0	2
MIMAT0000435	hsa-miR-143-3p	PAPOLB	56903	ENSG00000218823	0	0	0	1	0	1	0	0	0	0	0	0	0	0	2	0	2
MIMAT0000435	hsa-miR-143-3p	PAPPA	5069	ENSG00000182752	0	0	0	1	0	0	0	0	0	0	0	1	0	0	1	1	2
MIMAT0000435	hsa-miR-143-3p	PATL1	219988	ENSG00000166889	0	0	0	0	0	1	1	0	0	0	0	0	0	0	2	0	2
MIMAT0000435	hsa-miR-143-3p	PDZD2	23037	ENSG00000133401	0	0	0	1	0	0	0	0	1	0	0	0	0	0	2	0	2
MIMAT0000435	hsa-miR-143-3p	PGK1	5230	ENSG00000102144	0	0	0	1	0	0	0	0	1	0	0	0	0	0	2	0	2
MIMAT0000435	hsa-miR-143-3p	PHAX	51808	ENSG00000164902	0	0	0	1	0	0	0	0	0	0	0	2	0	0	1	1	2
MIMAT0000435	hsa-miR-143-3p	PHF20L1	51105	ENSG00000129292	0	0	0	1	0	0	0	0	1	0	0	0	0	0	2	0	2
MIMAT0000435	hsa-miR-143-3p	PKD2	5311	ENSG00000118762	0	0	0	1	0	0	0	0	1	0	0	0	0	0	2	0	2
MIMAT0000435	hsa-miR-143-3p	PMPCB	9512	ENSG00000105819	0	0	0	1	0	0	0	0	1	0	0	0	0	0	2	0	2
MIMAT0000435	hsa-miR-143-3p	PNPO	55163	ENSG00000108439	0	0	0	1	0	0	0	0	0	0	0	1	0	0	1	1	2
MIMAT0000435	hsa-miR-143-3p	POLDIP3	84271	ENSG00000100227	0	0	0	1	0	1	0	0	0	0	0	0	0	0	2	0	2
MIMAT0000435	hsa-miR-143-3p	POU2F1	5451	ENSG00000143190	0	0	0	1	0	1	0	0	0	0	0	0	0	0	2	0	2
MIMAT0000435	hsa-miR-143-3p	POU2F3	25833	ENSG00000137709	0	0	0	1	0	1	0	0	0	0	0	0	0	0	2	0	2
MIMAT0000435	hsa-miR-143-3p	PPP2R3A	5523	ENSG00000073711	0	0	0	1	0	0	0	0	1	0	0	0	0	0	2	0	2
MIMAT0000435	hsa-miR-143-3p	PRPF19	27339	ENSG00000110107	0	0	0	1	1	0	0	0	0	0	0	0	0	0	2	0	2
MIMAT0000435	hsa-miR-143-3p	PRPS1	5631	ENSG00000147224	0	0	0	0	1	0	0	0	1	0	0	0	0	0	2	0	2
MIMAT0000435	hsa-miR-143-3p	PSEN1	5663	ENSG00000080815	0	0	0	1	0	1	0	0	0	0	0	0	0	0	2	0	2
MIMAT0000435	hsa-miR-143-3p	PTBP3	9991	ENSG00000119314	0	0	0	1	0	0	0	0	1	0	0	0	0	0	2	0	2
MIMAT0000435	hsa-miR-143-3p	PTGES3	10728	ENSG00000110958	0	0	0	1	0	0	0	0	1	0	0	0	0	0	2	0	2
MIMAT0000435	hsa-miR-143-3p	PTPN23	25930	ENSG00000076201	0	0	0	1	1	0	0	0	0	0	0	0	0	0	2	0	2
MIMAT0000435	hsa-miR-143-3p	PTPN4	5775	ENSG00000088179	0	0	0	0	0	1	0	0	1	0	0	0	0	0	2	0	2
MIMAT0000435	hsa-miR-143-3p	PTPRD	5789	ENSG00000153707	0	0	0	0	1	0	0	0	1	0	0	0	0	0	2	0	2
MIMAT0000435	hsa-miR-143-3p	PTPRQ	374462	ENSG00000139304	0	0	0	1	0	1	0	0	0	0	0	0	0	0	2	0	2
MIMAT0000435	hsa-miR-143-3p	RAB28	9364	ENSG00000157869	0	0	0	0	0	3	0	0	1	0	0	0	0	0	2	0	2
MIMAT0000435	hsa-miR-143-3p	RANBP17	64901	ENSG00000204764	0	0	0	1	0	2	0	0	0	0	0	0	0	0	2	0	2
MIMAT0000435	hsa-miR-143-3p	RARG	5916	ENSG00000172819	0	0	0	1	0	0	0	0	1	0	0	0	0	0	2	0	2
MIMAT0000435	hsa-miR-143-3p	RASAL2	9462	ENSG00000075391	0	0	0	1	0	0	0	0	1	0	0	0	0	0	2	0	2
MIMAT0000435	hsa-miR-143-3p	RASGEF1B	153020	ENSG00000138670	0	0	0	0	0	1	0	0	1	0	0	0	0	0	2	0	2
MIMAT0000435	hsa-miR-143-3p	RBM27	54439	ENSG00000091009	0	0	0	1	0	0	0	0	0	0	0	2	0	0	1	1	2
MIMAT0000435	hsa-miR-143-3p	RDH12	145226	ENSG00000139988	0	0	0	1	0	1	0	0	0	0	0	0	0	0	2	0	2
MIMAT0000435	hsa-miR-143-3p	RGAG1	57529	ENSG00000243978	0	0	0	1	0	0	0	0	1	0	0	0	0	0	2	0	2
MIMAT0000435	hsa-miR-143-3p	RIC3	79608	ENSG00000166405	0	0	0	0	0	1	1	0	0	0	0	0	0	0	2	0	2
MIMAT0000435	hsa-miR-143-3p	RIMKLB	57494	ENSG00000166532	0	0	0	0	0	1	0	0	2	0	0	0	0	0	2	0	2
MIMAT0000435	hsa-miR-143-3p	RMND5A	64795	ENSG00000153561	0	0	0	1	0	0	0	0	2	0	0	0	0	0	2	0	2
MIMAT0000435	hsa-miR-143-3p	RNF138	51444	ENSG00000134758	0	0	0	1	0	0	0	0	1	0	0	0	0	0	2	0	2
MIMAT0000435	hsa-miR-143-3p	RNF165	494470	ENSG00000141622	0	0	0	1	0	0	0	0	2	0	0	0	0	0	2	0	2
MIMAT0000435	hsa-miR-143-3p	RNGTT	8732	ENSG00000111880	0	0	0	1	0	0	0	0	1	0	0	0	0	0	2	0	2
MIMAT0000435	hsa-miR-143-3p	RQCD1	9125	ENSG00000144580	0	0	0	0	1	1	0	0	0	0	0	0	0	0	2	0	2
MIMAT0000435	hsa-miR-143-3p	RRP7A	27341	ENSG00000189306	0	0	0	1	0	0	0	0	0	0	0	1	0	0	1	1	2
MIMAT0000435	hsa-miR-143-3p	RWDD4	201965	ENSG00000182552	0	0	0	1	0	1	0	0	0	0	0	0	0	0	2	0	2
MIMAT0000435	hsa-miR-143-3p	S100PBP	64766	ENSG00000116497	0	0	0	1	0	1	0	0	0	0	0	0	0	0	2	0	2
MIMAT0000435	hsa-miR-143-3p	SAMD13	148418	ENSG00000203943	0	0	0	0	0	1	0	0	1	0	0	0	0	0	2	0	2
MIMAT0000435	hsa-miR-143-3p	SAMD8	142891	ENSG00000156671	0	0	0	1	0	0	0	0	0	0	0	1	0	0	1	1	2
MIMAT0000435	hsa-miR-143-3p	SCAMP4	113178	ENSG00000227500	0	0	0	1	0	0	1	0	0	0	0	0	0	0	2	0	2
MIMAT0000435	hsa-miR-143-3p	SEMA5A	9037	ENSG00000112902	0	0	0	1	0	0	1	0	0	0	0	0	0	0	2	0	2
MIMAT0000435	hsa-miR-143-3p	SENP2	59343	ENSG00000163904	0	0	0	1	0	0	0	0	0	1	0	0	0	0	2	0	2
MIMAT0000435	hsa-miR-143-3p	SERPINE1	5054	ENSG00000106366	0	0	0	1	0	0	0	0	0	0	0	1	0	0	1	1	2
MIMAT0000435	hsa-miR-143-3p	SHISA7	729956	ENSG00000187902	0	0	0	1	0	0	1	0	0	0	0	0	0	0	2	0	2
MIMAT0000435	hsa-miR-143-3p	SLC15A1	6564	ENSG00000088386	0	0	0	1	0	1	0	0	0	0	0	0	0	0	2	0	2
MIMAT0000435	hsa-miR-143-3p	SLC1A1	6505	ENSG00000106688	0	0	0	1	0	0	0	0	1	0	0	0	0	0	2	0	2
MIMAT0000435	hsa-miR-143-3p	SLC2A14	144195	ENSG00000173262	0	0	0	0	0	0	0	0	1	0	0	1	0	0	1	1	2
MIMAT0000435	hsa-miR-143-3p	SLC30A1	7779	ENSG00000170385	0	0	0	1	0	0	0	0	0	1	0	0	0	0	2	0	2
MIMAT0000435	hsa-miR-143-3p	SLC30A8	169026	ENSG00000164756	0	0	0	1	0	0	0	0	2	0	0	0	0	0	2	0	2
MIMAT0000435	hsa-miR-143-3p	SLC30A9	10463	ENSG00000014824	0	0	0	0	0	0	0	0	1	0	0	1	0	0	1	1	2
MIMAT0000435	hsa-miR-143-3p	SLC35A4	113829	ENSG00000176087	0	0	0	1	0	0	0	0	0	1	0	0	0	0	2	0	2
MIMAT0000435	hsa-miR-143-3p	SLC38A2	54407	ENSG00000134294	0	0	0	1	0	0	0	0	1	0	0	0	0	0	2	0	2
MIMAT0000435	hsa-miR-143-3p	SLC39A10	57181	ENSG00000196950	0	0	0	1	0	0	0	0	1	0	0	0	0	0	2	0	2
MIMAT0000435	hsa-miR-143-3p	SLC4A10	57282	ENSG00000144290	0	0	0	1	0	0	0	0	1	0	0	0	0	0	2	0	2
MIMAT0000435	hsa-miR-143-3p	SLC9A5	6553	ENSG00000135740	0	0	0	1	0	0	0	0	1	0	0	0	0	0	2	0	2
MIMAT0000435	hsa-miR-143-3p	SNX4	8723	ENSG00000114520	0	0	0	1	0	1	0	0	0	0	0	0	0	0	2	0	2
MIMAT0000435	hsa-miR-143-3p	SP4	6671	ENSG00000105866	0	0	0	1	0	0	0	0	1	0	0	0	0	0	2	0	2
MIMAT0000435	hsa-miR-143-3p	SPRY3	10251	ENSG00000168939	0	0	0	1	0	4	0	0	0	0	0	0	0	0	2	0	2
MIMAT0000435	hsa-miR-143-3p	SRCIN1	80725	ENSG00000273608	0	0	0	1	1	0	0	0	0	0	0	0	0	0	2	0	2
MIMAT0000435	hsa-miR-143-3p	SRGAP2	23380	ENSG00000266028	0	0	0	0	0	2	0	0	1	0	0	0	0	0	2	0	2
MIMAT0000435	hsa-miR-143-3p	STOX2	56977	ENSG00000173320	0	0	0	1	0	0	0	0	0	0	0	2	0	0	1	1	2
MIMAT0000435	hsa-miR-143-3p	SYT10	341359	ENSG00000110975	0	0	0	1	0	1	0	0	0	0	0	0	0	0	2	0	2
MIMAT0000435	hsa-miR-143-3p	SYT7	9066	ENSG00000011347	0	0	0	1	0	0	0	0	0	0	0	1	0	0	1	1	2
MIMAT0000435	hsa-miR-143-3p	TANC2	26115	ENSG00000170921	0	0	0	1	0	0	0	0	1	0	0	0	0	0	2	0	2
MIMAT0000435	hsa-miR-143-3p	TAOK2	9344	ENSG00000149930	0	0	0	1	0	0	0	0	1	0	0	0	0	0	2	0	2
MIMAT0000435	hsa-miR-143-3p	TFAP2A	7020	ENSG00000137203	0	0	0	1	0	1	0	0	0	0	0	0	0	0	2	0	2
MIMAT0000435	hsa-miR-143-3p	THAP6	152815	ENSG00000174796	0	0	0	1	0	1	0	0	0	0	0	0	0	0	2	0	2
MIMAT0000435	hsa-miR-143-3p	THRB	7068	ENSG00000151090	0	0	0	1	0	0	1	0	0	0	0	0	0	0	2	0	2
MIMAT0000435	hsa-miR-143-3p	THSD7A	221981	ENSG00000005108	0	0	0	1	0	1	0	0	0	0	0	0	0	0	2	0	2
MIMAT0000435	hsa-miR-143-3p	TIGD5	84948	ENSG00000179886	0	0	0	1	1	0	0	0	0	0	0	0	0	0	2	0	2
MIMAT0000435	hsa-miR-143-3p	TM2D2	83877	ENSG00000169490	0	0	0	1	0	0	0	0	0	1	0	0	0	0	2	0	2
MIMAT0000435	hsa-miR-143-3p	TMEM126B	55863	ENSG00000171204	0	0	0	1	1	0	0	0	0	0	0	0	0	0	2	0	2
MIMAT0000435	hsa-miR-143-3p	TMEM135	65084	ENSG00000166575	0	0	0	0	0	1	0	0	1	0	0	0	0	0	2	0	2
MIMAT0000435	hsa-miR-143-3p	TMEM202	338949	ENSG00000187806	0	0	0	1	0	3	0	0	0	0	0	0	0	0	2	0	2
MIMAT0000435	hsa-miR-143-3p	TMEM27	57393	ENSG00000147003	0	0	0	1	0	1	0	0	0	0	0	0	0	0	2	0	2
MIMAT0000435	hsa-miR-143-3p	TMOD2	29767	ENSG00000128872	0	0	0	1	0	0	0	0	1	0	0	0	0	0	2	0	2
MIMAT0000435	hsa-miR-143-3p	TNKS	8658	ENSG00000173273	0	0	0	0	0	1	0	0	1	0	0	0	0	0	2	0	2
MIMAT0000435	hsa-miR-143-3p	TNRC6A	27327	ENSG00000090905	0	0	0	1	0	0	0	0	2	0	0	0	0	0	2	0	2
MIMAT0000435	hsa-miR-143-3p	TPP1	1200	ENSG00000166340	0	0	0	1	0	0	0	0	1	0	0	0	0	0	2	0	2
MIMAT0000435	hsa-miR-143-3p	TRAM2	9697	ENSG00000065308	0	0	0	1	0	0	0	0	1	0	0	0	0	0	2	0	2
MIMAT0000435	hsa-miR-143-3p	TRPM3	80036	ENSG00000083067	0	0	0	1	0	1	0	0	0	0	0	0	0	0	2	0	2
MIMAT0000435	hsa-miR-143-3p	TRPS1	7227	ENSG00000104447	0	0	0	1	0	0	0	0	1	0	0	0	0	0	2	0	2
MIMAT0000435	hsa-miR-143-3p	TXNDC15	79770	ENSG00000113621	0	0	0	1	1	0	0	0	0	0	0	0	0	0	2	0	2
MIMAT0000435	hsa-miR-143-3p	UBE2E2	7325	ENSG00000182247	0	0	0	1	0	2	0	0	0	0	0	0	0	0	2	0	2
MIMAT0000435	hsa-miR-143-3p	UBXN2B	137886	ENSG00000215114	0	0	0	1	0	0	0	0	0	1	0	0	0	0	2	0	2
MIMAT0000435	hsa-miR-143-3p	UCHL5	51377	ENSG00000116750	0	0	0	1	0	0	0	0	1	0	0	0	0	0	2	0	2
MIMAT0000435	hsa-miR-143-3p	UNC80	285175	ENSG00000144406	0	0	0	1	0	1	0	0	0	0	0	0	0	0	2	0	2
MIMAT0000435	hsa-miR-143-3p	UPF2	26019	ENSG00000151461	0	0	0	1	0	0	0	0	1	0	0	0	0	0	2	0	2
MIMAT0000435	hsa-miR-143-3p	UPRT	139596	ENSG00000094841	0	0	0	1	0	3	0	0	0	0	0	0	0	0	2	0	2
MIMAT0000435	hsa-miR-143-3p	VASH1	22846	ENSG00000071246	0	0	0	1	0	0	1	0	0	0	0	0	0	0	2	0	2
MIMAT0000435	hsa-miR-143-3p	VBP1	7411	ENSG00000155959	0	0	0	1	0	2	0	0	0	0	0	0	0	0	2	0	2
MIMAT0000435	hsa-miR-143-3p	WASF3	10810	ENSG00000132970	0	0	0	1	0	1	0	0	0	0	0	0	0	0	2	0	2
MIMAT0000435	hsa-miR-143-3p	WDR7	23335	ENSG00000091157	0	0	0	1	0	1	0	0	0	0	0	0	0	0	2	0	2
MIMAT0000435	hsa-miR-143-3p	WHSC1	7468	ENSG00000109685	0	0	0	1	0	0	0	0	1	0	0	0	0	0	2	0	2
MIMAT0000435	hsa-miR-143-3p	WIPF2	147179	ENSG00000171475	0	0	0	1	0	0	0	0	2	0	0	0	0	0	2	0	2
MIMAT0000435	hsa-miR-143-3p	XK	7504	ENSG00000047597	0	0	0	1	0	2	0	0	0	0	0	0	0	0	2	0	2
MIMAT0000435	hsa-miR-143-3p	XPO5	57510	ENSG00000124571	0	0	0	1	0	0	0	0	1	0	0	0	0	0	2	0	2
MIMAT0000435	hsa-miR-143-3p	YPEL5	51646	ENSG00000119801	0	0	0	1	0	2	0	0	0	0	0	0	0	0	2	0	2
MIMAT0000435	hsa-miR-143-3p	ZBTB26	57684	ENSG00000171448	0	0	0	1	0	1	0	0	0	0	0	0	0	0	2	0	2
MIMAT0000435	hsa-miR-143-3p	ZFP36L1	677	ENSG00000185650	0	0	0	1	0	0	0	0	1	0	0	0	0	0	2	0	2
MIMAT0000435	hsa-miR-143-3p	ZKSCAN7	55888	ENSG00000196345	0	0	0	1	0	1	0	0	0	0	0	0	0	0	2	0	2
MIMAT0000435	hsa-miR-143-3p	ZMYND11	10771	ENSG00000015171	0	0	0	0	0	2	0	0	1	0	0	0	0	0	2	0	2
MIMAT0000435	hsa-miR-143-3p	ZNF182	7569	ENSG00000147118	0	0	0	1	0	0	2	0	0	0	0	0	0	0	2	0	2
MIMAT0000435	hsa-miR-143-3p	ZNF236	7776	ENSG00000130856	0	0	0	1	0	1	0	0	0	0	0	0	0	0	2	0	2
MIMAT0000435	hsa-miR-143-3p	ZNF318	24149	ENSG00000171467	0	0	0	1	0	1	0	0	0	0	0	0	0	0	2	0	2
MIMAT0000435	hsa-miR-143-3p	ZNF37A	7587	ENSG00000075407	0	0	0	1	0	1	0	0	0	0	0	0	0	0	2	0	2
MIMAT0000435	hsa-miR-143-3p	ZNF451	26036	ENSG00000112200	0	0	0	1	0	1	0	0	0	0	0	0	0	0	2	0	2
MIMAT0000435	hsa-miR-143-3p	ZWILCH	55055	ENSG00000174442	0	0	0	1	0	0	0	0	1	0	0	0	0	0	2	0	2
MIMAT0000757	hsa-miR-151a-3p	AKT3	10000	ENSG00000117020	0	0	0	1	0	1	0	0	0	0	0	0	0	0	2	0	2
MIMAT0000757	hsa-miR-151a-3p	ARMC8	25852	ENSG00000114098	0	0	0	0	0	1	0	0	1	0	0	0	0	0	2	0	2
MIMAT0000757	hsa-miR-151a-3p	BIRC6	57448	ENSG00000115760	0	0	0	0	2	0	0	0	1	0	0	0	0	0	2	0	2
MIMAT0000757	hsa-miR-151a-3p	C6orf106	64771	ENSG00000196821	0	0	0	1	0	0	0	0	0	1	0	0	0	0	2	0	2
MIMAT0000757	hsa-miR-151a-3p	CASD1	64921	ENSG00000127995	0	0	0	0	0	0	1	0	0	1	0	0	0	0	2	0	2
MIMAT0000757	hsa-miR-151a-3p	CLASP2	23122	ENSG00000163539	0	0	0	0	0	1	0	0	0	1	0	0	0	0	2	0	2
MIMAT0000757	hsa-miR-151a-3p	CNOT10	25904	ENSG00000182973	0	0	0	1	0	2	0	0	0	0	0	0	0	0	2	0	2
MIMAT0000757	hsa-miR-151a-3p	CRK	1398	ENSG00000167193	0	0	0	1	0	2	0	0	0	0	0	0	0	0	2	0	2
MIMAT0000757	hsa-miR-151a-3p	DLC1	10395	ENSG00000164741	0	0	0	0	0	1	0	0	0	1	0	0	0	0	2	0	2
MIMAT0000757	hsa-miR-151a-3p	EFNA3	1944	ENSG00000143590	0	0	0	0	0	0	0	0	1	0	0	1	0	0	1	1	2
MIMAT0000757	hsa-miR-151a-3p	FBXL3	26224	ENSG00000005812	0	0	0	0	0	1	0	0	1	0	0	0	0	0	2	0	2
MIMAT0000757	hsa-miR-151a-3p	FBXO5	26271	ENSG00000112029	0	0	0	0	0	0	0	0	0	0	0	1	1	0	0	2	2
MIMAT0000757	hsa-miR-151a-3p	GABRA6	2559	ENSG00000145863	0	0	0	0	0	1	0	0	1	0	0	0	0	0	2	0	2
MIMAT0000757	hsa-miR-151a-3p	GHR	2690	ENSG00000112964	0	0	0	0	0	1	0	0	1	0	0	0	0	0	2	0	2
MIMAT0000757	hsa-miR-151a-3p	GLMN	11146	ENSG00000174842	0	0	0	0	0	0	0	0	0	0	0	1	1	0	0	2	2
MIMAT0000757	hsa-miR-151a-3p	GLS	2744	ENSG00000115419	0	0	0	1	0	2	0	0	0	0	0	0	0	0	2	0	2
MIMAT0000757	hsa-miR-151a-3p	GRM3	2913	ENSG00000198822	0	0	0	0	0	2	0	0	1	0	0	0	0	0	2	0	2
MIMAT0000757	hsa-miR-151a-3p	HCCS	3052	ENSG00000004961	0	0	0	1	0	1	0	0	0	0	0	0	0	0	2	0	2
MIMAT0000757	hsa-miR-151a-3p	HDAC8	55869	ENSG00000147099	0	0	0	0	2	2	0	0	0	0	0	0	0	0	2	0	2
MIMAT0000757	hsa-miR-151a-3p	LIN28B	389421	ENSG00000187772	0	0	0	0	0	0	0	0	0	0	0	1	1	0	0	2	2
MIMAT0000757	hsa-miR-151a-3p	LRRTM1	347730	ENSG00000162951	0	0	0	0	0	1	0	0	1	0	0	0	0	0	2	0	2
MIMAT0000757	hsa-miR-151a-3p	MCL1	4170	ENSG00000143384	0	0	0	0	0	0	0	0	0	0	0	4	1	0	0	2	2
MIMAT0000757	hsa-miR-151a-3p	MED13	9969	ENSG00000108510	0	0	0	0	0	0	0	0	0	0	0	1	1	0	0	2	2
MIMAT0000757	hsa-miR-151a-3p	MEX3C	51320	ENSG00000176624	0	0	0	1	0	0	0	0	0	1	0	0	0	0	2	0	2
MIMAT0000757	hsa-miR-151a-3p	MRPS25	64432	ENSG00000131368	0	0	0	1	0	0	0	0	1	0	0	0	0	0	2	0	2
MIMAT0000757	hsa-miR-151a-3p	MS4A8	83661	ENSG00000166959	0	0	0	0	1	1	0	0	0	0	0	0	0	0	2	0	2
MIMAT0000757	hsa-miR-151a-3p	NAMPT	10135	ENSG00000105835	0	0	0	1	0	1	0	0	0	0	0	0	0	0	2	0	2
MIMAT0000757	hsa-miR-151a-3p	NETO2	81831	ENSG00000171208	0	0	0	1	0	0	0	0	1	0	0	0	0	0	2	0	2
MIMAT0000757	hsa-miR-151a-3p	NEUROD4	58158	ENSG00000123307	0	0	0	1	0	1	0	0	0	0	0	0	0	0	2	0	2
MIMAT0000757	hsa-miR-151a-3p	NPL	80896	ENSG00000135838	0	0	0	0	0	1	0	0	0	1	0	0	0	0	2	0	2
MIMAT0000757	hsa-miR-151a-3p	PCDHAC1	56135	ENSG00000248383	0	0	0	0	0	2	0	0	1	0	0	0	0	0	2	0	2
MIMAT0000757	hsa-miR-151a-3p	PCLO	27445	ENSG00000186472	0	0	0	0	0	1	0	0	1	0	0	0	0	0	2	0	2
MIMAT0000757	hsa-miR-151a-3p	PENK	5179	ENSG00000181195	0	0	0	0	1	0	0	0	1	0	0	0	0	0	2	0	2
MIMAT0000757	hsa-miR-151a-3p	PLCL2	23228	ENSG00000154822	0	0	0	1	0	1	0	0	0	0	0	0	0	0	2	0	2
MIMAT0000757	hsa-miR-151a-3p	PLXNA4	91584	ENSG00000221866	0	0	0	1	0	0	0	0	1	0	0	0	0	0	2	0	2
MIMAT0000757	hsa-miR-151a-3p	PPFIA1	8500	ENSG00000131626	0	0	0	1	0	1	0	0	0	0	0	0	0	0	2	0	2
MIMAT0000757	hsa-miR-151a-3p	PUM1	9698	ENSG00000134644	0	0	0	0	0	0	0	0	0	0	0	1	1	0	0	2	2
MIMAT0000757	hsa-miR-151a-3p	PURB	5814	ENSG00000146676	0	0	0	0	0	0	0	0	1	0	0	1	0	0	1	1	2
MIMAT0000757	hsa-miR-151a-3p	QKI	9444	ENSG00000112531	0	0	0	0	0	0	0	3	1	0	0	0	0	0	2	0	2
MIMAT0000757	hsa-miR-151a-3p	RNF20	56254	ENSG00000155827	0	0	0	1	0	1	0	0	0	0	0	0	0	0	2	0	2
MIMAT0000757	hsa-miR-151a-3p	RNF6	6049	ENSG00000127870	0	0	0	1	0	1	0	0	0	0	0	0	0	0	2	0	2
MIMAT0000757	hsa-miR-151a-3p	RPRD2	23248	ENSG00000163125	0	0	0	1	0	2	0	0	0	0	0	0	0	0	2	0	2
MIMAT0000757	hsa-miR-151a-3p	RPS6KA5	9252	ENSG00000100784	0	0	0	0	0	1	1	0	0	0	0	0	0	0	2	0	2
MIMAT0000757	hsa-miR-151a-3p	RPUSD4	84881	ENSG00000165526	0	0	0	0	0	0	0	0	0	0	0	1	1	0	0	2	2
MIMAT0000757	hsa-miR-151a-3p	RYBP	23429	ENSG00000163602	0	0	0	0	0	0	0	0	2	0	0	1	0	0	1	1	2
MIMAT0000757	hsa-miR-151a-3p	RYR3	6263	ENSG00000198838	0	0	0	0	0	1	0	0	1	0	0	0	0	0	2	0	2
MIMAT0000757	hsa-miR-151a-3p	SEC63	11231	ENSG00000025796	0	0	0	1	0	0	0	0	1	0	0	0	0	0	2	0	2
MIMAT0000757	hsa-miR-151a-3p	SEPT8	23176	ENSG00000164402	0	0	0	0	2	0	0	0	0	0	0	8	0	0	1	1	2
MIMAT0000757	hsa-miR-151a-3p	SETD7	80854	ENSG00000145391	0	0	0	0	0	0	0	0	0	0	0	1	1	0	0	2	2
MIMAT0000757	hsa-miR-151a-3p	SIX1	6495	ENSG00000126778	0	0	0	0	0	1	0	0	0	1	0	0	0	0	2	0	2
MIMAT0000757	hsa-miR-151a-3p	SLC4A7	9497	ENSG00000033867	0	0	0	1	0	0	0	0	1	0	0	0	0	0	2	0	2
MIMAT0000757	hsa-miR-151a-3p	SLC6A16	28968	ENSG00000063127	0	0	0	1	0	1	0	0	0	0	0	0	0	0	2	0	2
MIMAT0000757	hsa-miR-151a-3p	SMARCAD1	56916	ENSG00000163104	0	0	0	0	0	1	0	0	1	0	0	0	0	0	2	0	2
MIMAT0000757	hsa-miR-151a-3p	STXBP4	252983	ENSG00000166263	0	0	0	1	0	0	0	0	0	0	0	1	0	0	1	1	2
MIMAT0000757	hsa-miR-151a-3p	TACSTD2	4070	ENSG00000184292	0	0	0	1	0	1	0	0	0	0	0	0	0	0	2	0	2
MIMAT0000757	hsa-miR-151a-3p	TMEM98	26022	ENSG00000006042	0	0	0	0	0	1	0	0	0	1	0	0	0	0	2	0	2
MIMAT0000757	hsa-miR-151a-3p	TNPO1	3842	ENSG00000083312	0	0	0	0	0	0	0	0	1	0	0	1	0	0	1	1	2
MIMAT0000757	hsa-miR-151a-3p	UHMK1	127933	ENSG00000152332	0	0	0	0	0	2	0	0	0	0	0	1	0	0	1	1	2
MIMAT0000757	hsa-miR-151a-3p	ZBTB24	9841	ENSG00000112365	0	0	0	0	0	0	0	0	0	0	0	1	2	0	0	2	2
MIMAT0000757	hsa-miR-151a-3p	ZEB1	6935	ENSG00000148516	0	0	0	1	0	1	0	0	0	0	0	0	0	0	2	0	2
MIMAT0000757	hsa-miR-151a-3p	ZFAND5	7763	ENSG00000107372	0	0	0	0	0	0	1	0	1	0	0	0	0	0	2	0	2
MIMAT0000757	hsa-miR-151a-3p	ZFPM2	23414	ENSG00000169946	0	0	0	0	0	1	0	0	0	1	0	0	0	0	2	0	2
MIMAT0000757	hsa-miR-151a-3p	ZMAT1	84460	ENSG00000166432	0	0	0	1	0	2	0	0	0	0	0	0	0	0	2	0	2
MIMAT0000757	hsa-miR-151a-3p	ZNF415	55786	ENSG00000170954	0	0	0	1	2	0	0	0	0	0	0	0	0	0	2	0	2
MIMAT0019850	hsa-miR-4728-3p	ACADSB	36	ENSG00000196177	0	0	0	1	0	0	1	0	0	0	0	0	0	0	2	0	2
MIMAT0019850	hsa-miR-4728-3p	API5	8539	ENSG00000166181	0	0	0	1	0	0	1	0	0	0	0	0	0	0	2	0	2
MIMAT0019850	hsa-miR-4728-3p	ARL5B	221079	ENSG00000165997	0	0	0	1	0	0	0	0	0	0	0	1	0	0	1	1	2
MIMAT0019850	hsa-miR-4728-3p	ATP2B2	491	ENSG00000157087	0	0	0	1	0	0	1	0	0	0	0	0	0	0	2	0	2
MIMAT0019850	hsa-miR-4728-3p	ATP8A1	10396	ENSG00000124406	0	0	0	1	0	0	1	0	0	0	0	0	0	0	2	0	2
MIMAT0019850	hsa-miR-4728-3p	ATPAF1	64756	ENSG00000123472	0	0	0	1	0	0	1	0	0	0	0	0	0	0	2	0	2
MIMAT0019850	hsa-miR-4728-3p	C15orf41	84529	ENSG00000186073	0	0	0	1	0	0	1	0	0	0	0	0	0	0	2	0	2
MIMAT0019850	hsa-miR-4728-3p	CAB39	51719	ENSG00000135932	0	0	0	1	0	0	1	0	0	0	0	0	0	0	2	0	2
MIMAT0019850	hsa-miR-4728-3p	CDK19	23097	ENSG00000155111	0	0	0	1	0	0	1	0	0	0	0	0	0	0	2	0	2
MIMAT0019850	hsa-miR-4728-3p	CHRM3	1131	ENSG00000133019	0	0	0	1	0	0	0	0	0	0	0	1	0	0	1	1	2
MIMAT0019850	hsa-miR-4728-3p	CNN3	1266	ENSG00000117519	0	0	0	1	0	0	1	0	0	0	0	0	0	0	2	0	2
MIMAT0019850	hsa-miR-4728-3p	FAM217B	63939	ENSG00000196227	0	0	0	1	0	0	0	0	0	0	0	1	0	0	1	1	2
MIMAT0019850	hsa-miR-4728-3p	FAM98B	283742	ENSG00000171262	0	0	0	1	0	0	0	0	0	0	0	1	0	0	1	1	2
MIMAT0019850	hsa-miR-4728-3p	FAXC	84553	ENSG00000146267	0	0	0	1	0	0	1	0	0	0	0	0	0	0	2	0	2
MIMAT0019850	hsa-miR-4728-3p	GABRB3	2562	ENSG00000166206	0	0	0	1	0	0	2	0	0	0	0	0	0	0	2	0	2
MIMAT0019850	hsa-miR-4728-3p	GLCCI1	113263	ENSG00000106415	0	0	0	1	0	0	1	0	0	0	0	0	0	0	2	0	2
MIMAT0019850	hsa-miR-4728-3p	HNRNPU	3192	ENSG00000153187	0	0	0	1	0	0	0	0	0	0	0	1	0	0	1	1	2
MIMAT0019850	hsa-miR-4728-3p	INPP4B	8821	ENSG00000109452	0	0	0	1	0	0	1	0	0	0	0	0	0	0	2	0	2
MIMAT0019850	hsa-miR-4728-3p	KCNA1	3736	ENSG00000111262	0	0	0	1	0	0	1	0	0	0	0	0	0	0	2	0	2
MIMAT0019850	hsa-miR-4728-3p	KMT2C	58508	ENSG00000055609	0	0	0	1	0	0	1	0	0	0	0	0	0	0	2	0	2
MIMAT0019850	hsa-miR-4728-3p	MAPK1	5594	ENSG00000100030	0	0	0	1	0	0	1	0	0	0	0	0	0	0	2	0	2
MIMAT0019850	hsa-miR-4728-3p	NARS	4677	ENSG00000134440	0	0	0	1	0	0	0	0	0	0	0	3	0	0	1	1	2
MIMAT0019850	hsa-miR-4728-3p	NCOA1	8648	ENSG00000084676	0	0	0	1	0	0	2	0	0	0	0	0	0	0	2	0	2
MIMAT0019850	hsa-miR-4728-3p	PAM	5066	ENSG00000145730	0	0	0	1	0	0	1	0	0	0	0	0	0	0	2	0	2
MIMAT0019850	hsa-miR-4728-3p	PCMT1	5110	ENSG00000120265	0	0	0	1	0	0	2	0	0	0	0	0	0	0	2	0	2
MIMAT0019850	hsa-miR-4728-3p	PPHLN1	51535	ENSG00000134283	0	0	0	1	0	0	1	0	0	0	0	0	0	0	2	0	2
MIMAT0019850	hsa-miR-4728-3p	PTBP3	9991	ENSG00000119314	0	0	0	0	0	0	1	0	0	0	0	1	0	0	1	1	2
MIMAT0019850	hsa-miR-4728-3p	RALBP1	10928	ENSG00000017797	0	0	0	1	0	0	1	0	0	0	0	0	0	0	2	0	2
MIMAT0019850	hsa-miR-4728-3p	RAP2C	57826	ENSG00000123728	0	0	0	1	0	0	1	0	0	0	0	0	0	0	2	0	2
MIMAT0019850	hsa-miR-4728-3p	RYBP	23429	ENSG00000163602	0	0	0	1	0	0	1	0	0	0	0	0	0	0	2	0	2
MIMAT0019850	hsa-miR-4728-3p	SCN1A	6323	ENSG00000144285	0	0	0	1	0	0	1	0	0	0	0	0	0	0	2	0	2
MIMAT0019850	hsa-miR-4728-3p	SH3BGRL2	83699	ENSG00000198478	0	0	0	1	0	0	1	0	0	0	0	0	0	0	2	0	2
MIMAT0019850	hsa-miR-4728-3p	SIX4	51804	ENSG00000100625	0	0	0	1	0	0	1	0	0	0	0	0	0	0	2	0	2
MIMAT0019850	hsa-miR-4728-3p	SLC22A15	55356	ENSG00000163393	0	0	0	1	0	0	1	0	0	0	0	0	0	0	2	0	2
MIMAT0019850	hsa-miR-4728-3p	SLC30A7	148867	ENSG00000162695	0	0	0	1	0	0	0	0	0	0	0	1	0	0	1	1	2
MIMAT0019850	hsa-miR-4728-3p	SLC9A6	10479	ENSG00000198689	0	0	0	1	0	0	1	0	0	0	0	0	0	0	2	0	2
MIMAT0019850	hsa-miR-4728-3p	SNX13	23161	ENSG00000071189	0	0	0	1	0	0	1	0	0	0	0	0	0	0	2	0	2
MIMAT0019850	hsa-miR-4728-3p	SSR1	6745	ENSG00000124783	0	0	0	1	0	0	0	0	0	0	0	3	0	0	1	1	2
MIMAT0019850	hsa-miR-4728-3p	SYBU	55638	ENSG00000147642	0	0	0	1	0	0	1	0	0	0	0	0	0	0	2	0	2
MIMAT0019850	hsa-miR-4728-3p	TADA2B	93624	ENSG00000173011	0	0	0	1	0	0	1	0	0	0	0	0	0	0	2	0	2
MIMAT0019850	hsa-miR-4728-3p	TAF4	100302168	ENSG00000130699	0	0	0	1	0	0	1	0	0	0	0	0	0	0	2	0	2
MIMAT0019850	hsa-miR-4728-3p	TAF4	6874	ENSG00000130699	0	0	0	1	0	0	1	0	0	0	0	0	0	0	2	0	2
MIMAT0019850	hsa-miR-4728-3p	TCF4	6925	ENSG00000196628	0	0	0	1	0	0	1	0	0	0	0	0	0	0	2	0	2
MIMAT0019850	hsa-miR-4728-3p	TMEM106B	54664	ENSG00000106460	0	0	0	1	0	0	1	0	0	0	0	0	0	0	2	0	2
MIMAT0019850	hsa-miR-4728-3p	TULP4	56995	ENSG00000130338	0	0	0	1	0	0	2	0	0	0	0	0	0	0	2	0	2
MIMAT0019850	hsa-miR-4728-3p	VAT1L	57687	ENSG00000171724	0	0	0	1	0	0	1	0	0	0	0	0	0	0	2	0	2
MIMAT0019850	hsa-miR-4728-3p	YOD1	55432	ENSG00000180667	0	0	0	1	0	0	0	0	0	0	0	1	0	0	1	1	2
MIMAT0019850	hsa-miR-4728-3p	YWHAE	7531	ENSG00000108953	0	0	0	1	0	0	1	0	0	0	0	0	0	0	2	0	2
MIMAT0019850	hsa-miR-4728-3p	ZNF148	7707	ENSG00000163848	0	0	0	1	0	0	1	0	0	0	0	0	0	0	2	0	2
MIMAT0019850	hsa-miR-4728-3p	ZNF772	400720	ENSG00000197128	0	0	0	1	0	0	0	0	0	0	0	1	0	0	1	1	2
MIMAT0019850	hsa-miR-4728-3p	ZSWIM6	57688	ENSG00000130449	0	0	0	1	0	0	1	0	0	0	0	0	0	0	2	0	2
MIMAT0019886	hsa-miR-4749-3p	ACTN4	81	ENSG00000130402	0	0	0	0	0	0	1	1	0	0	0	0	0	0	2	0	2
MIMAT0019886	hsa-miR-4749-3p	AMMECR1L	83607	ENSG00000144233	0	0	0	0	0	0	1	1	0	0	0	0	0	0	2	0	2
MIMAT0019886	hsa-miR-4749-3p	CACNB1	782	ENSG00000067191	0	0	0	0	0	0	0	1	0	0	0	1	0	0	1	1	2
MIMAT0019886	hsa-miR-4749-3p	CIC	23152	ENSG00000079432	0	0	0	0	0	0	1	1	0	0	0	0	0	0	2	0	2
MIMAT0019886	hsa-miR-4749-3p	DAZAP2	9802	ENSG00000183283	0	0	0	0	0	0	2	0	0	0	0	1	0	0	1	1	2
MIMAT0019886	hsa-miR-4749-3p	EMP2	2013	ENSG00000213853	0	0	0	1	0	0	1	0	0	0	0	0	0	0	2	0	2
MIMAT0019886	hsa-miR-4749-3p	FBRS	64319	ENSG00000156860	0	0	0	1	0	0	1	0	0	0	0	0	0	0	2	0	2
MIMAT0019886	hsa-miR-4749-3p	FURIN	5045	ENSG00000140564	0	0	0	0	0	0	1	1	0	0	0	0	0	0	2	0	2
MIMAT0019886	hsa-miR-4749-3p	JUN	3725	ENSG00000177606	0	0	0	0	0	0	1	1	0	0	0	0	0	0	2	0	2
MIMAT0019886	hsa-miR-4749-3p	MEF2D	4209	ENSG00000116604	0	0	0	0	0	0	0	1	0	0	0	1	0	0	1	1	2
MIMAT0019886	hsa-miR-4749-3p	MMP24	10893	ENSG00000125966	0	0	0	0	0	0	1	1	0	0	0	0	0	0	2	0	2
MIMAT0019886	hsa-miR-4749-3p	MTSS1L	92154	ENSG00000132613	0	0	0	0	0	0	1	1	0	0	0	0	0	0	2	0	2
MIMAT0019886	hsa-miR-4749-3p	NACC2	138151	ENSG00000148411	0	0	0	0	0	0	0	1	0	0	0	1	0	0	1	1	2
MIMAT0019886	hsa-miR-4749-3p	PGF	5228	ENSG00000119630	0	0	0	1	0	0	0	1	0	0	0	0	0	0	2	0	2
MIMAT0019886	hsa-miR-4749-3p	PHC2	1912	ENSG00000134686	0	0	0	1	0	0	1	0	0	0	0	0	0	0	2	0	2
MIMAT0019886	hsa-miR-4749-3p	STAG2	10735	ENSG00000101972	0	0	0	1	0	0	1	0	0	0	0	0	0	0	2	0	2
MIMAT0019886	hsa-miR-4749-3p	VPS37D	155382	ENSG00000176428	0	0	0	1	0	0	0	1	0	0	0	0	0	0	2	0	2
MIMAT0025856	hsa-miR-6724-5p	NAA15	80155	ENSG00000164134	0	0	0	0	0	0	1	0	0	0	0	1	0	0	1	1	2
MIMAT0000435	hsa-miR-143-3p			ENSG00000032514	0	0	0	1	0	0	0	0	0	0	0	0	0	0	1	0	1
MIMAT0000435	hsa-miR-143-3p			ENSG00000159113	0	0	0	1	0	0	0	0	0	0	0	0	0	0	1	0	1
MIMAT0000435	hsa-miR-143-3p			ENSG00000175911	0	0	0	1	0	0	0	0	0	0	0	0	0	0	1	0	1
MIMAT0000435	hsa-miR-143-3p			ENSG00000224130	0	0	0	1	0	0	0	0	0	0	0	0	0	0	1	0	1
MIMAT0000435	hsa-miR-143-3p			ENSG00000233247	0	0	0	0	1	0	0	0	0	0	0	0	0	0	1	0	1
MIMAT0000435	hsa-miR-143-3p			ENSG00000233828	0	0	0	1	0	0	0	0	0	0	0	0	0	0	1	0	1
MIMAT0000435	hsa-miR-143-3p			ENSG00000237749	0	0	0	0	1	0	0	0	0	0	0	0	0	0	1	0	1
MIMAT0000435	hsa-miR-143-3p			ENSG00000249852	0	0	0	1	0	0	0	0	0	0	0	0	0	0	1	0	1
MIMAT0000435	hsa-miR-143-3p			ENSG00000254019	0	0	0	1	0	0	0	0	0	0	0	0	0	0	1	0	1
MIMAT0000435	hsa-miR-143-3p			ENSG00000258804	0	0	0	1	0	0	0	0	0	0	0	0	0	0	1	0	1
MIMAT0000435	hsa-miR-143-3p			ENSG00000261130	0	0	0	1	0	0	0	0	0	0	0	0	0	0	1	0	1
MIMAT0000435	hsa-miR-143-3p			ENSG00000261732	0	0	0	1	0	0	0	0	0	0	0	0	0	0	1	0	1
MIMAT0000435	hsa-miR-143-3p			ENSG00000262526	0	0	0	1	0	0	0	0	0	0	0	0	0	0	1	0	1
MIMAT0000435	hsa-miR-143-3p	FILNC1	100132735	ENSG00000231426	0	0	0	0	0	1	0	0	0	0	0	0	0	0	1	0	1
MIMAT0000435	hsa-miR-143-3p	NPIPA5	100288332	ENSG00000233024	0	0	0	1	0	0	0	0	0	0	0	0	0	0	1	0	1
MIMAT0000435	hsa-miR-143-3p	NULL	101060252	ENSG00000261740	0	0	0	1	0	0	0	0	0	0	0	0	0	0	1	0	1
MIMAT0000435	hsa-miR-143-3p	VPS45	11311	ENSG00000264082	0	0	0	0	0	1	0	0	0	0	0	0	0	0	1	0	1
MIMAT0000435	hsa-miR-143-3p	PLPPR5	163404	ENSG00000117598	0	0	0	1	0	0	0	0	0	0	0	0	0	0	1	0	1
MIMAT0000435	hsa-miR-143-3p	SHANK2	22941	ENSG00000268430	0	0	0	0	0	0	0	0	1	0	0	0	0	0	1	0	1
MIMAT0000435	hsa-miR-143-3p	LOC285074	285074	ENSG00000231259	0	0	0	0	0	2	0	0	0	0	0	0	0	0	1	0	1
MIMAT0000435	hsa-miR-143-3p	SOGA3	387104	ENSG00000255330	0	0	0	1	0	0	0	0	0	0	0	0	0	0	1	0	1
MIMAT0000435	hsa-miR-143-3p	LRRC74B	400891	ENSG00000187905	0	0	0	1	0	0	0	0	0	0	0	0	0	0	1	0	1
MIMAT0000435	hsa-miR-143-3p	LOC440040	440040	ENSG00000205035	0	0	0	0	0	1	0	0	0	0	0	0	0	0	1	0	1
MIMAT0000435	hsa-miR-143-3p	DCAF8	50717	ENSG00000258465	0	0	0	0	0	1	0	0	0	0	0	0	0	0	1	0	1
MIMAT0000435	hsa-miR-143-3p	NPIPA3	642778	ENSG00000233024	0	0	0	1	0	0	0	0	0	0	0	0	0	0	1	0	1
MIMAT0000435	hsa-miR-143-3p	NPIPA2	642799	ENSG00000233024	0	0	0	1	0	0	0	0	0	0	0	0	0	0	1	0	1
MIMAT0000435	hsa-miR-143-3p	LINC01189	643648	ENSG00000229311	0	0	0	0	0	1	0	0	0	0	0	0	0	0	1	0	1
MIMAT0000435	hsa-miR-143-3p	KIAA0408	9729	ENSG00000255330	0	0	0	1	0	0	0	0	0	0	0	0	0	0	1	0	1
MIMAT0000435	hsa-miR-143-3p	AADAC	13	ENSG00000114771	0	0	0	0	1	0	0	0	0	0	0	0	0	0	1	0	1
MIMAT0000435	hsa-miR-143-3p	AADACL2	344752	ENSG00000197953	0	0	0	1	0	0	0	0	0	0	0	0	0	0	1	0	1
MIMAT0000435	hsa-miR-143-3p	AARD	441376	ENSG00000205002	0	0	0	1	0	0	0	0	0	0	0	0	0	0	1	0	1
MIMAT0000435	hsa-miR-143-3p	AARSD1	80755	ENSG00000266967	0	0	0	1	0	0	0	0	0	0	0	0	0	0	1	0	1
MIMAT0000435	hsa-miR-143-3p	ABAT	18	ENSG00000183044	0	0	0	0	0	0	0	0	0	0	0	1	0	0	0	1	1
MIMAT0000435	hsa-miR-143-3p	ABCA1	19	ENSG00000165029	0	0	0	1	0	0	0	0	0	0	0	0	0	0	1	0	1
MIMAT0000435	hsa-miR-143-3p	ABCA6	23460	ENSG00000154262	0	0	0	1	0	0	0	0	0	0	0	0	0	0	1	0	1
MIMAT0000435	hsa-miR-143-3p	ABCD3	5825	ENSG00000117528	0	0	0	0	0	0	0	0	1	0	0	0	0	0	1	0	1
MIMAT0000435	hsa-miR-143-3p	ABCG5	64240	ENSG00000138075	0	0	0	1	0	0	0	0	0	0	0	0	0	0	1	0	1
MIMAT0000435	hsa-miR-143-3p	ABHD2	11057	ENSG00000140526	0	0	0	1	0	0	0	0	0	0	0	0	0	0	1	0	1
MIMAT0000435	hsa-miR-143-3p	ABHD5	51099	ENSG00000011198	0	0	0	1	0	0	0	0	0	0	0	0	0	0	1	0	1
MIMAT0000435	hsa-miR-143-3p	ABHD8	79575	ENSG00000127220	0	0	0	0	0	0	0	0	1	0	0	0	0	0	1	0	1
MIMAT0000435	hsa-miR-143-3p	ABLIM3	22885	ENSG00000173210	0	0	0	1	0	0	0	0	0	0	0	0	0	0	1	0	1
MIMAT0000435	hsa-miR-143-3p	AC009113.1		ENSG00000205014	0	0	0	1	0	0	0	0	0	0	0	0	0	0	1	0	1
MIMAT0000435	hsa-miR-143-3p	AC130352.1		ENSG00000205873	0	0	0	1	0	0	0	0	0	0	0	0	0	0	1	0	1
MIMAT0000435	hsa-miR-143-3p	ACACB	32	ENSG00000076555	0	0	0	1	0	0	0	0	0	0	0	0	0	0	1	0	1
MIMAT0000435	hsa-miR-143-3p	ACIN1	22985	ENSG00000100813	0	0	0	0	0	0	0	0	1	0	0	0	0	0	1	0	1
MIMAT0000435	hsa-miR-143-3p	ACOT9	23597	ENSG00000123130	0	0	0	0	0	0	0	0	0	0	0	1	0	0	0	1	1
MIMAT0000435	hsa-miR-143-3p	ACTN1	87	ENSG00000072110	0	0	0	0	0	0	0	0	1	0	0	0	0	0	1	0	1
MIMAT0000435	hsa-miR-143-3p	ACTN2	88	ENSG00000077522	0	0	0	0	0	1	0	0	0	0	0	0	0	0	1	0	1
MIMAT0000435	hsa-miR-143-3p	ADAM9			0	0	0	0	0	0	0	0	1	0	0	0	0	0	1	0	1
MIMAT0000435	hsa-miR-143-3p	ADAM9	8754	ENSG00000168615	0	0	0	0	0	1	0	0	0	0	0	0	0	0	1	0	1
MIMAT0000435	hsa-miR-143-3p	ADAMTS3	9508	ENSG00000156140	0	0	0	0	0	1	0	0	0	0	0	0	0	0	1	0	1
MIMAT0000435	hsa-miR-143-3p	ADAMTS4	9507	ENSG00000158859	0	0	0	0	0	0	0	0	0	0	0	2	0	0	0	1	1
MIMAT0000435	hsa-miR-143-3p	ADAMTSL1	92949	ENSG00000178031	0	0	0	0	1	0	0	0	0	0	0	0	0	0	1	0	1
MIMAT0000435	hsa-miR-143-3p	ADCYAP1R1	117	ENSG00000078549	0	0	0	1	0	0	0	0	0	0	0	0	0	0	1	0	1
MIMAT0000435	hsa-miR-143-3p	ADH5	128	ENSG00000197894	0	0	0	0	0	0	0	0	0	0	0	1	0	0	0	1	1
MIMAT0000435	hsa-miR-143-3p	ADK	132	ENSG00000156110	0	0	0	0	0	0	0	0	1	0	0	0	0	0	1	0	1
MIMAT0000435	hsa-miR-143-3p	AFF1	4299	ENSG00000172493	0	0	0	1	0	0	0	0	0	0	0	0	0	0	1	0	1
MIMAT0000435	hsa-miR-143-3p	AFF2	2334	ENSG00000155966	0	0	0	1	0	0	0	0	0	0	0	0	0	0	1	0	1
MIMAT0000435	hsa-miR-143-3p	AGGF1	55109	ENSG00000164252	0	0	0	0	0	1	0	0	0	0	0	0	0	0	1	0	1
MIMAT0000435	hsa-miR-143-3p	AGO1	26523	ENSG00000092847	0	0	0	1	0	0	0	0	0	0	0	0	0	0	1	0	1
MIMAT0000435	hsa-miR-143-3p	AGTPBP1	23287	ENSG00000135049	0	0	0	0	0	0	0	0	1	0	0	0	0	0	1	0	1
MIMAT0000435	hsa-miR-143-3p	AHCTF1	25909	ENSG00000153207	0	0	0	0	0	0	0	0	1	0	0	0	0	0	1	0	1
MIMAT0000435	hsa-miR-143-3p	AHDC1	27245	ENSG00000126705	0	0	0	0	0	0	0	0	1	0	0	0	0	0	1	0	1
MIMAT0000435	hsa-miR-143-3p	AIF1L	83543	ENSG00000126878	0	0	0	1	0	0	0	0	0	0	0	0	0	0	1	0	1
MIMAT0000435	hsa-miR-143-3p	AIPL1	23746	ENSG00000129221	0	0	0	1	0	0	0	0	0	0	0	0	0	0	1	0	1
MIMAT0000435	hsa-miR-143-3p	AK2	204	ENSG00000004455	0	0	0	0	0	0	0	0	1	0	0	0	0	0	1	0	1
MIMAT0000435	hsa-miR-143-3p	AKAP13	102465803	ENSG00000170776	0	0	0	0	0	0	1	0	0	0	0	0	0	0	1	0	1
MIMAT0000435	hsa-miR-143-3p	AKAP7	9465	ENSG00000118507	0	0	0	0	0	0	0	0	1	0	0	0	0	0	1	0	1
MIMAT0000435	hsa-miR-143-3p	AKAP9	10142	ENSG00000127914	0	0	0	1	0	0	0	0	0	0	0	0	0	0	1	0	1
MIMAT0000435	hsa-miR-143-3p	AKT1	207	ENSG00000142208	0	0	0	0	0	0	0	0	0	0	0	1	0	0	0	1	1
MIMAT0000435	hsa-miR-143-3p	AL136219.1		ENSG00000215570	0	0	0	1	0	0	0	0	0	0	0	0	0	0	1	0	1
MIMAT0000435	hsa-miR-143-3p	ALDH1A3	220	ENSG00000184254	0	0	0	0	0	0	0	0	1	0	0	0	0	0	1	0	1
MIMAT0000435	hsa-miR-143-3p	ALG5	29880	ENSG00000120697	0	0	0	1	0	0	0	0	0	0	0	0	0	0	1	0	1
MIMAT0000435	hsa-miR-143-3p	ALS2	57679	ENSG00000003393	0	0	0	0	0	0	0	0	2	0	0	0	0	0	1	0	1
MIMAT0000435	hsa-miR-143-3p	AMER2	219287	ENSG00000165566	0	0	0	1	0	0	0	0	0	0	0	0	0	0	1	0	1
MIMAT0000435	hsa-miR-143-3p	AMICA1	120425	ENSG00000160593	0	0	0	0	2	0	0	0	0	0	0	0	0	0	1	0	1
MIMAT0000435	hsa-miR-143-3p	AMOT	154796	ENSG00000126016	0	0	0	0	0	0	0	0	1	0	0	0	0	0	1	0	1
MIMAT0000435	hsa-miR-143-3p	AMOTL1	154810	ENSG00000166025	0	0	0	1	0	0	0	0	0	0	0	0	0	0	1	0	1
MIMAT0000435	hsa-miR-143-3p	ANK3	288	ENSG00000151150	0	0	0	0	0	0	0	0	2	0	0	0	0	0	1	0	1
MIMAT0000435	hsa-miR-143-3p	ANKH	56172	ENSG00000154122	0	0	0	1	0	0	0	0	0	0	0	0	0	0	1	0	1
MIMAT0000435	hsa-miR-143-3p	ANKRD28	23243	ENSG00000206560	0	0	0	1	0	0	0	0	0	0	0	0	0	0	1	0	1
MIMAT0000435	hsa-miR-143-3p	ANKRD46	157567	ENSG00000186106	0	0	0	0	1	0	0	0	0	0	0	0	0	0	1	0	1
MIMAT0000435	hsa-miR-143-3p	ANKRD9	122416	ENSG00000156381	0	0	0	0	0	0	0	0	0	0	0	1	0	0	0	1	1
MIMAT0000435	hsa-miR-143-3p	ANKS1A	23294	ENSG00000064999	0	0	0	0	0	0	0	0	1	0	0	0	0	0	1	0	1
MIMAT0000435	hsa-miR-143-3p	ANKS1B	56899	ENSG00000185046	0	0	0	0	0	0	0	0	1	0	0	0	0	0	1	0	1
MIMAT0000435	hsa-miR-143-3p	ANO7	50636	ENSG00000146205	0	0	0	0	1	0	0	0	0	0	0	0	0	0	1	0	1
MIMAT0000435	hsa-miR-143-3p	ANTXR2	118429	ENSG00000163297	0	0	0	0	0	0	0	0	1	0	0	0	0	0	1	0	1
MIMAT0000435	hsa-miR-143-3p	ANXA3	306	ENSG00000138772	0	0	0	1	0	0	0	0	0	0	0	0	0	0	1	0	1
MIMAT0000435	hsa-miR-143-3p	ANXA4	307	ENSG00000196975	0	0	0	0	0	0	0	0	1	0	0	0	0	0	1	0	1
MIMAT0000435	hsa-miR-143-3p	ANXA9	8416	ENSG00000143412	0	0	0	1	0	0	0	0	0	0	0	0	0	0	1	0	1
MIMAT0000435	hsa-miR-143-3p	AOC2	314	ENSG00000131480	0	0	0	1	0	0	0	0	0	0	0	0	0	0	1	0	1
MIMAT0000435	hsa-miR-143-3p	AP1S2	8905	ENSG00000182287	0	0	0	0	0	0	0	0	1	0	0	0	0	0	1	0	1
MIMAT0000435	hsa-miR-143-3p	AP3B2	8120	ENSG00000103723	0	0	0	1	0	0	0	0	0	0	0	0	0	0	1	0	1
MIMAT0000435	hsa-miR-143-3p	APBA2	321	ENSG00000034053	0	0	0	0	0	0	0	0	1	0	0	0	0	0	1	0	1
MIMAT0000435	hsa-miR-143-3p	APOBEC3A	100913187	ENSG00000128383	0	0	0	1	0	0	0	0	0	0	0	0	0	0	1	0	1
MIMAT0000435	hsa-miR-143-3p	APOBEC3A	200315	ENSG00000128383	0	0	0	1	0	0	0	0	0	0	0	0	0	0	1	0	1
MIMAT0000435	hsa-miR-143-3p	APOBEC4	403314	ENSG00000173627	0	0	0	1	0	0	0	0	0	0	0	0	0	0	1	0	1
MIMAT0000435	hsa-miR-143-3p	APPL2	55198	ENSG00000136044	0	0	0	0	0	1	0	0	0	0	0	0	0	0	1	0	1
MIMAT0000435	hsa-miR-143-3p	APTX	54840	ENSG00000137074	0	0	0	0	0	0	0	0	1	0	0	0	0	0	1	0	1
MIMAT0000435	hsa-miR-143-3p	ARAP2	116984	ENSG00000047365	0	0	0	1	0	0	0	0	0	0	0	0	0	0	1	0	1
MIMAT0000435	hsa-miR-143-3p	ARCN1	372	ENSG00000095139	0	0	0	1	0	0	0	0	0	0	0	0	0	0	1	0	1
MIMAT0000435	hsa-miR-143-3p	ARF1	100500810	ENSG00000143761	0	0	0	0	0	0	0	0	1	0	0	0	0	0	1	0	1
MIMAT0000435	hsa-miR-143-3p	ARF1	375	ENSG00000143761	0	0	0	0	0	0	0	0	1	0	0	0	0	0	1	0	1
MIMAT0000435	hsa-miR-143-3p	ARFGAP3	26286	ENSG00000242247	0	0	0	0	0	1	0	0	0	0	0	0	0	0	1	0	1
MIMAT0000435	hsa-miR-143-3p	ARFGEF2	10564	ENSG00000124198	0	0	0	1	0	0	0	0	0	0	0	0	0	0	1	0	1
MIMAT0000435	hsa-miR-143-3p	ARFIP2	23647	ENSG00000132254	0	0	0	1	0	0	0	0	0	0	0	0	0	0	1	0	1
MIMAT0000435	hsa-miR-143-3p	ARHGAP15	55843	ENSG00000075884	0	0	0	0	1	0	0	0	0	0	0	0	0	0	1	0	1
MIMAT0000435	hsa-miR-143-3p	ARHGAP29	9411	ENSG00000137962	0	0	0	1	0	0	0	0	0	0	0	0	0	0	1	0	1
MIMAT0000435	hsa-miR-143-3p	ARHGEF12	23365	ENSG00000196914	0	0	0	0	0	0	0	0	1	0	0	0	0	0	1	0	1
MIMAT0000435	hsa-miR-143-3p	ARHGEF7	8874	ENSG00000102606	0	0	0	0	0	0	0	0	1	0	0	0	0	0	1	0	1
MIMAT0000435	hsa-miR-143-3p	ARID5B	84159	ENSG00000150347	0	0	0	0	0	0	0	0	1	0	0	0	0	0	1	0	1
MIMAT0000435	hsa-miR-143-3p	ARIH1	25820	ENSG00000166233	0	0	0	0	0	1	0	0	0	0	0	0	0	0	1	0	1
MIMAT0000435	hsa-miR-143-3p	ARL13A	392509	ENSG00000174225	0	0	0	1	0	0	0	0	0	0	0	0	0	0	1	0	1
MIMAT0000435	hsa-miR-143-3p	ARL3	403	ENSG00000138175	0	0	0	0	0	0	0	0	1	0	0	0	0	0	1	0	1
MIMAT0000435	hsa-miR-143-3p	ARL6	84100	ENSG00000113966	0	0	0	0	0	0	0	0	1	0	0	0	0	0	1	0	1
MIMAT0000435	hsa-miR-143-3p	ARNTL2	56938	ENSG00000029153	0	0	0	1	0	0	0	0	0	0	0	0	0	0	1	0	1
MIMAT0000435	hsa-miR-143-3p	ARPC5	10092	ENSG00000162704	0	0	0	0	1	0	0	0	0	0	0	0	0	0	1	0	1
MIMAT0000435	hsa-miR-143-3p	ARPP19	10776	ENSG00000128989	0	0	0	0	0	0	0	0	1	0	0	0	0	0	1	0	1
MIMAT0000435	hsa-miR-143-3p	ASAP3	55616	ENSG00000282854	0	0	0	0	0	0	1	0	0	0	0	0	0	0	1	0	1
MIMAT0000435	hsa-miR-143-3p	ASIC2	40	ENSG00000108684	0	0	0	1	0	0	0	0	0	0	0	0	0	0	1	0	1
MIMAT0000435	hsa-miR-143-3p	ASPH	444	ENSG00000198363	0	0	0	0	1	0	0	0	0	0	0	0	0	0	1	0	1
MIMAT0000435	hsa-miR-143-3p	ASXL1	171023	ENSG00000171456	0	0	0	0	1	0	0	0	0	0	0	0	0	0	1	0	1
MIMAT0000435	hsa-miR-143-3p	ATCAY	85300	ENSG00000167654	0	0	0	1	0	0	0	0	0	0	0	0	0	0	1	0	1
MIMAT0000435	hsa-miR-143-3p	ATF7	11016	ENSG00000170653	0	0	0	0	0	0	0	0	1	0	0	0	0	0	1	0	1
MIMAT0000435	hsa-miR-143-3p	ATG10	83734	ENSG00000152348	0	0	0	1	0	0	0	0	0	0	0	0	0	0	1	0	1
MIMAT0000435	hsa-miR-143-3p	ATP10B	23120	ENSG00000118322	0	0	0	1	0	0	0	0	0	0	0	0	0	0	1	0	1
MIMAT0000435	hsa-miR-143-3p	ATP11B	23200	ENSG00000058063	0	0	0	1	0	0	0	0	0	0	0	0	0	0	1	0	1
MIMAT0000435	hsa-miR-143-3p	ATP12A	479	ENSG00000075673	0	0	0	0	2	0	0	0	0	0	0	0	0	0	1	0	1
MIMAT0000435	hsa-miR-143-3p	ATP13A3	79572	ENSG00000133657	0	0	0	0	0	1	0	0	0	0	0	0	0	0	1	0	1
MIMAT0000435	hsa-miR-143-3p	ATP1A4	480	ENSG00000132681	0	0	0	1	0	0	0	0	0	0	0	0	0	0	1	0	1
MIMAT0000435	hsa-miR-143-3p	ATP2B1	490	ENSG00000070961	0	0	0	0	0	0	0	0	2	0	0	0	0	0	1	0	1
MIMAT0000435	hsa-miR-143-3p	ATP2C1	27032	ENSG00000017260	0	0	0	0	0	0	0	0	1	0	0	0	0	0	1	0	1
MIMAT0000435	hsa-miR-143-3p	ATP6V1D	51382	ENSG00000100554	0	0	0	1	0	0	0	0	0	0	0	0	0	0	1	0	1
MIMAT0000435	hsa-miR-143-3p	ATP8A1	10396	ENSG00000124406	0	0	0	1	0	0	0	0	0	0	0	0	0	0	1	0	1
MIMAT0000435	hsa-miR-143-3p	ATXN1	6310	ENSG00000124788	0	0	0	0	0	0	0	0	1	0	0	0	0	0	1	0	1
MIMAT0000435	hsa-miR-143-3p	ATXN7L3	56970	ENSG00000087152	0	0	0	0	0	0	0	0	1	0	0	0	0	0	1	0	1
MIMAT0000435	hsa-miR-143-3p	AZGP1	563	ENSG00000160862	0	0	0	1	0	0	0	0	0	0	0	0	0	0	1	0	1
MIMAT0000435	hsa-miR-143-3p	AZI2	64343	ENSG00000163512	0	0	0	0	0	1	0	0	0	0	0	0	0	0	1	0	1
MIMAT0000435	hsa-miR-143-3p	B3GNT6	192134	ENSG00000198488	0	0	0	1	0	0	0	0	0	0	0	0	0	0	1	0	1
MIMAT0000435	hsa-miR-143-3p	B4GALT1	2683	ENSG00000086062	0	0	0	0	0	0	0	0	1	0	0	0	0	0	1	0	1
MIMAT0000435	hsa-miR-143-3p	BACH2	60468	ENSG00000112182	0	0	0	0	0	0	0	0	1	0	0	0	0	0	1	0	1
MIMAT0000435	hsa-miR-143-3p	BAGE4			0	0	0	0	0	0	0	0	1	0	0	0	0	0	1	0	1
MIMAT0000435	hsa-miR-143-3p	BAIAP2	10458	ENSG00000175866	0	0	0	0	0	0	0	0	1	0	0	0	0	0	1	0	1
MIMAT0000435	hsa-miR-143-3p	BATF2	116071	ENSG00000168062	0	0	0	1	0	0	0	0	0	0	0	0	0	0	1	0	1
MIMAT0000435	hsa-miR-143-3p	BBC3	100422832	ENSG00000105327	0	0	0	1	0	0	0	0	0	0	0	0	0	0	1	0	1
MIMAT0000435	hsa-miR-143-3p	BBC3	100422899	ENSG00000105327	0	0	0	1	0	0	0	0	0	0	0	0	0	0	1	0	1
MIMAT0000435	hsa-miR-143-3p	BBS9	27241	ENSG00000122507	0	0	0	1	0	0	0	0	0	0	0	0	0	0	1	0	1
MIMAT0000435	hsa-miR-143-3p	BCAP31	10134	ENSG00000185825	0	0	0	0	1	0	0	0	0	0	0	0	0	0	1	0	1
MIMAT0000435	hsa-miR-143-3p	BCL11A	53335	ENSG00000119866	0	0	0	0	0	0	0	0	1	0	0	0	0	0	1	0	1
MIMAT0000435	hsa-miR-143-3p	BCL7A	605	ENSG00000110987	0	0	0	0	0	0	0	0	1	0	0	0	0	0	1	0	1
MIMAT0000435	hsa-miR-143-3p	BCORL1	63035	ENSG00000085185	0	0	0	0	0	0	0	0	1	0	0	0	0	0	1	0	1
MIMAT0000435	hsa-miR-143-3p	BEND6	221336	ENSG00000151917	0	0	0	1	0	0	0	0	0	0	0	0	0	0	1	0	1
MIMAT0000435	hsa-miR-143-3p	BEND7	222389	ENSG00000165626	0	0	0	1	0	0	0	0	0	0	0	0	0	0	1	0	1
MIMAT0000435	hsa-miR-143-3p	BPIFB2	80341	ENSG00000078898	0	0	0	0	1	0	0	0	0	0	0	0	0	0	1	0	1
MIMAT0000435	hsa-miR-143-3p	BPTF	2186	ENSG00000171634	0	0	0	0	0	0	0	0	1	0	0	0	0	0	1	0	1
MIMAT0000435	hsa-miR-143-3p	BRAF	673	ENSG00000157764	0	0	0	0	0	0	0	0	0	0	0	1	0	0	0	1	1
MIMAT0000435	hsa-miR-143-3p	BRCA1	672	ENSG00000012048	0	0	0	1	0	0	0	0	0	0	0	0	0	0	1	0	1
MIMAT0000435	hsa-miR-143-3p	BRD2	6046	ENSG00000215077	0	0	0	0	0	0	2	0	0	0	0	0	0	0	1	0	1
MIMAT0000435	hsa-miR-143-3p	BRD2	6046	ENSG00000230678	0	0	0	0	0	0	2	0	0	0	0	0	0	0	1	0	1
MIMAT0000435	hsa-miR-143-3p	BRD2	6046	ENSG00000234507	0	0	0	0	0	0	2	0	0	0	0	0	0	0	1	0	1
MIMAT0000435	hsa-miR-143-3p	BRD2	6046	ENSG00000234704	0	0	0	0	0	0	2	0	0	0	0	0	0	0	1	0	1
MIMAT0000435	hsa-miR-143-3p	BRD2	6046	ENSG00000235307	0	0	0	0	0	0	2	0	0	0	0	0	0	0	1	0	1
MIMAT0000435	hsa-miR-143-3p	BRD2	6046	ENSG00000236227	0	0	0	0	0	0	2	0	0	0	0	0	0	0	1	0	1
MIMAT0000435	hsa-miR-143-3p	BRD4	23476	ENSG00000141867	0	0	0	0	0	0	0	0	1	0	0	0	0	0	1	0	1
MIMAT0000435	hsa-miR-143-3p	BRWD3	254065	ENSG00000165288	0	0	0	0	0	0	0	0	1	0	0	0	0	0	1	0	1
MIMAT0000435	hsa-miR-143-3p	BSDC1	55108	ENSG00000160058	0	0	0	0	0	0	0	0	1	0	0	0	0	0	1	0	1
MIMAT0000435	hsa-miR-143-3p	BTF3L4	91408	ENSG00000134717	0	0	0	0	0	0	0	0	0	0	0	2	0	0	0	1	1
MIMAT0000435	hsa-miR-143-3p	BTN1A1	696	ENSG00000124557	0	0	0	1	0	0	0	0	0	0	0	0	0	0	1	0	1
MIMAT0000435	hsa-miR-143-3p	BTRC	8945	ENSG00000166167	0	0	0	0	0	0	0	0	1	0	0	0	0	0	1	0	1
MIMAT0000435	hsa-miR-143-3p	BUB3	9184	ENSG00000154473	0	0	0	0	0	1	0	0	0	0	0	0	0	0	1	0	1
MIMAT0000435	hsa-miR-143-3p	C10orf99	387695	ENSG00000188373	0	0	0	0	1	0	0	0	0	0	0	0	0	0	1	0	1
MIMAT0000435	hsa-miR-143-3p	C11orf1	64776	ENSG00000137720	0	0	0	0	0	2	0	0	0	0	0	0	0	0	1	0	1
MIMAT0000435	hsa-miR-143-3p	C11orf57	55216	ENSG00000150776	0	0	0	0	0	0	0	0	2	0	0	0	0	0	1	0	1
MIMAT0000435	hsa-miR-143-3p	C11orf72		ENSG00000184224	0	0	0	1	0	0	0	0	0	0	0	0	0	0	1	0	1
MIMAT0000435	hsa-miR-143-3p	C11orf80	79703	ENSG00000173715	0	0	0	1	0	0	0	0	0	0	0	0	0	0	1	0	1
MIMAT0000435	hsa-miR-143-3p	C11orf85	283129	ENSG00000168070	0	0	0	0	0	1	0	0	0	0	0	0	0	0	1	0	1
MIMAT0000435	hsa-miR-143-3p	C12orf29	91298	ENSG00000133641	0	0	0	0	0	0	0	0	1	0	0	0	0	0	1	0	1
MIMAT0000435	hsa-miR-143-3p	C12orf68	387856	ENSG00000177875	0	0	0	1	0	0	0	0	0	0	0	0	0	0	1	0	1
MIMAT0000435	hsa-miR-143-3p	C12orf76	400073	ENSG00000174456	0	0	0	0	0	2	0	0	0	0	0	0	0	0	1	0	1
MIMAT0000435	hsa-miR-143-3p	C14orf166B	145497	ENSG00000100565	0	0	0	0	0	3	0	0	0	0	0	0	0	0	1	0	1
MIMAT0000435	hsa-miR-143-3p	C14orf37	145407	ENSG00000139971	0	0	0	0	0	1	0	0	0	0	0	0	0	0	1	0	1
MIMAT0000435	hsa-miR-143-3p	C16orf72	29035	ENSG00000182831	0	0	0	0	0	0	0	0	1	0	0	0	0	0	1	0	1
MIMAT0000435	hsa-miR-143-3p	C16orf80	29105	ENSG00000070761	0	0	0	0	0	1	0	0	0	0	0	0	0	0	1	0	1
MIMAT0000435	hsa-miR-143-3p	C17orf51	339263	ENSG00000212719	0	0	0	1	0	0	0	0	0	0	0	0	0	0	1	0	1
MIMAT0000435	hsa-miR-143-3p	C18orf32	497661	ENSG00000177576	0	0	0	0	0	0	0	0	1	0	0	0	0	0	1	0	1
MIMAT0000435	hsa-miR-143-3p	C19orf70	125988	ENSG00000174917	0	0	0	1	0	0	0	0	0	0	0	0	0	0	1	0	1
MIMAT0000435	hsa-miR-143-3p	C1D	10438	ENSG00000197223	0	0	0	1	0	0	0	0	0	0	0	0	0	0	1	0	1
MIMAT0000435	hsa-miR-143-3p	C1orf115	79762	ENSG00000162817	0	0	0	1	0	0	0	0	0	0	0	0	0	0	1	0	1
MIMAT0000435	hsa-miR-143-3p	C1orf173	127254	ENSG00000178965	0	0	0	0	0	1	0	0	0	0	0	0	0	0	1	0	1
MIMAT0000435	hsa-miR-143-3p	C1orf50	79078	ENSG00000164008	0	0	0	0	0	0	0	0	0	0	0	1	0	0	0	1	1
MIMAT0000435	hsa-miR-143-3p	C1orf61	10485	ENSG00000125462	0	0	0	0	0	0	0	0	0	0	0	1	0	0	0	1	1
MIMAT0000435	hsa-miR-143-3p	C20orf112	140688	ENSG00000197183	0	0	0	0	1	0	0	0	0	0	0	0	0	0	1	0	1
MIMAT0000435	hsa-miR-143-3p	C22orf42	150297	ENSG00000205856	0	0	0	0	1	0	0	0	0	0	0	0	0	0	1	0	1
MIMAT0000435	hsa-miR-143-3p	C2orf15	150590	ENSG00000273045	0	0	0	0	0	0	0	0	0	0	0	1	0	0	0	1	1
MIMAT0000435	hsa-miR-143-3p	C3orf49		ENSG00000163632	0	0	0	1	0	0	0	0	0	0	0	0	0	0	1	0	1
MIMAT0000435	hsa-miR-143-3p	C4orf29	80167	ENSG00000164074	0	0	0	1	0	0	0	0	0	0	0	0	0	0	1	0	1
MIMAT0000435	hsa-miR-143-3p	C4orf32	132720	ENSG00000174749	0	0	0	1	0	0	0	0	0	0	0	0	0	0	1	0	1
MIMAT0000435	hsa-miR-143-3p	C4orf40	401137	ENSG00000187533	0	0	0	1	0	0	0	0	0	0	0	0	0	0	1	0	1
MIMAT0000435	hsa-miR-143-3p	C6orf136	221545	ENSG00000204564	0	0	0	1	0	0	0	0	0	0	0	0	0	0	1	0	1
MIMAT0000435	hsa-miR-143-3p	C6orf62	81688	ENSG00000112308	0	0	0	1	0	0	0	0	0	0	0	0	0	0	1	0	1
MIMAT0000435	hsa-miR-143-3p	C7orf34	135927	ENSG00000165131	0	0	0	0	2	0	0	0	0	0	0	0	0	0	1	0	1
MIMAT0000435	hsa-miR-143-3p	C7orf38			0	0	0	0	1	0	0	0	0	0	0	0	0	0	1	0	1
MIMAT0000435	hsa-miR-143-3p	C8orf39	55472		0	0	0	0	0	1	0	0	0	0	0	0	0	0	1	0	1
MIMAT0000435	hsa-miR-143-3p	C8orf45		ENSG00000178460	0	0	0	0	1	0	0	0	0	0	0	0	0	0	1	0	1
MIMAT0000435	hsa-miR-143-3p	C9orf91	203197	ENSG00000157693	0	0	0	1	0	0	0	0	0	0	0	0	0	0	1	0	1
MIMAT0000435	hsa-miR-143-3p	CA2	760	ENSG00000104267	0	0	0	1	0	0	0	0	0	0	0	0	0	0	1	0	1
MIMAT0000435	hsa-miR-143-3p	CAB39	51719	ENSG00000135932	0	0	0	0	0	0	0	0	1	0	0	0	0	0	1	0	1
MIMAT0000435	hsa-miR-143-3p	CAB39L	81617	ENSG00000102547	0	0	0	0	2	0	0	0	0	0	0	0	0	0	1	0	1
MIMAT0000435	hsa-miR-143-3p	CABP1	9478	ENSG00000157782	0	0	0	0	0	0	0	0	1	0	0	0	0	0	1	0	1
MIMAT0000435	hsa-miR-143-3p	CACNA1E	777	ENSG00000198216	0	0	0	1	0	0	0	0	0	0	0	0	0	0	1	0	1
MIMAT0000435	hsa-miR-143-3p	CACNB4	785	ENSG00000182389	0	0	0	0	0	0	0	0	2	0	0	0	0	0	1	0	1
MIMAT0000435	hsa-miR-143-3p	CACNG8	59283	ENSG00000142408	0	0	0	1	0	0	0	0	0	0	0	0	0	0	1	0	1
MIMAT0000435	hsa-miR-143-3p	CACUL1	143384	ENSG00000151893	0	0	0	1	0	0	0	0	0	0	0	0	0	0	1	0	1
MIMAT0000435	hsa-miR-143-3p	CADM1	23705	ENSG00000182985	0	0	0	0	0	0	0	0	1	0	0	0	0	0	1	0	1
MIMAT0000435	hsa-miR-143-3p	CALM1	805	ENSG00000198668	0	0	0	0	0	0	0	0	1	0	0	0	0	0	1	0	1
MIMAT0000435	hsa-miR-143-3p	CALM2	801	ENSG00000143933	0	0	0	0	0	1	0	0	0	0	0	0	0	0	1	0	1
MIMAT0000435	hsa-miR-143-3p	CALM3	805	ENSG00000160014	0	0	0	0	0	0	0	0	1	0	0	0	0	0	1	0	1
MIMAT0000435	hsa-miR-143-3p	CALN1	83698	ENSG00000183166	0	0	0	1	0	0	0	0	0	0	0	0	0	0	1	0	1
MIMAT0000435	hsa-miR-143-3p	CAMK1G	57172	ENSG00000008118	0	0	0	0	0	1	0	0	0	0	0	0	0	0	1	0	1
MIMAT0000435	hsa-miR-143-3p	CAMK4	814	ENSG00000152495	0	0	0	1	0	0	0	0	0	0	0	0	0	0	1	0	1
MIMAT0000435	hsa-miR-143-3p	CAMSAP2	23271	ENSG00000118200	0	0	0	0	0	0	0	0	1	0	0	0	0	0	1	0	1
MIMAT0000435	hsa-miR-143-3p	CAMTA2	23125	ENSG00000108509	0	0	0	1	0	0	0	0	0	0	0	0	0	0	1	0	1
MIMAT0000435	hsa-miR-143-3p	CAPN13	92291	ENSG00000162949	0	0	0	1	0	0	0	0	0	0	0	0	0	0	1	0	1
MIMAT0000435	hsa-miR-143-3p	CAPN9	10753	ENSG00000135773	0	0	0	1	0	0	0	0	0	0	0	0	0	0	1	0	1
MIMAT0000435	hsa-miR-143-3p	CAPRIN1	4076	ENSG00000135387	0	0	0	0	0	1	0	0	0	0	0	0	0	0	1	0	1
MIMAT0000435	hsa-miR-143-3p	CAPRIN2	65981	ENSG00000110888	0	0	0	1	0	0	0	0	0	0	0	0	0	0	1	0	1
MIMAT0000435	hsa-miR-143-3p	CAPZA1	829	ENSG00000116489	0	0	0	1	0	0	0	0	0	0	0	0	0	0	1	0	1
MIMAT0000435	hsa-miR-143-3p	CAPZA2	830	ENSG00000198898	0	0	0	0	0	2	0	0	0	0	0	0	0	0	1	0	1
MIMAT0000435	hsa-miR-143-3p	CAPZB	832	ENSG00000077549	0	0	0	0	0	0	0	0	1	0	0	0	0	0	1	0	1
MIMAT0000435	hsa-miR-143-3p	CARF	79800	ENSG00000138380	0	0	0	0	0	2	0	0	0	0	0	0	0	0	1	0	1
MIMAT0000435	hsa-miR-143-3p	CASC2	255082	ENSG00000177640	0	0	0	0	0	2	0	0	0	0	0	0	0	0	1	0	1
MIMAT0000435	hsa-miR-143-3p	CASP5	838	ENSG00000137757	0	0	0	0	0	0	0	0	0	0	0	1	0	0	0	1	1
MIMAT0000435	hsa-miR-143-3p	CBX5	23468	ENSG00000094916	0	0	0	1	0	0	0	0	0	0	0	0	0	0	1	0	1
MIMAT0000435	hsa-miR-143-3p	CCBL1	883	ENSG00000171097	0	0	0	0	1	0	0	0	0	0	0	0	0	0	1	0	1
MIMAT0000435	hsa-miR-143-3p	CCDC14	64770	ENSG00000175455	0	0	0	1	0	0	0	0	0	0	0	0	0	0	1	0	1
MIMAT0000435	hsa-miR-143-3p	CCDC144A	9720	ENSG00000170160	0	0	0	0	1	0	0	0	0	0	0	0	0	0	1	0	1
MIMAT0000435	hsa-miR-143-3p	CCDC171	203238	ENSG00000164989	0	0	0	1	0	0	0	0	0	0	0	0	0	0	1	0	1
MIMAT0000435	hsa-miR-143-3p	CCDC27	148870	ENSG00000162592	0	0	0	1	0	0	0	0	0	0	0	0	0	0	1	0	1
MIMAT0000435	hsa-miR-143-3p	CCDC28A	25901	ENSG00000024862	0	0	0	0	0	0	0	0	1	0	0	0	0	0	1	0	1
MIMAT0000435	hsa-miR-143-3p	CCDC68	80323	ENSG00000166510	0	0	0	1	0	0	0	0	0	0	0	0	0	0	1	0	1
MIMAT0000435	hsa-miR-143-3p	CCDC73	493860	ENSG00000186714	0	0	0	1	0	0	0	0	0	0	0	0	0	0	1	0	1
MIMAT0000435	hsa-miR-143-3p	CCDC88A	55704	ENSG00000115355	0	0	0	0	0	0	0	0	1	0	0	0	0	0	1	0	1
MIMAT0000435	hsa-miR-143-3p	CCDC93	54520	ENSG00000125633	0	0	0	1	0	0	0	0	0	0	0	0	0	0	1	0	1
MIMAT0000435	hsa-miR-143-3p	CCDC94	55702	ENSG00000105248	0	0	0	0	1	0	0	0	0	0	0	0	0	0	1	0	1
MIMAT0000435	hsa-miR-143-3p	CCDC97	90324	ENSG00000142039	0	0	0	1	0	0	0	0	0	0	0	0	0	0	1	0	1
MIMAT0000435	hsa-miR-143-3p	CCNK	8812	ENSG00000090061	0	0	0	0	0	2	0	0	0	0	0	0	0	0	1	0	1
MIMAT0000435	hsa-miR-143-3p	CCNT2	905	ENSG00000082258	0	0	0	0	0	0	0	0	1	0	0	0	0	0	1	0	1
MIMAT0000435	hsa-miR-143-3p	CCP110	9738	ENSG00000103540	0	0	0	0	0	2	0	0	0	0	0	0	0	0	1	0	1
MIMAT0000435	hsa-miR-143-3p	CCR6	1235	ENSG00000112486	0	0	0	0	0	0	0	0	0	0	0	1	0	0	0	1	1
MIMAT0000435	hsa-miR-143-3p	CCSER1	401145	ENSG00000184305	0	0	0	0	0	1	0	0	0	0	0	0	0	0	1	0	1
MIMAT0000435	hsa-miR-143-3p	CCSER2	54462	ENSG00000107771	0	0	0	1	0	0	0	0	0	0	0	0	0	0	1	0	1
MIMAT0000435	hsa-miR-143-3p	CCZ1	221960	ENSG00000122674	0	0	0	0	1	0	0	0	0	0	0	0	0	0	1	0	1
MIMAT0000435	hsa-miR-143-3p	CCZ1	51622	ENSG00000122674	0	0	0	0	1	0	0	0	0	0	0	0	0	0	1	0	1
MIMAT0000435	hsa-miR-143-3p	CCZ1B	221960	ENSG00000146574	0	0	0	0	1	0	0	0	0	0	0	0	0	0	1	0	1
MIMAT0000435	hsa-miR-143-3p	CCZ1B	51622	ENSG00000146574	0	0	0	0	1	0	0	0	0	0	0	0	0	0	1	0	1
MIMAT0000435	hsa-miR-143-3p	CD177	57126	ENSG00000204936	0	0	0	1	0	0	0	0	0	0	0	0	0	0	1	0	1
MIMAT0000435	hsa-miR-143-3p	CD3D	915	ENSG00000167286	0	0	0	1	0	0	0	0	0	0	0	0	0	0	1	0	1
MIMAT0000435	hsa-miR-143-3p	CD5L	922	ENSG00000073754	0	0	0	0	0	1	0	0	0	0	0	0	0	0	1	0	1
MIMAT0000435	hsa-miR-143-3p	CD69	969	ENSG00000110848	0	0	0	0	0	1	0	0	0	0	0	0	0	0	1	0	1
MIMAT0000435	hsa-miR-143-3p	CD79A	973	ENSG00000105369	0	0	0	0	1	0	0	0	0	0	0	0	0	0	1	0	1
MIMAT0000435	hsa-miR-143-3p	CDC27	996	ENSG00000004897	0	0	0	0	0	0	0	0	1	0	0	0	0	0	1	0	1
MIMAT0000435	hsa-miR-143-3p	CDC42BPA	8476	ENSG00000143776	0	0	0	1	0	0	0	0	0	0	0	0	0	0	1	0	1
MIMAT0000435	hsa-miR-143-3p	CDH1	999	ENSG00000039068	0	0	0	1	0	0	0	0	0	0	0	0	0	0	1	0	1
MIMAT0000435	hsa-miR-143-3p	CDH10	1008	ENSG00000040731	0	0	0	0	0	0	0	0	1	0	0	0	0	0	1	0	1
MIMAT0000435	hsa-miR-143-3p	CDH11	1009	ENSG00000140937	0	0	0	0	0	0	0	0	1	0	0	0	0	0	1	0	1
MIMAT0000435	hsa-miR-143-3p	CDH8	1006	ENSG00000150394	0	0	0	1	0	0	0	0	0	0	0	0	0	0	1	0	1
MIMAT0000435	hsa-miR-143-3p	CDK12	51755	ENSG00000167258	0	0	0	1	0	0	0	0	0	0	0	0	0	0	1	0	1
MIMAT0000435	hsa-miR-143-3p	CDK19	23097	ENSG00000155111	0	0	0	0	0	0	0	0	1	0	0	0	0	0	1	0	1
MIMAT0000435	hsa-miR-143-3p	CDK2AP1	8099	ENSG00000111328	0	0	0	1	0	0	0	0	0	0	0	0	0	0	1	0	1
MIMAT0000435	hsa-miR-143-3p	CDV3	55573	ENSG00000091527	0	0	0	0	0	0	0	0	1	0	0	0	0	0	1	0	1
MIMAT0000435	hsa-miR-143-3p	CELSR3	1951	ENSG00000008300	0	0	0	1	0	0	0	0	0	0	0	0	0	0	1	0	1
MIMAT0000435	hsa-miR-143-3p	CENPA	1058	ENSG00000115163	0	0	0	0	0	1	0	0	0	0	0	0	0	0	1	0	1
MIMAT0000435	hsa-miR-143-3p	CENPP	401541	ENSG00000188312	0	0	0	0	0	0	0	0	0	0	0	1	0	0	0	1	1
MIMAT0000435	hsa-miR-143-3p	CEP135	9662	ENSG00000174799	0	0	0	1	0	0	0	0	0	0	0	0	0	0	1	0	1
MIMAT0000435	hsa-miR-143-3p	CEP57	9702	ENSG00000166037	0	0	0	1	0	0	0	0	0	0	0	0	0	0	1	0	1
MIMAT0000435	hsa-miR-143-3p	CEP95	90799	ENSG00000258890	0	0	0	1	0	0	0	0	0	0	0	0	0	0	1	0	1
MIMAT0000435	hsa-miR-143-3p	CERS4	79603	ENSG00000090661	0	0	0	0	0	0	0	0	0	0	0	1	0	0	0	1	1
MIMAT0000435	hsa-miR-143-3p	CGGBP1	8545	ENSG00000163320	0	0	0	0	0	0	0	0	1	0	0	0	0	0	1	0	1
MIMAT0000435	hsa-miR-143-3p	CHEK2	11200	ENSG00000183765	0	0	0	0	0	0	0	0	0	1	0	0	0	0	1	0	1
MIMAT0000435	hsa-miR-143-3p	CHPT1	56994	ENSG00000111666	0	0	0	1	0	0	0	0	0	0	0	0	0	0	1	0	1
MIMAT0000435	hsa-miR-143-3p	CHRM2	1129	ENSG00000181072	0	0	0	0	0	1	0	0	0	0	0	0	0	0	1	0	1
MIMAT0000435	hsa-miR-143-3p	CHRND	1144	ENSG00000135902	0	0	0	1	0	0	0	0	0	0	0	0	0	0	1	0	1
MIMAT0000435	hsa-miR-143-3p	CHTF8	54921	ENSG00000168802	0	0	0	0	0	0	0	0	1	0	0	0	0	0	1	0	1
MIMAT0000435	hsa-miR-143-3p	CHTOP	26097	ENSG00000160679	0	0	0	0	0	1	0	0	0	0	0	0	0	0	1	0	1
MIMAT0000435	hsa-miR-143-3p	CIDEA	1149	ENSG00000176194	0	0	0	0	1	0	0	0	0	0	0	0	0	0	1	0	1
MIMAT0000435	hsa-miR-143-3p	CINP	51550	ENSG00000100865	0	0	0	1	0	0	0	0	0	0	0	0	0	0	1	0	1
MIMAT0000435	hsa-miR-143-3p	CLASRP	11129	ENSG00000104859	0	0	0	0	1	0	0	0	0	0	0	0	0	0	1	0	1
MIMAT0000435	hsa-miR-143-3p	CLDN10	9071	ENSG00000134873	0	0	0	0	1	0	0	0	0	0	0	0	0	0	1	0	1
MIMAT0000435	hsa-miR-143-3p	CLDN22	53842	ENSG00000177300	0	0	0	1	0	0	0	0	0	0	0	0	0	0	1	0	1
MIMAT0000435	hsa-miR-143-3p	CLEC1B	51266	ENSG00000165682	0	0	0	1	0	0	0	0	0	0	0	0	0	0	1	0	1
MIMAT0000435	hsa-miR-143-3p	CLOCK	9575	ENSG00000134852	0	0	0	0	0	0	0	0	2	0	0	0	0	0	1	0	1
MIMAT0000435	hsa-miR-143-3p	CMTM1	113540	ENSG00000089505	0	0	0	0	0	7	0	0	0	0	0	0	0	0	1	0	1
MIMAT0000435	hsa-miR-143-3p	CNNM3	26505	ENSG00000168763	0	0	0	0	0	0	1	0	0	0	0	0	0	0	1	0	1
MIMAT0000435	hsa-miR-143-3p	CNOT6L	246175	ENSG00000138767	0	0	0	0	0	0	0	0	1	0	0	0	0	0	1	0	1
MIMAT0000435	hsa-miR-143-3p	CNOT7	29883	ENSG00000198791	0	0	0	0	0	0	0	0	1	0	0	0	0	0	1	0	1
MIMAT0000435	hsa-miR-143-3p	CNR2	1269	ENSG00000188822	0	0	0	1	0	0	0	0	0	0	0	0	0	0	1	0	1
MIMAT0000435	hsa-miR-143-3p	CNTD1	124817	ENSG00000176563	0	0	0	1	0	0	0	0	0	0	0	0	0	0	1	0	1
MIMAT0000435	hsa-miR-143-3p	CNTD2	79935	ENSG00000105219	0	0	0	1	0	0	0	0	0	0	0	0	0	0	1	0	1
MIMAT0000435	hsa-miR-143-3p	COG3	83548	ENSG00000136152	0	0	0	0	0	1	0	0	0	0	0	0	0	0	1	0	1
MIMAT0000435	hsa-miR-143-3p	COL11A1	1301	ENSG00000060718	0	0	0	0	0	1	0	0	0	0	0	0	0	0	1	0	1
MIMAT0000435	hsa-miR-143-3p	COL3A1	1281	ENSG00000168542	0	0	0	0	0	0	0	0	0	0	0	1	0	0	0	1	1
MIMAT0000435	hsa-miR-143-3p	COL4A3	1285	ENSG00000169031	0	0	0	0	0	2	0	0	0	0	0	0	0	0	1	0	1
MIMAT0000435	hsa-miR-143-3p	COL5A3	50509	ENSG00000080573	0	0	0	1	0	0	0	0	0	0	0	0	0	0	1	0	1
MIMAT0000435	hsa-miR-143-3p	COL8A1	1295	ENSG00000144810	0	0	0	0	0	1	0	0	0	0	0	0	0	0	1	0	1
MIMAT0000435	hsa-miR-143-3p	COL9A2	1298	ENSG00000049089	0	0	0	1	0	0	0	0	0	0	0	0	0	0	1	0	1
MIMAT0000435	hsa-miR-143-3p	COPA	1314	ENSG00000122218	0	0	0	0	0	1	0	0	0	0	0	0	0	0	1	0	1
MIMAT0000435	hsa-miR-143-3p	COPS2	9318	ENSG00000166200	0	0	0	1	0	0	0	0	0	0	0	0	0	0	1	0	1
MIMAT0000435	hsa-miR-143-3p	COPS4	51138	ENSG00000138663	0	0	0	0	0	3	0	0	0	0	0	0	0	0	1	0	1
MIMAT0000435	hsa-miR-143-3p	COPZ1	22818	ENSG00000111481	0	0	0	0	0	0	0	0	1	0	0	0	0	0	1	0	1
MIMAT0000435	hsa-miR-143-3p	CORO2B	10391	ENSG00000103647	0	0	0	1	0	0	0	0	0	0	0	0	0	0	1	0	1
MIMAT0000435	hsa-miR-143-3p	COX17	10063	ENSG00000138495	0	0	0	0	0	0	0	0	0	1	0	0	0	0	1	0	1
MIMAT0000435	hsa-miR-143-3p	COX20	116228	ENSG00000203667	0	0	0	1	0	0	0	0	0	0	0	0	0	0	1	0	1
MIMAT0000435	hsa-miR-143-3p	COX4I1	1327	ENSG00000131143	0	0	0	1	0	0	0	0	0	0	0	0	0	0	1	0	1
MIMAT0000435	hsa-miR-143-3p	COX7A2L	9167	ENSG00000115944	0	0	0	0	0	1	0	0	0	0	0	0	0	0	1	0	1
MIMAT0000435	hsa-miR-143-3p	CPB2	1361	ENSG00000080618	0	0	0	1	0	0	0	0	0	0	0	0	0	0	1	0	1
MIMAT0000435	hsa-miR-143-3p	CPED1	79974	ENSG00000106034	0	0	0	0	1	0	0	0	0	0	0	0	0	0	1	0	1
MIMAT0000435	hsa-miR-143-3p	CR381653.1		ENSG00000236557	0	0	0	1	0	0	0	0	0	0	0	0	0	0	1	0	1
MIMAT0000435	hsa-miR-143-3p	CREB1	1385	ENSG00000118260	0	0	0	0	0	1	0	0	0	0	0	0	0	0	1	0	1
MIMAT0000435	hsa-miR-143-3p	CREG2	200407	ENSG00000175874	0	0	0	0	0	0	0	0	0	0	0	1	0	0	0	1	1
MIMAT0000435	hsa-miR-143-3p	CREM	1390	ENSG00000095794	0	0	0	0	0	0	0	0	1	0	0	0	0	0	1	0	1
MIMAT0000435	hsa-miR-143-3p	CRHR1-IT1	147081	ENSG00000204650	0	0	0	0	0	1	0	0	0	0	0	0	0	0	1	0	1
MIMAT0000435	hsa-miR-143-3p	CRYM	1428	ENSG00000103316	0	0	0	0	1	0	0	0	0	0	0	0	0	0	1	0	1
MIMAT0000435	hsa-miR-143-3p	CSF2RA	1438	ENSG00000198223	0	0	0	1	0	0	0	0	0	0	0	0	0	0	1	0	1
MIMAT0000435	hsa-miR-143-3p	CSF3	1440	ENSG00000108342	0	0	0	0	0	0	0	0	1	0	0	0	0	0	1	0	1
MIMAT0000435	hsa-miR-143-3p	CSH2	1443	ENSG00000213218	0	0	0	0	1	0	0	0	0	0	0	0	0	0	1	0	1
MIMAT0000435	hsa-miR-143-3p	CSMD2	114784	ENSG00000121904	0	0	0	0	0	0	0	0	1	0	0	0	0	0	1	0	1
MIMAT0000435	hsa-miR-143-3p	CSNK1A1	1452	ENSG00000113712	0	0	0	0	0	0	0	0	1	0	0	0	0	0	1	0	1
MIMAT0000435	hsa-miR-143-3p	CSNK2A2	1459	ENSG00000070770	0	0	0	1	0	0	0	0	0	0	0	0	0	0	1	0	1
MIMAT0000435	hsa-miR-143-3p	CSRNP3	80034	ENSG00000178662	0	0	0	1	0	0	0	0	0	0	0	0	0	0	1	0	1
MIMAT0000435	hsa-miR-143-3p	CTGF	1490	ENSG00000118523	0	0	0	1	0	0	0	0	0	0	0	0	0	0	1	0	1
MIMAT0000435	hsa-miR-143-3p	CTH	1491	ENSG00000116761	0	0	0	0	0	1	0	0	0	0	0	0	0	0	1	0	1
MIMAT0000435	hsa-miR-143-3p	CTNND2	1501	ENSG00000169862	0	0	0	0	0	0	0	0	1	0	0	0	0	0	1	0	1
MIMAT0000435	hsa-miR-143-3p	CTR9	9646	ENSG00000198730	0	0	0	1	0	0	0	0	0	0	0	0	0	0	1	0	1
MIMAT0000435	hsa-miR-143-3p	CTRC	11330	ENSG00000162438	0	0	0	0	1	0	0	0	0	0	0	0	0	0	1	0	1
MIMAT0000435	hsa-miR-143-3p	CUBN	8029	ENSG00000107611	0	0	0	1	0	0	0	0	0	0	0	0	0	0	1	0	1
MIMAT0000435	hsa-miR-143-3p	CUL9	23113	ENSG00000112659	0	0	0	1	0	0	0	0	0	0	0	0	0	0	1	0	1
MIMAT0000435	hsa-miR-143-3p	CWC22	57703	ENSG00000163510	0	0	0	1	0	0	0	0	0	0	0	0	0	0	1	0	1
MIMAT0000435	hsa-miR-143-3p	CWF19L1	55280	ENSG00000095485	0	0	0	1	0	0	0	0	0	0	0	0	0	0	1	0	1
MIMAT0000435	hsa-miR-143-3p	CYB561D1	284613	ENSG00000174151	0	0	0	1	0	0	0	0	0	0	0	0	0	0	1	0	1
MIMAT0000435	hsa-miR-143-3p	CYB5B	80777	ENSG00000103018	0	0	0	0	0	1	0	0	0	0	0	0	0	0	1	0	1
MIMAT0000435	hsa-miR-143-3p	CYBB	1536	ENSG00000165168	0	0	0	0	0	3	0	0	0	0	0	0	0	0	1	0	1
MIMAT0000435	hsa-miR-143-3p	CYBRD1	79901	ENSG00000071967	0	0	0	1	0	0	0	0	0	0	0	0	0	0	1	0	1
MIMAT0000435	hsa-miR-143-3p	CYLC2	1539	ENSG00000155833	0	0	0	1	0	0	0	0	0	0	0	0	0	0	1	0	1
MIMAT0000435	hsa-miR-143-3p	CYP1A2	1544	ENSG00000140505	0	0	0	1	0	0	0	0	0	0	0	0	0	0	1	0	1
MIMAT0000435	hsa-miR-143-3p	DAB2	1601	ENSG00000153071	0	0	0	0	0	0	0	0	1	0	0	0	0	0	1	0	1
MIMAT0000435	hsa-miR-143-3p	DACH2	117154	ENSG00000126733	0	0	0	0	0	0	0	0	1	0	0	0	0	0	1	0	1
MIMAT0000435	hsa-miR-143-3p	DAW1	164781	ENSG00000123977	0	0	0	0	1	0	0	0	0	0	0	0	0	0	1	0	1
MIMAT0000435	hsa-miR-143-3p	DBT	1629	ENSG00000137992	0	0	0	0	0	0	0	0	0	0	0	1	0	0	0	1	1
MIMAT0000435	hsa-miR-143-3p	DCAF5	8816	ENSG00000139990	0	0	0	1	0	0	0	0	0	0	0	0	0	0	1	0	1
MIMAT0000435	hsa-miR-143-3p	DCAF8	50717	ENSG00000132716	0	0	0	0	0	1	0	0	0	0	0	0	0	0	1	0	1
MIMAT0000435	hsa-miR-143-3p	DCP1A	55802	ENSG00000272886	0	0	0	0	0	0	0	0	1	0	0	0	0	0	1	0	1
MIMAT0000435	hsa-miR-143-3p	DCP2	167227	ENSG00000172795	0	0	0	1	0	0	0	0	0	0	0	0	0	0	1	0	1
MIMAT0000435	hsa-miR-143-3p	DCSTAMP	81501	ENSG00000164935	0	0	0	1	0	0	0	0	0	0	0	0	0	0	1	0	1
MIMAT0000435	hsa-miR-143-3p	DCTN6	10671	ENSG00000104671	0	0	0	0	0	0	0	0	0	0	0	1	0	0	0	1	1
MIMAT0000435	hsa-miR-143-3p	DCX	1641	ENSG00000077279	0	0	0	1	0	0	0	0	0	0	0	0	0	0	1	0	1
MIMAT0000435	hsa-miR-143-3p	DDC	1644	ENSG00000132437	0	0	0	0	1	0	0	0	0	0	0	0	0	0	1	0	1
MIMAT0000435	hsa-miR-143-3p	DDI2	6248	ENSG00000197312	0	0	0	1	0	0	0	0	0	0	0	0	0	0	1	0	1
MIMAT0000435	hsa-miR-143-3p	DDI2	84301	ENSG00000197312	0	0	0	1	0	0	0	0	0	0	0	0	0	0	1	0	1
MIMAT0000435	hsa-miR-143-3p	DDR1	100616237	ENSG00000204580	0	0	0	1	0	0	0	0	0	0	0	0	0	0	1	0	1
MIMAT0000435	hsa-miR-143-3p	DDR1	780	ENSG00000204580	0	0	0	1	0	0	0	0	0	0	0	0	0	0	1	0	1
MIMAT0000435	hsa-miR-143-3p	DEFA1	1667	ENSG00000206047	0	0	0	0	1	0	0	0	0	0	0	0	0	0	1	0	1
MIMAT0000435	hsa-miR-143-3p	DEFA1	728358	ENSG00000206047	0	0	0	0	1	0	0	0	0	0	0	0	0	0	1	0	1
MIMAT0000435	hsa-miR-143-3p	DEGS1	8560	ENSG00000143753	0	0	0	1	0	0	0	0	0	0	0	0	0	0	1	0	1
MIMAT0000435	hsa-miR-143-3p	DENND2A	27147	ENSG00000146966	0	0	0	1	0	0	0	0	0	0	0	0	0	0	1	0	1
MIMAT0000435	hsa-miR-143-3p	DENND2C	163259	ENSG00000175984	0	0	0	1	0	0	0	0	0	0	0	0	0	0	1	0	1
MIMAT0000435	hsa-miR-143-3p	DENND6A	201627	ENSG00000174839	0	0	0	0	0	0	0	0	2	0	0	0	0	0	1	0	1
MIMAT0000435	hsa-miR-143-3p	DGKB	1607	ENSG00000136267	0	0	0	1	0	0	0	0	0	0	0	0	0	0	1	0	1
MIMAT0000435	hsa-miR-143-3p	DGKE	8526	ENSG00000153933	0	0	0	1	0	0	0	0	0	0	0	0	0	0	1	0	1
MIMAT0000435	hsa-miR-143-3p	DHTKD1	55526	ENSG00000181192	0	0	0	1	0	0	0	0	0	0	0	0	0	0	1	0	1
MIMAT0000435	hsa-miR-143-3p	DHX30	22907	ENSG00000132153	0	0	0	1	0	0	0	0	0	0	0	0	0	0	1	0	1
MIMAT0000435	hsa-miR-143-3p	DHX37	57647	ENSG00000150990	0	0	0	1	0	0	0	0	0	0	0	0	0	0	1	0	1
MIMAT0000435	hsa-miR-143-3p	DHX40	79665	ENSG00000108406	0	0	0	0	0	0	0	0	1	0	0	0	0	0	1	0	1
MIMAT0000435	hsa-miR-143-3p	DHX8	1659	ENSG00000067596	0	0	0	0	1	0	0	0	0	0	0	0	0	0	1	0	1
MIMAT0000435	hsa-miR-143-3p	DIAPH2	1730	ENSG00000147202	0	0	0	0	0	0	0	0	1	0	0	0	0	0	1	0	1
MIMAT0000435	hsa-miR-143-3p	DICER1	23405	ENSG00000100697	0	0	0	0	0	0	0	0	1	0	0	0	0	0	1	0	1
MIMAT0000435	hsa-miR-143-3p	DIDO1	11083	ENSG00000101191	0	0	0	0	0	0	0	0	1	0	0	0	0	0	1	0	1
MIMAT0000435	hsa-miR-143-3p	DIS3	22894	ENSG00000083520	0	0	0	1	0	0	0	0	0	0	0	0	0	0	1	0	1
MIMAT0000435	hsa-miR-143-3p	DISC1	27185	ENSG00000162946	0	0	0	1	0	0	0	0	0	0	0	0	0	0	1	0	1
MIMAT0000435	hsa-miR-143-3p	DKFZP779J2370		ENSG00000214397	0	0	0	0	0	0	0	0	0	1	0	0	0	0	1	0	1
MIMAT0000435	hsa-miR-143-3p	DLEU1		ENSG00000176124	0	0	0	1	0	0	0	0	0	0	0	0	0	0	1	0	1
MIMAT0000435	hsa-miR-143-3p	DLG3	1741	ENSG00000082458	0	0	0	1	0	0	0	0	0	0	0	0	0	0	1	0	1
MIMAT0000435	hsa-miR-143-3p	DLGAP1	9229	ENSG00000170579	0	0	0	1	0	0	0	0	0	0	0	0	0	0	1	0	1
MIMAT0000435	hsa-miR-143-3p	DLK1	8788	ENSG00000185559	0	0	0	0	0	0	0	0	1	0	0	0	0	0	1	0	1
MIMAT0000435	hsa-miR-143-3p	DMBX1	127343	ENSG00000197587	0	0	0	1	0	0	0	0	0	0	0	0	0	0	1	0	1
MIMAT0000435	hsa-miR-143-3p	DMXL1	1657	ENSG00000172869	0	0	0	0	0	1	0	0	0	0	0	0	0	0	1	0	1
MIMAT0000435	hsa-miR-143-3p	DNAJC11	55735	ENSG00000007923	0	0	0	1	0	0	0	0	0	0	0	0	0	0	1	0	1
MIMAT0000435	hsa-miR-143-3p	DNAJC6	9829	ENSG00000116675	0	0	0	0	0	1	0	0	0	0	0	0	0	0	1	0	1
MIMAT0000435	hsa-miR-143-3p	DNAJC9-AS1	414245	ENSG00000236756	0	0	0	1	0	0	0	0	0	0	0	0	0	0	1	0	1
MIMAT0000435	hsa-miR-143-3p	DNM3	26052	ENSG00000197959	0	0	0	0	0	1	0	0	0	0	0	0	0	0	1	0	1
MIMAT0000435	hsa-miR-143-3p	DNTT	1791	ENSG00000107447	0	0	0	0	0	1	0	0	0	0	0	0	0	0	1	0	1
MIMAT0000435	hsa-miR-143-3p	DOCK2	1794	ENSG00000134516	0	0	0	0	0	1	0	0	0	0	0	0	0	0	1	0	1
MIMAT0000435	hsa-miR-143-3p	DPP10	57628	ENSG00000175497	0	0	0	0	0	0	0	0	1	0	0	0	0	0	1	0	1
MIMAT0000435	hsa-miR-143-3p	DPY19L3	147991	ENSG00000178904	0	0	0	0	0	0	0	0	1	0	0	0	0	0	1	0	1
MIMAT0000435	hsa-miR-143-3p	DST	667	ENSG00000151914	0	0	0	1	0	0	0	0	0	0	0	0	0	0	1	0	1
MIMAT0000435	hsa-miR-143-3p	DSTYK	25778	ENSG00000133059	0	0	0	1	0	0	0	0	0	0	0	0	0	0	1	0	1
MIMAT0000435	hsa-miR-143-3p	DUSP10	11221	ENSG00000143507	0	0	0	0	0	1	0	0	0	0	0	0	0	0	1	0	1
MIMAT0000435	hsa-miR-143-3p	DUSP13	51207	ENSG00000079393	0	0	0	0	0	0	0	0	1	0	0	0	0	0	1	0	1
MIMAT0000435	hsa-miR-143-3p	DUT	1854	ENSG00000128951	0	0	0	1	0	0	0	0	0	0	0	0	0	0	1	0	1
MIMAT0000435	hsa-miR-143-3p	DUXA	503835	ENSG00000258873	0	0	0	1	0	0	0	0	0	0	0	0	0	0	1	0	1
MIMAT0000435	hsa-miR-143-3p	DYNC2H1	79659	ENSG00000187240	0	0	0	1	0	0	0	0	0	0	0	0	0	0	1	0	1
MIMAT0000435	hsa-miR-143-3p	DYNLL2	140735	ENSG00000264364	0	0	0	1	0	0	0	0	0	0	0	0	0	0	1	0	1
MIMAT0000435	hsa-miR-143-3p	DYNLRB1	83658	ENSG00000125971	0	0	0	0	0	3	0	0	0	0	0	0	0	0	1	0	1
MIMAT0000435	hsa-miR-143-3p	DYRK1A	1859	ENSG00000157540	0	0	0	0	0	0	0	0	1	0	0	0	0	0	1	0	1
MIMAT0000435	hsa-miR-143-3p	DYRK2	8445	ENSG00000127334	0	0	0	0	0	0	0	0	1	0	0	0	0	0	1	0	1
MIMAT0000435	hsa-miR-143-3p	DYT10	50818		0	0	0	0	0	0	0	0	0	0	0	1	0	0	0	1	1
MIMAT0000435	hsa-miR-143-3p	EARS2	124454	ENSG00000103356	0	0	0	1	0	0	0	0	0	0	0	0	0	0	1	0	1
MIMAT0000435	hsa-miR-143-3p	EBF1	1879	ENSG00000164330	0	0	0	1	0	0	0	0	0	0	0	0	0	0	1	0	1
MIMAT0000435	hsa-miR-143-3p	ECSIT	51295	ENSG00000130159	0	0	0	0	1	0	0	0	0	0	0	0	0	0	1	0	1
MIMAT0000435	hsa-miR-143-3p	EDF1	8721	ENSG00000107223	0	0	0	0	1	0	0	0	0	0	0	0	0	0	1	0	1
MIMAT0000435	hsa-miR-143-3p	EEF1DP3	196549		0	0	0	0	0	2	0	0	0	0	0	0	0	0	1	0	1
MIMAT0000435	hsa-miR-143-3p	EFCAB3	146779	ENSG00000172421	0	0	0	0	0	1	0	0	0	0	0	0	0	0	1	0	1
MIMAT0000435	hsa-miR-143-3p	EFCAB4B	84766	ENSG00000130038	0	0	0	1	0	0	0	0	0	0	0	0	0	0	1	0	1
MIMAT0000435	hsa-miR-143-3p	EFEMP1	2202	ENSG00000115380	0	0	0	0	0	0	0	0	1	0	0	0	0	0	1	0	1
MIMAT0000435	hsa-miR-143-3p	EIF2AK2	5610	ENSG00000055332	0	0	0	1	0	0	0	0	0	0	0	0	0	0	1	0	1
MIMAT0000435	hsa-miR-143-3p	EIF2AK4	440275	ENSG00000128829	0	0	0	1	0	0	0	0	0	0	0	0	0	0	1	0	1
MIMAT0000435	hsa-miR-143-3p	EIF3F	8665	ENSG00000175390	0	0	0	1	0	0	0	0	0	0	0	0	0	0	1	0	1
MIMAT0000435	hsa-miR-143-3p	EIF4ENIF1	56478	ENSG00000184708	0	0	0	0	1	0	0	0	0	0	0	0	0	0	1	0	1
MIMAT0000435	hsa-miR-143-3p	EIF5A2	56648	ENSG00000163577	0	0	0	0	0	0	0	0	1	0	0	0	0	0	1	0	1
MIMAT0000435	hsa-miR-143-3p	ELAC1	55520	ENSG00000141642	0	0	0	0	0	1	0	0	0	0	0	0	0	0	1	0	1
MIMAT0000435	hsa-miR-143-3p	ELMO1	9844	ENSG00000155849	0	0	0	0	0	0	0	0	1	0	0	0	0	0	1	0	1
MIMAT0000435	hsa-miR-143-3p	ELMOD2	255520	ENSG00000179387	0	0	0	1	0	0	0	0	0	0	0	0	0	0	1	0	1
MIMAT0000435	hsa-miR-143-3p	ELP2	55250	ENSG00000134759	0	0	0	0	0	0	0	0	0	0	0	1	0	0	0	1	1
MIMAT0000435	hsa-miR-143-3p	EMC7	56851	ENSG00000134153	0	0	0	0	0	0	0	0	1	0	0	0	0	0	1	0	1
MIMAT0000435	hsa-miR-143-3p	EMID1	129080	ENSG00000186998	0	0	0	0	1	0	0	0	0	0	0	0	0	0	1	0	1
MIMAT0000435	hsa-miR-143-3p	ENPP2	5168	ENSG00000136960	0	0	0	1	0	0	0	0	0	0	0	0	0	0	1	0	1
MIMAT0000435	hsa-miR-143-3p	ENTPD3	956	ENSG00000168032	0	0	0	1	0	0	0	0	0	0	0	0	0	0	1	0	1
MIMAT0000435	hsa-miR-143-3p	ENTPD5	957	ENSG00000187097	0	0	0	1	0	0	0	0	0	0	0	0	0	0	1	0	1
MIMAT0000435	hsa-miR-143-3p	ENY2	56943	ENSG00000120533	0	0	0	1	0	0	0	0	0	0	0	0	0	0	1	0	1
MIMAT0000435	hsa-miR-143-3p	EPB41	2035	ENSG00000159023	0	0	0	1	0	0	0	0	0	0	0	0	0	0	1	0	1
MIMAT0000435	hsa-miR-143-3p	EPB41L4A	64097	ENSG00000129595	0	0	0	1	0	0	0	0	0	0	0	0	0	0	1	0	1
MIMAT0000435	hsa-miR-143-3p	EPC1	80314	ENSG00000120616	0	0	0	0	0	1	0	0	0	0	0	0	0	0	1	0	1
MIMAT0000435	hsa-miR-143-3p	EPG5	57724	ENSG00000152223	0	0	0	1	0	0	0	0	0	0	0	0	0	0	1	0	1
MIMAT0000435	hsa-miR-143-3p	EPHA3	2042	ENSG00000044524	0	0	0	0	0	0	0	0	1	0	0	0	0	0	1	0	1
MIMAT0000435	hsa-miR-143-3p	EPHA8	2046	ENSG00000070886	0	0	0	0	0	0	0	0	1	0	0	0	0	0	1	0	1
MIMAT0000435	hsa-miR-143-3p	EPT1	85465	ENSG00000138018	0	0	0	1	0	0	0	0	0	0	0	0	0	0	1	0	1
MIMAT0000435	hsa-miR-143-3p	ERAP1	51752	ENSG00000164307	0	0	0	1	0	0	0	0	0	0	0	0	0	0	1	0	1
MIMAT0000435	hsa-miR-143-3p	ERBB3	2065	ENSG00000065361	0	0	0	0	0	0	0	0	0	0	0	1	0	0	0	1	1
MIMAT0000435	hsa-miR-143-3p	ESR1	2099	ENSG00000091831	0	0	0	0	0	1	0	0	0	0	0	0	0	0	1	0	1
MIMAT0000435	hsa-miR-143-3p	ESRRG	2104	ENSG00000196482	0	0	0	0	0	0	0	0	2	0	0	0	0	0	1	0	1
MIMAT0000435	hsa-miR-143-3p	ESYT2	57488	ENSG00000117868	0	0	0	0	0	0	0	0	1	0	0	0	0	0	1	0	1
MIMAT0000435	hsa-miR-143-3p	ETFDH	2110	ENSG00000171503	0	0	0	1	0	0	0	0	0	0	0	0	0	0	1	0	1
MIMAT0000435	hsa-miR-143-3p	ETV1	2115	ENSG00000006468	0	0	0	0	0	0	0	0	1	0	0	0	0	0	1	0	1
MIMAT0000435	hsa-miR-143-3p	EVX2	344191	ENSG00000174279	0	0	0	1	0	0	0	0	0	0	0	0	0	0	1	0	1
MIMAT0000435	hsa-miR-143-3p	EXOSC10	5394	ENSG00000171824	0	0	0	1	0	0	0	0	0	0	0	0	0	0	1	0	1
MIMAT0000435	hsa-miR-143-3p	EYA3	2140	ENSG00000158161	0	0	0	1	0	0	0	0	0	0	0	0	0	0	1	0	1
MIMAT0000435	hsa-miR-143-3p	EZH2	2146	ENSG00000106462	0	0	0	1	0	0	0	0	0	0	0	0	0	0	1	0	1
MIMAT0000435	hsa-miR-143-3p	F2R	2149	ENSG00000181104	0	0	0	1	0	0	0	0	0	0	0	0	0	0	1	0	1
MIMAT0000435	hsa-miR-143-3p	FADS6	283985	ENSG00000172782	0	0	0	1	0	0	0	0	0	0	0	0	0	0	1	0	1
MIMAT0000435	hsa-miR-143-3p	FAF1	11124	ENSG00000185104	0	0	0	0	0	0	0	0	1	0	0	0	0	0	1	0	1
MIMAT0000435	hsa-miR-143-3p	FAM115A	100294033	ENSG00000198420	0	0	0	1	0	0	0	0	0	0	0	0	0	0	1	0	1
MIMAT0000435	hsa-miR-143-3p	FAM115A	9747	ENSG00000198420	0	0	0	1	0	0	0	0	0	0	0	0	0	0	1	0	1
MIMAT0000435	hsa-miR-143-3p	FAM120AOS	158293	ENSG00000188938	0	0	0	0	0	0	0	0	0	0	0	1	0	0	0	1	1
MIMAT0000435	hsa-miR-143-3p	FAM134A	79137	ENSG00000144567	0	0	0	0	0	0	0	0	1	0	0	0	0	0	1	0	1
MIMAT0000435	hsa-miR-143-3p	FAM149B1	317662	ENSG00000138286	0	0	0	0	0	1	0	0	0	0	0	0	0	0	1	0	1
MIMAT0000435	hsa-miR-143-3p	FAM163A	148753	ENSG00000143340	0	0	0	1	0	0	0	0	0	0	0	0	0	0	1	0	1
MIMAT0000435	hsa-miR-143-3p	FAM168A	23201	ENSG00000054965	0	0	0	1	0	0	0	0	0	0	0	0	0	0	1	0	1
MIMAT0000435	hsa-miR-143-3p	FAM180A	389558	ENSG00000189320	0	0	0	0	0	1	0	0	0	0	0	0	0	0	1	0	1
MIMAT0000435	hsa-miR-143-3p	FAM196A	642938	ENSG00000188916	0	0	0	1	0	0	0	0	0	0	0	0	0	0	1	0	1
MIMAT0000435	hsa-miR-143-3p	FAM200A	221786	ENSG00000221909	0	0	0	1	0	0	0	0	0	0	0	0	0	0	1	0	1
MIMAT0000435	hsa-miR-143-3p	FAM210B	116151	ENSG00000124098	0	0	0	1	0	0	0	0	0	0	0	0	0	0	1	0	1
MIMAT0000435	hsa-miR-143-3p	FAM212B	55924	ENSG00000197852	0	0	0	1	0	0	0	0	0	0	0	0	0	0	1	0	1
MIMAT0000435	hsa-miR-143-3p	FAM216A	29902	ENSG00000204856	0	0	0	1	0	0	0	0	0	0	0	0	0	0	1	0	1
MIMAT0000435	hsa-miR-143-3p	FAM222B	55731	ENSG00000173065	0	0	0	0	0	0	0	0	2	0	0	0	0	0	1	0	1
MIMAT0000435	hsa-miR-143-3p	FAM71D	161142	ENSG00000172717	0	0	0	1	0	0	0	0	0	0	0	0	0	0	1	0	1
MIMAT0000435	hsa-miR-143-3p	FAM71F1	84691	ENSG00000135248	0	0	0	1	0	0	0	0	0	0	0	0	0	0	1	0	1
MIMAT0000435	hsa-miR-143-3p	FAM71F2	346653	ENSG00000205085	0	0	0	0	0	0	0	0	0	0	0	1	0	0	0	1	1
MIMAT0000435	hsa-miR-143-3p	FAM71F2	346653	ENSG00000283368	0	0	0	0	0	0	0	0	0	0	0	1	0	0	0	1	1
MIMAT0000435	hsa-miR-143-3p	FAM83G	644815	ENSG00000188522	0	0	0	1	0	0	0	0	0	0	0	0	0	0	1	0	1
MIMAT0000435	hsa-miR-143-3p	FAM91A1	157769	ENSG00000176853	0	0	0	1	0	0	0	0	0	0	0	0	0	0	1	0	1
MIMAT0000435	hsa-miR-143-3p	FAM92A1	137392	ENSG00000188343	0	0	0	0	0	3	0	0	0	0	0	0	0	0	1	0	1
MIMAT0000435	hsa-miR-143-3p	FAM98A	25940	ENSG00000119812	0	0	0	0	0	0	0	0	1	0	0	0	0	0	1	0	1
MIMAT0000435	hsa-miR-143-3p	FAM98B	283742	ENSG00000171262	0	0	0	0	0	0	0	0	1	0	0	0	0	0	1	0	1
MIMAT0000435	hsa-miR-143-3p	FAXC	84553	ENSG00000146267	0	0	0	0	0	0	0	0	0	0	0	2	0	0	0	1	1
MIMAT0000435	hsa-miR-143-3p	FBN1	2200	ENSG00000166147	0	0	0	0	0	0	0	0	1	0	0	0	0	0	1	0	1
MIMAT0000435	hsa-miR-143-3p	FBN2	2201	ENSG00000138829	0	0	0	0	0	1	0	0	0	0	0	0	0	0	1	0	1
MIMAT0000435	hsa-miR-143-3p	FBXL17	64839	ENSG00000145743	0	0	0	0	0	0	0	0	1	0	0	0	0	0	1	0	1
MIMAT0000435	hsa-miR-143-3p	FBXL2	25827	ENSG00000153558	0	0	0	1	0	0	0	0	0	0	0	0	0	0	1	0	1
MIMAT0000435	hsa-miR-143-3p	FBXO3	26273	ENSG00000110429	0	0	0	0	0	0	0	0	1	0	0	0	0	0	1	0	1
MIMAT0000435	hsa-miR-143-3p	FBXW8	26259	ENSG00000174989	0	0	0	1	0	0	0	0	0	0	0	0	0	0	1	0	1
MIMAT0000435	hsa-miR-143-3p	FCRL5	83416	ENSG00000143297	0	0	0	1	0	0	0	0	0	0	0	0	0	0	1	0	1
MIMAT0000435	hsa-miR-143-3p	FGA	2243	ENSG00000171560	0	0	0	0	0	0	0	0	1	0	0	0	0	0	1	0	1
MIMAT0000435	hsa-miR-143-3p	FGD4	121512	ENSG00000139132	0	0	0	1	0	0	0	0	0	0	0	0	0	0	1	0	1
MIMAT0000435	hsa-miR-143-3p	FGD6	55785	ENSG00000180263	0	0	0	0	0	0	0	0	0	0	0	1	0	0	0	1	1
MIMAT0000435	hsa-miR-143-3p	FGF7	2252	ENSG00000140285	0	0	0	0	0	0	0	0	1	0	0	0	0	0	1	0	1
MIMAT0000435	hsa-miR-143-3p	FHDC1	85462	ENSG00000137460	0	0	0	1	0	0	0	0	0	0	0	0	0	0	1	0	1
MIMAT0000435	hsa-miR-143-3p	FHIT	2272	ENSG00000189283	0	0	0	0	0	0	0	0	0	0	0	1	0	0	0	1	1
MIMAT0000435	hsa-miR-143-3p	FHL1	2273	ENSG00000022267	0	0	0	0	0	0	0	0	1	0	0	0	0	0	1	0	1
MIMAT0000435	hsa-miR-143-3p	FIGN	55137	ENSG00000182263	0	0	0	1	0	0	0	0	0	0	0	0	0	0	1	0	1
MIMAT0000435	hsa-miR-143-3p	FLJ13195			0	0	0	0	0	0	0	0	1	0	0	0	0	0	1	0	1
MIMAT0000435	hsa-miR-143-3p	FLOT2	2319	ENSG00000132589	0	0	0	0	0	0	0	0	1	0	0	0	0	0	1	0	1
MIMAT0000435	hsa-miR-143-3p	FLT4	2324	ENSG00000037280	0	0	0	1	0	0	0	0	0	0	0	0	0	0	1	0	1
MIMAT0000435	hsa-miR-143-3p	FLYWCH1	84256	ENSG00000059122	0	0	0	1	0	0	0	0	0	0	0	0	0	0	1	0	1
MIMAT0000435	hsa-miR-143-3p	FMN1	342184	ENSG00000248905	0	0	0	1	0	0	0	0	0	0	0	0	0	0	1	0	1
MIMAT0000435	hsa-miR-143-3p	FMNL3	91010	ENSG00000161791	0	0	0	1	0	0	0	0	0	0	0	0	0	0	1	0	1
MIMAT0000435	hsa-miR-143-3p	FMR1	2332	ENSG00000102081	0	0	0	0	0	4	0	0	0	0	0	0	0	0	1	0	1
MIMAT0000435	hsa-miR-143-3p	FMR1NB	158521	ENSG00000176988	0	0	0	0	4	0	0	0	0	0	0	0	0	0	1	0	1
MIMAT0000435	hsa-miR-143-3p	FN1	2335	ENSG00000115414	0	0	0	1	0	0	0	0	0	0	0	0	0	0	1	0	1
MIMAT0000435	hsa-miR-143-3p	FNDC5	252995	ENSG00000160097	0	0	0	1	0	0	0	0	0	0	0	0	0	0	1	0	1
MIMAT0000435	hsa-miR-143-3p	FNTA	2339	ENSG00000168522	0	0	0	1	0	0	0	0	0	0	0	0	0	0	1	0	1
MIMAT0000435	hsa-miR-143-3p	FOSL2	2355	ENSG00000075426	0	0	0	1	0	0	0	0	0	0	0	0	0	0	1	0	1
MIMAT0000435	hsa-miR-143-3p	FOXP2	93986	ENSG00000128573	0	0	0	1	0	0	0	0	0	0	0	0	0	0	1	0	1
MIMAT0000435	hsa-miR-143-3p	FPGT-TNNI3K	100526835	ENSG00000259030	0	0	0	1	0	0	0	0	0	0	0	0	0	0	1	0	1
MIMAT0000435	hsa-miR-143-3p	FREM1	158326	ENSG00000164946	0	0	0	1	0	0	0	0	0	0	0	0	0	0	1	0	1
MIMAT0000435	hsa-miR-143-3p	FRMD1	79981	ENSG00000153303	0	0	0	0	0	0	0	0	1	0	0	0	0	0	1	0	1
MIMAT0000435	hsa-miR-143-3p	FSCN1	6624	ENSG00000075618	0	0	0	0	0	0	0	0	0	0	0	2	0	0	0	1	1
MIMAT0000435	hsa-miR-143-3p	FSD2	123722	ENSG00000186628	0	0	0	0	0	0	0	0	0	0	0	1	0	0	0	1	1
MIMAT0000435	hsa-miR-143-3p	FST	10468	ENSG00000134363	0	0	0	0	0	0	0	0	1	0	0	0	0	0	1	0	1
MIMAT0000435	hsa-miR-143-3p	FSTL1	11167	ENSG00000163430	0	0	0	1	0	0	0	0	0	0	0	0	0	0	1	0	1
MIMAT0000435	hsa-miR-143-3p	FUBP3	8939	ENSG00000107164	0	0	0	0	0	1	0	0	0	0	0	0	0	0	1	0	1
MIMAT0000435	hsa-miR-143-3p	FUNDC2	65991	ENSG00000165775	0	0	0	0	0	2	0	0	0	0	0	0	0	0	1	0	1
MIMAT0000435	hsa-miR-143-3p	FUT11	170384	ENSG00000196968	0	0	0	0	0	1	0	0	0	0	0	0	0	0	1	0	1
MIMAT0000435	hsa-miR-143-3p	FUT2	2524	ENSG00000176920	0	0	0	1	0	0	0	0	0	0	0	0	0	0	1	0	1
MIMAT0000435	hsa-miR-143-3p	FUT4	2526	ENSG00000196371	0	0	0	0	0	0	0	0	1	0	0	0	0	0	1	0	1
MIMAT0000435	hsa-miR-143-3p	FXYD3	5349	ENSG00000089356	0	0	0	1	0	0	0	0	0	0	0	0	0	0	1	0	1
MIMAT0000435	hsa-miR-143-3p	G6PC2	57818	ENSG00000152254	0	0	0	0	0	0	0	0	1	0	0	0	0	0	1	0	1
MIMAT0000435	hsa-miR-143-3p	GABARAPL3		ENSG00000238244	0	0	0	1	0	0	0	0	0	0	0	0	0	0	1	0	1
MIMAT0000435	hsa-miR-143-3p	GABRA2	2555	ENSG00000151834	0	0	0	1	0	0	0	0	0	0	0	0	0	0	1	0	1
MIMAT0000435	hsa-miR-143-3p	GABRA3	2556	ENSG00000011677	0	0	0	0	0	0	0	0	1	0	0	0	0	0	1	0	1
MIMAT0000435	hsa-miR-143-3p	GABRA5	2558	ENSG00000186297	0	0	0	0	0	0	0	0	1	0	0	0	0	0	1	0	1
MIMAT0000435	hsa-miR-143-3p	GABRB2	2561	ENSG00000145864	0	0	0	0	0	0	0	0	2	0	0	0	0	0	1	0	1
MIMAT0000435	hsa-miR-143-3p	GABRB3	2562	ENSG00000166206	0	0	0	1	0	0	0	0	0	0	0	0	0	0	1	0	1
MIMAT0000435	hsa-miR-143-3p	GABRG2	2566	ENSG00000113327	0	0	0	0	0	0	0	0	2	0	0	0	0	0	1	0	1
MIMAT0000435	hsa-miR-143-3p	GADD45A	1647	ENSG00000116717	0	0	0	0	0	2	0	0	0	0	0	0	0	0	1	0	1
MIMAT0000435	hsa-miR-143-3p	GALNT1	2589	ENSG00000141429	0	0	0	0	0	1	0	0	0	0	0	0	0	0	1	0	1
MIMAT0000435	hsa-miR-143-3p	GALNT16	57452	ENSG00000100626	0	0	0	1	0	0	0	0	0	0	0	0	0	0	1	0	1
MIMAT0000435	hsa-miR-143-3p	GALNT6	11226	ENSG00000139629	0	0	0	0	0	0	0	0	0	0	0	1	0	0	0	1	1
MIMAT0000435	hsa-miR-143-3p	GBGT1	26301	ENSG00000148288	0	0	0	0	0	1	0	0	0	0	0	0	0	0	1	0	1
MIMAT0000435	hsa-miR-143-3p	GCNT1	2650	ENSG00000187210	0	0	0	1	0	0	0	0	0	0	0	0	0	0	1	0	1
MIMAT0000435	hsa-miR-143-3p	GCOM1	100820829	ENSG00000137878	0	0	0	1	0	0	0	0	0	0	0	0	0	0	1	0	1
MIMAT0000435	hsa-miR-143-3p	GCOM1	145781	ENSG00000137878	0	0	0	1	0	0	0	0	0	0	0	0	0	0	1	0	1
MIMAT0000435	hsa-miR-143-3p	GDF10	2662	ENSG00000266524	0	0	0	1	0	0	0	0	0	0	0	0	0	0	1	0	1
MIMAT0000435	hsa-miR-143-3p	GDPD4	220032	ENSG00000178795	0	0	0	1	0	0	0	0	0	0	0	0	0	0	1	0	1
MIMAT0000435	hsa-miR-143-3p	GEMIN5	25929	ENSG00000082516	0	0	0	0	0	0	0	0	1	0	0	0	0	0	1	0	1
MIMAT0000435	hsa-miR-143-3p	GEN1	348654	ENSG00000178295	0	0	0	1	0	0	0	0	0	0	0	0	0	0	1	0	1
MIMAT0000435	hsa-miR-143-3p	GFPT1	2673	ENSG00000198380	0	0	0	1	0	0	0	0	0	0	0	0	0	0	1	0	1
MIMAT0000435	hsa-miR-143-3p	GFPT2	9945	ENSG00000131459	0	0	0	1	0	0	0	0	0	0	0	0	0	0	1	0	1
MIMAT0000435	hsa-miR-143-3p	GGA2	23062	ENSG00000103365	0	0	0	0	0	0	0	0	0	0	0	1	0	0	0	1	1
MIMAT0000435	hsa-miR-143-3p	GGNBP2	79893	ENSG00000275099	0	0	0	1	0	0	0	0	0	0	0	0	0	0	1	0	1
MIMAT0000435	hsa-miR-143-3p	GJD2	57369	ENSG00000159248	0	0	0	0	0	0	0	0	0	0	0	1	0	0	0	1	1
MIMAT0000435	hsa-miR-143-3p	GLB1L	79411	ENSG00000163521	0	0	0	1	0	0	0	0	0	0	0	0	0	0	1	0	1
MIMAT0000435	hsa-miR-143-3p	GLIPR1L2	144321	ENSG00000180481	0	0	0	0	0	1	0	0	0	0	0	0	0	0	1	0	1
MIMAT0000435	hsa-miR-143-3p	GLRA3	8001	ENSG00000145451	0	0	0	0	0	0	0	0	0	0	0	1	0	0	0	1	1
MIMAT0000435	hsa-miR-143-3p	GLUL	2752	ENSG00000135821	0	0	0	0	0	0	0	0	0	0	0	1	0	0	0	1	1
MIMAT0000435	hsa-miR-143-3p	GMEB1	10691	ENSG00000162419	0	0	0	1	0	0	0	0	0	0	0	0	0	0	1	0	1
MIMAT0000435	hsa-miR-143-3p	GMFB	2764	ENSG00000197045	0	0	0	1	0	0	0	0	0	0	0	0	0	0	1	0	1
MIMAT0000435	hsa-miR-143-3p	GMPS	8833	ENSG00000163655	0	0	0	1	0	0	0	0	0	0	0	0	0	0	1	0	1
MIMAT0000435	hsa-miR-143-3p	GNL3	100113381	ENSG00000163938	0	0	0	0	1	0	0	0	0	0	0	0	0	0	1	0	1
MIMAT0000435	hsa-miR-143-3p	GNL3	26354	ENSG00000163938	0	0	0	0	1	0	0	0	0	0	0	0	0	0	1	0	1
MIMAT0000435	hsa-miR-143-3p	GOLGA6A	342096	ENSG00000159289	0	0	0	1	0	0	0	0	0	0	0	0	0	0	1	0	1
MIMAT0000435	hsa-miR-143-3p	GOLGA6A	55889	ENSG00000159289	0	0	0	1	0	0	0	0	0	0	0	0	0	0	1	0	1
MIMAT0000435	hsa-miR-143-3p	GOLGA6A	653641	ENSG00000159289	0	0	0	1	0	0	0	0	0	0	0	0	0	0	1	0	1
MIMAT0000435	hsa-miR-143-3p	GOLGA6A	653643	ENSG00000159289	0	0	0	1	0	0	0	0	0	0	0	0	0	0	1	0	1
MIMAT0000435	hsa-miR-143-3p	GOLGA7	51125	ENSG00000147533	0	0	0	0	0	0	0	0	1	0	0	0	0	0	1	0	1
MIMAT0000435	hsa-miR-143-3p	GOLGA8A	23015	ENSG00000175265	0	0	0	0	0	0	0	0	1	0	0	0	0	0	1	0	1
MIMAT0000435	hsa-miR-143-3p	GOLGA8B	23015	ENSG00000215252	0	0	0	0	0	0	0	0	1	0	0	0	0	0	1	0	1
MIMAT0000435	hsa-miR-143-3p	GOLGA8B	440270	ENSG00000215252	0	0	0	0	0	0	0	0	1	0	0	0	0	0	1	0	1
MIMAT0000435	hsa-miR-143-3p	GOPC	57120	ENSG00000047932	0	0	0	0	0	0	0	0	1	0	0	0	0	0	1	0	1
MIMAT0000435	hsa-miR-143-3p	GPATCH2L	55668	ENSG00000089916	0	0	0	0	0	2	0	0	0	0	0	0	0	0	1	0	1
MIMAT0000435	hsa-miR-143-3p	GPATCH8	23131	ENSG00000186566	0	0	0	0	0	0	0	0	1	0	0	0	0	0	1	0	1
MIMAT0000435	hsa-miR-143-3p	GPD2	2820	ENSG00000115159	0	0	0	0	0	0	0	0	1	0	0	0	0	0	1	0	1
MIMAT0000435	hsa-miR-143-3p	GPR124	25960	ENSG00000020181	0	0	0	1	0	0	0	0	0	0	0	0	0	0	1	0	1
MIMAT0000435	hsa-miR-143-3p	GPR63	81491	ENSG00000112218	0	0	0	1	0	0	0	0	0	0	0	0	0	0	1	0	1
MIMAT0000435	hsa-miR-143-3p	GPR85	54329	ENSG00000164604	0	0	0	0	0	0	0	0	1	0	0	0	0	0	1	0	1
MIMAT0000435	hsa-miR-143-3p	GPSM3	63940	ENSG00000206314	0	0	0	0	0	2	0	0	0	0	0	0	0	0	1	0	1
MIMAT0000435	hsa-miR-143-3p	GPSM3	63940	ENSG00000233490	0	0	0	0	0	2	0	0	0	0	0	0	0	0	1	0	1
MIMAT0000435	hsa-miR-143-3p	GPSM3	63940	ENSG00000234243	0	0	0	0	0	2	0	0	0	0	0	0	0	0	1	0	1
MIMAT0000435	hsa-miR-143-3p	GPSM3	63940	ENSG00000234508	0	0	0	0	0	2	0	0	0	0	0	0	0	0	1	0	1
MIMAT0000435	hsa-miR-143-3p	GPSM3	63940	ENSG00000236697	0	0	0	0	0	2	0	0	0	0	0	0	0	0	1	0	1
MIMAT0000435	hsa-miR-143-3p	GPSM3	63940	ENSG00000237052	0	0	0	0	0	2	0	0	0	0	0	0	0	0	1	0	1
MIMAT0000435	hsa-miR-143-3p	GRAMD3	65983	ENSG00000155324	0	0	0	1	0	0	0	0	0	0	0	0	0	0	1	0	1
MIMAT0000435	hsa-miR-143-3p	GRID1	2894	ENSG00000182771	0	0	0	0	0	0	0	0	1	0	0	0	0	0	1	0	1
MIMAT0000435	hsa-miR-143-3p	GRIK3	2899	ENSG00000163873	0	0	0	0	1	0	0	0	0	0	0	0	0	0	1	0	1
MIMAT0000435	hsa-miR-143-3p	GRPEL2	134266	ENSG00000164284	0	0	0	0	0	0	0	0	1	0	0	0	0	0	1	0	1
MIMAT0000435	hsa-miR-143-3p	GSR	2936	ENSG00000104687	0	0	0	1	0	0	0	0	0	0	0	0	0	0	1	0	1
MIMAT0000435	hsa-miR-143-3p	GTDC1	79712	ENSG00000121964	0	0	0	1	0	0	0	0	0	0	0	0	0	0	1	0	1
MIMAT0000435	hsa-miR-143-3p	GTF2H5	404672	ENSG00000272047	0	0	0	0	0	0	0	0	0	0	0	1	0	0	0	1	1
MIMAT0000435	hsa-miR-143-3p	GTF2IRD1	9569	ENSG00000006704	0	0	0	1	0	0	0	0	0	0	0	0	0	0	1	0	1
MIMAT0000435	hsa-miR-143-3p	GUCA1A	2978	ENSG00000048545	0	0	0	0	0	1	0	0	0	0	0	0	0	0	1	0	1
MIMAT0000435	hsa-miR-143-3p	GVQW1		ENSG00000241043	0	0	0	1	0	0	0	0	0	0	0	0	0	0	1	0	1
MIMAT0000435	hsa-miR-143-3p	GXYLT2	727936	ENSG00000172986	0	0	0	1	0	0	0	0	0	0	0	0	0	0	1	0	1
MIMAT0000435	hsa-miR-143-3p	GYG2	8908	ENSG00000056998	0	0	0	1	0	0	0	0	0	0	0	0	0	0	1	0	1
MIMAT0000435	hsa-miR-143-3p	H2AFJ	55766	ENSG00000246705	0	0	0	1	0	0	0	0	0	0	0	0	0	0	1	0	1
MIMAT0000435	hsa-miR-143-3p	H2BFM	286436	ENSG00000101812	0	0	0	1	0	0	0	0	0	0	0	0	0	0	1	0	1
MIMAT0000435	hsa-miR-143-3p	H3F3B	100616282	ENSG00000132475	0	0	0	0	0	0	0	0	1	0	0	0	0	0	1	0	1
MIMAT0000435	hsa-miR-143-3p	H3F3B	3020	ENSG00000132475	0	0	0	0	0	0	0	0	1	0	0	0	0	0	1	0	1
MIMAT0000435	hsa-miR-143-3p	H3F3B	3021	ENSG00000132475	0	0	0	0	0	0	0	0	1	0	0	0	0	0	1	0	1
MIMAT0000435	hsa-miR-143-3p	HAAO	23498	ENSG00000162882	0	0	0	0	0	0	0	0	0	0	0	1	0	0	0	1	1
MIMAT0000435	hsa-miR-143-3p	HABP2	3026	ENSG00000148702	0	0	0	1	0	0	0	0	0	0	0	0	0	0	1	0	1
MIMAT0000435	hsa-miR-143-3p	HAPLN4	404037	ENSG00000187664	0	0	0	1	0	0	0	0	0	0	0	0	0	0	1	0	1
MIMAT0000435	hsa-miR-143-3p	HAS3	3038	ENSG00000103044	0	0	0	0	0	0	0	0	1	0	0	0	0	0	1	0	1
MIMAT0000435	hsa-miR-143-3p	HAUS3	79441	ENSG00000214367	0	0	0	0	0	0	0	0	1	0	0	0	0	0	1	0	1
MIMAT0000435	hsa-miR-143-3p	HAUS4	100616424	ENSG00000092036	0	0	0	0	0	0	0	0	1	0	0	0	0	0	1	0	1
MIMAT0000435	hsa-miR-143-3p	HAUS4	54930	ENSG00000092036	0	0	0	0	0	0	0	0	1	0	0	0	0	0	1	0	1
MIMAT0000435	hsa-miR-143-3p	HBS1L	10767	ENSG00000112339	0	0	0	1	0	0	0	0	0	0	0	0	0	0	1	0	1
MIMAT0000435	hsa-miR-143-3p	HDAC7A			0	0	0	0	0	0	0	0	1	0	0	0	0	0	1	0	1
MIMAT0000435	hsa-miR-143-3p	HDAC9	9734	ENSG00000048052	0	0	0	0	0	1	0	0	0	0	0	0	0	0	1	0	1
MIMAT0000435	hsa-miR-143-3p	HEATR6	63897	ENSG00000068097	0	0	0	0	1	0	0	0	0	0	0	0	0	0	1	0	1
MIMAT0000435	hsa-miR-143-3p	HECW2	57520	ENSG00000138411	0	0	0	0	0	0	0	0	1	0	0	0	0	0	1	0	1
MIMAT0000435	hsa-miR-143-3p	HELB	92797	ENSG00000127311	0	0	0	1	0	0	0	0	0	0	0	0	0	0	1	0	1
MIMAT0000435	hsa-miR-143-3p	HELZ	9931	ENSG00000198265	0	0	0	1	0	0	0	0	0	0	0	0	0	0	1	0	1
MIMAT0000435	hsa-miR-143-3p	HERC5	51191	ENSG00000138646	0	0	0	0	1	0	0	0	0	0	0	0	0	0	1	0	1
MIMAT0000435	hsa-miR-143-3p	HES2	54626	ENSG00000069812	0	0	0	1	0	0	0	0	0	0	0	0	0	0	1	0	1
MIMAT0000435	hsa-miR-143-3p	HEXIM2	124790	ENSG00000168517	0	0	0	0	1	0	0	0	0	0	0	0	0	0	1	0	1
MIMAT0000435	hsa-miR-143-3p	HGF	3082	ENSG00000019991	0	0	0	0	0	0	0	0	1	0	0	0	0	0	1	0	1
MIMAT0000435	hsa-miR-143-3p	HHAT	55733	ENSG00000054392	0	0	0	1	0	0	0	0	0	0	0	0	0	0	1	0	1
MIMAT0000435	hsa-miR-143-3p	HHIP	64399	ENSG00000164161	0	0	0	0	0	1	0	0	0	0	0	0	0	0	1	0	1
MIMAT0000435	hsa-miR-143-3p	HIC2	23119	ENSG00000169635	0	0	0	0	0	0	0	0	1	0	0	0	0	0	1	0	1
MIMAT0000435	hsa-miR-143-3p	HILPDA	29923	ENSG00000135245	0	0	0	1	0	0	0	0	0	0	0	0	0	0	1	0	1
MIMAT0000435	hsa-miR-143-3p	HINT1	3094	ENSG00000169567	0	0	0	1	0	0	0	0	0	0	0	0	0	0	1	0	1
MIMAT0000435	hsa-miR-143-3p	HIPK2	28996	ENSG00000064393	0	0	0	1	0	0	0	0	0	0	0	0	0	0	1	0	1
MIMAT0000435	hsa-miR-143-3p	HIST1H4E	121504	ENSG00000198518	0	0	0	1	0	0	0	0	0	0	0	0	0	0	1	0	1
MIMAT0000435	hsa-miR-143-3p	HIST1H4E	554313	ENSG00000198518	0	0	0	1	0	0	0	0	0	0	0	0	0	0	1	0	1
MIMAT0000435	hsa-miR-143-3p	HIST1H4E	8294	ENSG00000198518	0	0	0	1	0	0	0	0	0	0	0	0	0	0	1	0	1
MIMAT0000435	hsa-miR-143-3p	HIST1H4E	8359	ENSG00000198518	0	0	0	1	0	0	0	0	0	0	0	0	0	0	1	0	1
MIMAT0000435	hsa-miR-143-3p	HIST1H4E	8360	ENSG00000198518	0	0	0	1	0	0	0	0	0	0	0	0	0	0	1	0	1
MIMAT0000435	hsa-miR-143-3p	HIST1H4E	8361	ENSG00000198518	0	0	0	1	0	0	0	0	0	0	0	0	0	0	1	0	1
MIMAT0000435	hsa-miR-143-3p	HIST1H4E	8362	ENSG00000198518	0	0	0	1	0	0	0	0	0	0	0	0	0	0	1	0	1
MIMAT0000435	hsa-miR-143-3p	HIST1H4E	8363	ENSG00000198518	0	0	0	1	0	0	0	0	0	0	0	0	0	0	1	0	1
MIMAT0000435	hsa-miR-143-3p	HIST1H4E	8364	ENSG00000198518	0	0	0	1	0	0	0	0	0	0	0	0	0	0	1	0	1
MIMAT0000435	hsa-miR-143-3p	HIST1H4E	8365	ENSG00000198518	0	0	0	1	0	0	0	0	0	0	0	0	0	0	1	0	1
MIMAT0000435	hsa-miR-143-3p	HIST1H4E	8366	ENSG00000198518	0	0	0	1	0	0	0	0	0	0	0	0	0	0	1	0	1
MIMAT0000435	hsa-miR-143-3p	HIST1H4E	8367	ENSG00000276966	0	0	0	1	0	0	0	0	0	0	0	0	0	0	1	0	1
MIMAT0000435	hsa-miR-143-3p	HIST1H4E	8368	ENSG00000198518	0	0	0	1	0	0	0	0	0	0	0	0	0	0	1	0	1
MIMAT0000435	hsa-miR-143-3p	HIST1H4E	8370	ENSG00000198518	0	0	0	1	0	0	0	0	0	0	0	0	0	0	1	0	1
MIMAT0000435	hsa-miR-143-3p	HIST2H2BF	440689	ENSG00000203814	0	0	0	0	0	2	0	0	0	0	0	0	0	0	1	0	1
MIMAT0000435	hsa-miR-143-3p	HLA-DOA	3111	ENSG00000204252	0	0	0	1	0	0	0	0	0	0	0	0	0	0	1	0	1
MIMAT0000435	hsa-miR-143-3p	HLA-DQA2	3117	ENSG00000237541	0	0	0	0	0	0	0	0	0	1	0	0	0	0	1	0	1
MIMAT0000435	hsa-miR-143-3p	HLA-DQA2	3118	ENSG00000204276	0	0	0	0	0	2	0	0	0	0	0	0	0	0	1	0	1
MIMAT0000435	hsa-miR-143-3p	HLA-DQA2	3118	ENSG00000206301	0	0	0	0	0	2	0	0	0	0	0	0	0	0	1	0	1
MIMAT0000435	hsa-miR-143-3p	HLA-DQA2	3118	ENSG00000223793	0	0	0	0	0	2	0	0	0	0	0	0	0	0	1	0	1
MIMAT0000435	hsa-miR-143-3p	HLA-DQA2	3118	ENSG00000225103	0	0	0	0	0	2	0	0	0	0	0	0	0	0	1	0	1
MIMAT0000435	hsa-miR-143-3p	HLA-DQA2	3118	ENSG00000231526	0	0	0	0	0	2	0	0	0	0	0	0	0	0	1	0	1
MIMAT0000435	hsa-miR-143-3p	HLA-DQA2	3118	ENSG00000231823	0	0	0	0	0	2	0	0	0	0	0	0	0	0	1	0	1
MIMAT0000435	hsa-miR-143-3p	HLA-DQA2	3118	ENSG00000233192	0	0	0	0	0	2	0	0	0	0	0	0	0	0	1	0	1
MIMAT0000435	hsa-miR-143-3p	HLA-DRB5	3127	ENSG00000198502	0	0	0	0	1	0	0	0	0	0	0	0	0	0	1	0	1
MIMAT0000435	hsa-miR-143-3p	HMBS	3145	ENSG00000256269	0	0	0	0	1	0	0	0	0	0	0	0	0	0	1	0	1
MIMAT0000435	hsa-miR-143-3p	HMGA2	8091	ENSG00000149948	0	0	0	0	0	0	0	0	1	0	0	0	0	0	1	0	1
MIMAT0000435	hsa-miR-143-3p	HNRNPA0	10949	ENSG00000177733	0	0	0	0	0	0	0	0	1	0	0	0	0	0	1	0	1
MIMAT0000435	hsa-miR-143-3p	HNRNPA2B1	3181	ENSG00000122566	0	0	0	0	0	0	0	0	1	0	0	0	0	0	1	0	1
MIMAT0000435	hsa-miR-143-3p	HNRNPA3	220988	ENSG00000170144	0	0	0	0	0	0	0	0	1	0	0	0	0	0	1	0	1
MIMAT0000435	hsa-miR-143-3p	HNRNPK	3190	ENSG00000165119	0	0	0	0	0	0	0	0	1	0	0	0	0	0	1	0	1
MIMAT0000435	hsa-miR-143-3p	HNRNPR	10236	ENSG00000125944	0	0	0	0	0	0	0	0	1	0	0	0	0	0	1	0	1
MIMAT0000435	hsa-miR-143-3p	HNRNPUL1	11100	ENSG00000105323	0	0	0	0	0	0	0	0	1	0	0	0	0	0	1	0	1
MIMAT0000435	hsa-miR-143-3p	HOGA1	112817	ENSG00000241935	0	0	0	0	0	1	0	0	0	0	0	0	0	0	1	0	1
MIMAT0000435	hsa-miR-143-3p	HOMER2	9455	ENSG00000103942	0	0	0	1	0	0	0	0	0	0	0	0	0	0	1	0	1
MIMAT0000435	hsa-miR-143-3p	HOMEZ	57594	ENSG00000215271	0	0	0	0	0	0	0	0	1	0	0	0	0	0	1	0	1
MIMAT0000435	hsa-miR-143-3p	HOXA13	3209	ENSG00000106031	0	0	0	0	0	0	0	0	1	0	0	0	0	0	1	0	1
MIMAT0000435	hsa-miR-143-3p	HOXA7	3204	ENSG00000122592	0	0	0	1	0	0	0	0	0	0	0	0	0	0	1	0	1
MIMAT0000435	hsa-miR-143-3p	HOXD3	3232	ENSG00000128652	0	0	0	1	0	0	0	0	0	0	0	0	0	0	1	0	1
MIMAT0000435	hsa-miR-143-3p	HPCA	3208	ENSG00000121905	0	0	0	0	0	0	0	0	1	0	0	0	0	0	1	0	1
MIMAT0000435	hsa-miR-143-3p	HRAS	3265	ENSG00000174775	0	0	0	0	0	0	0	0	0	0	0	1	0	0	0	1	1
MIMAT0000435	hsa-miR-143-3p	HRAS	3265	ENSG00000276536	0	0	0	0	0	0	0	0	0	0	0	1	0	0	0	1	1
MIMAT0000435	hsa-miR-143-3p	HSPA12A	259217	ENSG00000165868	0	0	0	1	0	0	0	0	0	0	0	0	0	0	1	0	1
MIMAT0000435	hsa-miR-143-3p	HSPA4L	22824	ENSG00000164070	0	0	0	1	0	0	0	0	0	0	0	0	0	0	1	0	1
MIMAT0000435	hsa-miR-143-3p	HTR2C	3358	ENSG00000147246	0	0	0	0	0	0	0	0	1	0	0	0	0	0	1	0	1
MIMAT0000435	hsa-miR-143-3p	HYOU1	10525	ENSG00000149428	0	0	0	0	0	2	0	0	0	0	0	0	0	0	1	0	1
MIMAT0000435	hsa-miR-143-3p	IAG2_HUMAN			0	0	0	0	1	0	0	0	0	0	0	0	0	0	1	0	1
MIMAT0000435	hsa-miR-143-3p	IAPP	3375	ENSG00000121351	0	0	0	1	0	0	0	0	0	0	0	0	0	0	1	0	1
MIMAT0000435	hsa-miR-143-3p	IDO1	3620	ENSG00000131203	0	0	0	0	0	1	0	0	0	0	0	0	0	0	1	0	1
MIMAT0000435	hsa-miR-143-3p	IER5	51278	ENSG00000162783	0	0	0	0	0	0	0	0	0	0	0	1	0	0	0	1	1
MIMAT0000435	hsa-miR-143-3p	IFIT3	3437	ENSG00000119917	0	0	0	1	0	0	0	0	0	0	0	0	0	0	1	0	1
MIMAT0000435	hsa-miR-143-3p	IFNA14	3448	ENSG00000228083	0	0	0	1	0	0	0	0	0	0	0	0	0	0	1	0	1
MIMAT0000435	hsa-miR-143-3p	IFNA5	3442	ENSG00000147873	0	0	0	0	1	0	0	0	0	0	0	0	0	0	1	0	1
MIMAT0000435	hsa-miR-143-3p	IFNG	3458	ENSG00000111537	0	0	0	0	1	0	0	0	0	0	0	0	0	0	1	0	1
MIMAT0000435	hsa-miR-143-3p	IFNWP18		ENSG00000223684	0	0	0	0	1	0	0	0	0	0	0	0	0	0	1	0	1
MIMAT0000435	hsa-miR-143-3p	IGF2R	3482	ENSG00000197081	0	0	0	0	0	0	0	0	1	0	0	0	0	0	1	0	1
MIMAT0000435	hsa-miR-143-3p	IGFL1	374918	ENSG00000188293	0	0	0	1	0	0	0	0	0	0	0	0	0	0	1	0	1
MIMAT0000435	hsa-miR-143-3p	IGSF21	84966	ENSG00000117154	0	0	0	0	0	0	0	0	1	0	0	0	0	0	1	0	1
MIMAT0000435	hsa-miR-143-3p	IGSF9B	22997	ENSG00000080854	0	0	0	0	0	0	0	0	1	0	0	0	0	0	1	0	1
MIMAT0000435	hsa-miR-143-3p	IGSF9B	646543	ENSG00000080854	0	0	0	0	0	0	0	0	1	0	0	0	0	0	1	0	1
MIMAT0000435	hsa-miR-143-3p	IKZF2	22807	ENSG00000030419	0	0	0	1	0	0	0	0	0	0	0	0	0	0	1	0	1
MIMAT0000435	hsa-miR-143-3p	IKZF3	22806	ENSG00000161405	0	0	0	0	0	0	0	0	0	0	0	1	0	0	0	1	1
MIMAT0000435	hsa-miR-143-3p	IL10RB	3588	ENSG00000243646	0	0	0	0	0	0	0	0	0	0	0	1	0	0	0	1	1
MIMAT0000435	hsa-miR-143-3p	IL13RA1	3597	ENSG00000131724	0	0	0	0	0	0	0	0	0	0	0	1	0	0	0	1	1
MIMAT0000435	hsa-miR-143-3p	IL16	3603	ENSG00000172349	0	0	0	1	0	0	0	0	0	0	0	0	0	0	1	0	1
MIMAT0000435	hsa-miR-143-3p	IL18	3606	ENSG00000150782	0	0	0	1	0	0	0	0	0	0	0	0	0	0	1	0	1
MIMAT0000435	hsa-miR-143-3p	IL4R	3566	ENSG00000077238	0	0	0	1	0	0	0	0	0	0	0	0	0	0	1	0	1
MIMAT0000435	hsa-miR-143-3p	IL6ST	3572	ENSG00000134352	0	0	0	0	0	2	0	0	0	0	0	0	0	0	1	0	1
MIMAT0000435	hsa-miR-143-3p	IL7R	3575	ENSG00000168685	0	0	0	1	0	0	0	0	0	0	0	0	0	0	1	0	1
MIMAT0000435	hsa-miR-143-3p	INA	9118	ENSG00000148798	0	0	0	0	0	1	0	0	0	0	0	0	0	0	1	0	1
MIMAT0000435	hsa-miR-143-3p	INPP5B	3633	ENSG00000204084	0	0	0	1	0	0	0	0	0	0	0	0	0	0	1	0	1
MIMAT0000435	hsa-miR-143-3p	INSM1	3642	ENSG00000173404	0	0	0	0	0	0	0	0	1	0	0	0	0	0	1	0	1
MIMAT0000435	hsa-miR-143-3p	INTS6	26512	ENSG00000102786	0	0	0	1	0	0	0	0	0	0	0	0	0	0	1	0	1
MIMAT0000435	hsa-miR-143-3p	INTS9	55756	ENSG00000104299	0	0	0	1	0	0	0	0	0	0	0	0	0	0	1	0	1
MIMAT0000435	hsa-miR-143-3p	IP6K2	51447	ENSG00000068745	0	0	0	0	0	0	0	0	1	0	0	0	0	0	1	0	1
MIMAT0000435	hsa-miR-143-3p	IQUB	154865	ENSG00000164675	0	0	0	1	0	0	0	0	0	0	0	0	0	0	1	0	1
MIMAT0000435	hsa-miR-143-3p	IRAK1BP1	134728	ENSG00000146243	0	0	0	0	0	1	0	0	0	0	0	0	0	0	1	0	1
MIMAT0000435	hsa-miR-143-3p	ISX	91464	ENSG00000175329	0	0	0	1	0	0	0	0	0	0	0	0	0	0	1	0	1
MIMAT0000435	hsa-miR-143-3p	ITCH	83737	ENSG00000078747	0	0	0	0	0	0	0	0	1	0	0	0	0	0	1	0	1
MIMAT0000435	hsa-miR-143-3p	ITGAL	3683	ENSG00000005844	0	0	0	0	0	1	0	0	0	0	0	0	0	0	1	0	1
MIMAT0000435	hsa-miR-143-3p	ITGB3BP	23421	ENSG00000142856	0	0	0	0	1	0	0	0	0	0	0	0	0	0	1	0	1
MIMAT0000435	hsa-miR-143-3p	JAGN1	84522	ENSG00000171135	0	0	0	0	0	1	0	0	0	0	0	0	0	0	1	0	1
MIMAT0000435	hsa-miR-143-3p	JAKMIP2	9832	ENSG00000176049	0	0	0	1	0	0	0	0	0	0	0	0	0	0	1	0	1
MIMAT0000435	hsa-miR-143-3p	JARID2	3720	ENSG00000008083	0	0	0	0	0	0	0	0	3	0	0	0	0	0	1	0	1
MIMAT0000435	hsa-miR-143-3p	JOSD1	9929	ENSG00000100221	0	0	0	0	0	0	0	0	1	0	0	0	0	0	1	0	1
MIMAT0000435	hsa-miR-143-3p	KANSL2	54934	ENSG00000139620	0	0	0	0	0	2	0	0	0	0	0	0	0	0	1	0	1
MIMAT0000435	hsa-miR-143-3p	KAT6A	7994	ENSG00000083168	0	0	0	0	0	0	0	0	2	0	0	0	0	0	1	0	1
MIMAT0000435	hsa-miR-143-3p	KCNA1	3736	ENSG00000111262	0	0	0	0	0	0	0	0	1	0	0	0	0	0	1	0	1
MIMAT0000435	hsa-miR-143-3p	KCNB1	3745	ENSG00000158445	0	0	0	1	0	0	0	0	0	0	0	0	0	0	1	0	1
MIMAT0000435	hsa-miR-143-3p	KCND3	3752	ENSG00000171385	0	0	0	1	0	0	0	0	0	0	0	0	0	0	1	0	1
MIMAT0000435	hsa-miR-143-3p	KCNG3	170850	ENSG00000171126	0	0	0	0	0	0	0	0	1	0	0	0	0	0	1	0	1
MIMAT0000435	hsa-miR-143-3p	KCNH7	90134	ENSG00000184611	0	0	0	1	0	0	0	0	0	0	0	0	0	0	1	0	1
MIMAT0000435	hsa-miR-143-3p	KCNIP1	30820	ENSG00000182132	0	0	0	0	0	0	0	0	2	0	0	0	0	0	1	0	1
MIMAT0000435	hsa-miR-143-3p	KCNJ5	3762	ENSG00000120457	0	0	0	1	0	0	0	0	0	0	0	0	0	0	1	0	1
MIMAT0000435	hsa-miR-143-3p	KCNJ8	3764	ENSG00000121361	0	0	0	1	0	0	0	0	0	0	0	0	0	0	1	0	1
MIMAT0000435	hsa-miR-143-3p	KCNK10	54207	ENSG00000100433	0	0	0	1	0	0	0	0	0	0	0	0	0	0	1	0	1
MIMAT0000435	hsa-miR-143-3p	KCNK9	51305	ENSG00000169427	0	0	0	1	0	0	0	0	0	0	0	0	0	0	1	0	1
MIMAT0000435	hsa-miR-143-3p	KCNMA1	3778	ENSG00000156113	0	0	0	0	0	1	0	0	0	0	0	0	0	0	1	0	1
MIMAT0000435	hsa-miR-143-3p	KCNMB1	3779	ENSG00000145936	0	0	0	1	0	0	0	0	0	0	0	0	0	0	1	0	1
MIMAT0000435	hsa-miR-143-3p	KDM3B	51780	ENSG00000120733	0	0	0	1	0	0	0	0	0	0	0	0	0	0	1	0	1
MIMAT0000435	hsa-miR-143-3p	KIAA0372			0	0	0	0	1	0	0	0	0	0	0	0	0	0	1	0	1
MIMAT0000435	hsa-miR-143-3p	KIAA0907	22889	ENSG00000132680	0	0	0	1	0	0	0	0	0	0	0	0	0	0	1	0	1
MIMAT0000435	hsa-miR-143-3p	KIAA0930	23313	ENSG00000100364	0	0	0	0	0	0	0	0	0	0	0	1	0	0	0	1	1
MIMAT0000435	hsa-miR-143-3p	KIAA1033	23325	ENSG00000136051	0	0	0	1	0	0	0	0	0	0	0	0	0	0	1	0	1
MIMAT0000435	hsa-miR-143-3p	KIAA1211	57482	ENSG00000109265	0	0	0	0	0	0	0	0	1	0	0	0	0	0	1	0	1
MIMAT0000435	hsa-miR-143-3p	KIAA1328	100506821	ENSG00000150477	0	0	0	0	0	0	0	0	1	0	0	0	0	0	1	0	1
MIMAT0000435	hsa-miR-143-3p	KIAA1462	57608	ENSG00000165757	0	0	0	1	0	0	0	0	0	0	0	0	0	0	1	0	1
MIMAT0000435	hsa-miR-143-3p	KIAA1614	57710	ENSG00000135835	0	0	0	1	0	0	0	0	0	0	0	0	0	0	1	0	1
MIMAT0000435	hsa-miR-143-3p	KIAA1715	80856	ENSG00000144320	0	0	0	1	0	0	0	0	0	0	0	0	0	0	1	0	1
MIMAT0000435	hsa-miR-143-3p	KIAA1737	85457	ENSG00000198894	0	0	0	1	0	0	0	0	0	0	0	0	0	0	1	0	1
MIMAT0000435	hsa-miR-143-3p	KIAA1958	158405	ENSG00000165185	0	0	0	1	0	0	0	0	0	0	0	0	0	0	1	0	1
MIMAT0000435	hsa-miR-143-3p	KIDINS220	57498	ENSG00000134313	0	0	0	0	0	1	0	0	0	0	0	0	0	0	1	0	1
MIMAT0000435	hsa-miR-143-3p	KIF1B	23095	ENSG00000054523	0	0	0	0	0	0	0	0	1	0	0	0	0	0	1	0	1
MIMAT0000435	hsa-miR-143-3p	KIF4A	24137	ENSG00000090889	0	0	0	0	1	0	0	0	0	0	0	0	0	0	1	0	1
MIMAT0000435	hsa-miR-143-3p	KIF9	64147	ENSG00000088727	0	0	0	0	2	0	0	0	0	0	0	0	0	0	1	0	1
MIMAT0000435	hsa-miR-143-3p	KLB	152831	ENSG00000134962	0	0	0	1	0	0	0	0	0	0	0	0	0	0	1	0	1
MIMAT0000435	hsa-miR-143-3p	KLC2	64837	ENSG00000174996	0	0	0	1	0	0	0	0	0	0	0	0	0	0	1	0	1
MIMAT0000435	hsa-miR-143-3p	KLC3	147700	ENSG00000104892	0	0	0	0	1	0	0	0	0	0	0	0	0	0	1	0	1
MIMAT0000435	hsa-miR-143-3p	KLF13	51621	ENSG00000169926	0	0	0	0	0	0	0	0	1	0	0	0	0	0	1	0	1
MIMAT0000435	hsa-miR-143-3p	KLF3	51274	ENSG00000109787	0	0	0	0	0	0	0	0	1	0	0	0	0	0	1	0	1
MIMAT0000435	hsa-miR-143-3p	KLHL14	57565	ENSG00000197705	0	0	0	0	0	0	0	0	1	0	0	0	0	0	1	0	1
MIMAT0000435	hsa-miR-143-3p	KLHL24	54800	ENSG00000114796	0	0	0	0	0	0	0	0	1	0	0	0	0	0	1	0	1
MIMAT0000435	hsa-miR-143-3p	KLHL6	89857	ENSG00000172578	0	0	0	1	0	0	0	0	0	0	0	0	0	0	1	0	1
MIMAT0000435	hsa-miR-143-3p	KLHL7	55975	ENSG00000122550	0	0	0	0	0	1	0	0	0	0	0	0	0	0	1	0	1
MIMAT0000435	hsa-miR-143-3p	KLK13	26085	ENSG00000167759	0	0	0	1	0	0	0	0	0	0	0	0	0	0	1	0	1
MIMAT0000435	hsa-miR-143-3p	KLK9	284366	ENSG00000213022	0	0	0	0	1	0	0	0	0	0	0	0	0	0	1	0	1
MIMAT0000435	hsa-miR-143-3p	KMT2A	4297	ENSG00000118058	0	0	0	0	0	0	0	0	1	0	0	0	0	0	1	0	1
MIMAT0000435	hsa-miR-143-3p	KMT2C	58508	ENSG00000055609	0	0	0	1	0	0	0	0	0	0	0	0	0	0	1	0	1
MIMAT0000435	hsa-miR-143-3p	KMT2D	8085	ENSG00000167548	0	0	0	1	0	0	0	0	0	0	0	0	0	0	1	0	1
MIMAT0000435	hsa-miR-143-3p	KPNA1	3836	ENSG00000114030	0	0	0	0	0	0	0	0	2	0	0	0	0	0	1	0	1
MIMAT0000435	hsa-miR-143-3p	KPNA4	3840	ENSG00000186432	0	0	0	0	0	0	0	0	1	0	0	0	0	0	1	0	1
MIMAT0000435	hsa-miR-143-3p	KPNA6	23633	ENSG00000025800	0	0	0	1	0	0	0	0	0	0	0	0	0	0	1	0	1
MIMAT0000435	hsa-miR-143-3p	KREMEN2	79412	ENSG00000131650	0	0	0	0	0	0	0	0	1	0	0	0	0	0	1	0	1
MIMAT0000435	hsa-miR-143-3p	KRIT1	889	ENSG00000001631	0	0	0	1	0	0	0	0	0	0	0	0	0	0	1	0	1
MIMAT0000435	hsa-miR-143-3p	KRT2	3849	ENSG00000172867	0	0	0	1	0	0	0	0	0	0	0	0	0	0	1	0	1
MIMAT0000435	hsa-miR-143-3p	KRT28	162605	ENSG00000173908	0	0	0	0	1	0	0	0	0	0	0	0	0	0	1	0	1
MIMAT0000435	hsa-miR-143-3p	KRT34	100653049	ENSG00000131737	0	0	0	0	0	0	0	0	1	0	0	0	0	0	1	0	1
MIMAT0000435	hsa-miR-143-3p	KRT34	3885	ENSG00000131737	0	0	0	0	0	0	0	0	1	0	0	0	0	0	1	0	1
MIMAT0000435	hsa-miR-143-3p	KRT35	3886	ENSG00000197079	0	0	0	0	0	0	0	0	1	0	0	0	0	0	1	0	1
MIMAT0000435	hsa-miR-143-3p	KRT4	3851	ENSG00000170477	0	0	0	1	0	0	0	0	0	0	0	0	0	0	1	0	1
MIMAT0000435	hsa-miR-143-3p	KRTAP1-1	81851	ENSG00000262808	0	0	0	0	0	1	0	0	0	0	0	0	0	0	1	0	1
MIMAT0000435	hsa-miR-143-3p	KRTAP9-3	83900	ENSG00000204873	0	0	0	0	0	0	1	0	0	0	0	0	0	0	1	0	1
MIMAT0000435	hsa-miR-143-3p	KRTAP9-3	83900	ENSG00000262749	0	0	0	0	0	0	1	0	0	0	0	0	0	0	1	0	1
MIMAT0000435	hsa-miR-143-3p	KRTAP9-6	100507608	ENSG00000212659	0	0	0	1	0	0	0	0	0	0	0	0	0	0	1	0	1
MIMAT0000435	hsa-miR-143-3p	KRTAP9-7	100505724	ENSG00000180386	0	0	0	1	0	0	0	0	0	0	0	0	0	0	1	0	1
MIMAT0000435	hsa-miR-143-3p	KSR2	283455	ENSG00000171435	0	0	0	1	0	0	0	0	0	0	0	0	0	0	1	0	1
MIMAT0000435	hsa-miR-143-3p	LACE1	246269	ENSG00000135537	0	0	0	1	0	0	0	0	0	0	0	0	0	0	1	0	1
MIMAT0000435	hsa-miR-143-3p	LAMA3	3909	ENSG00000053747	0	0	0	1	0	0	0	0	0	0	0	0	0	0	1	0	1
MIMAT0000435	hsa-miR-143-3p	LARGE	9215	ENSG00000133424	0	0	0	0	0	0	0	0	1	0	0	0	0	0	1	0	1
MIMAT0000435	hsa-miR-143-3p	LARS	51520	ENSG00000133706	0	0	0	0	0	0	0	0	1	0	0	0	0	0	1	0	1
MIMAT0000435	hsa-miR-143-3p	LASP1	3927	ENSG00000002834	0	0	0	0	0	0	0	0	1	0	0	0	0	0	1	0	1
MIMAT0000435	hsa-miR-143-3p	LAT2	7462	ENSG00000086730	0	0	0	1	0	0	0	0	0	0	0	0	0	0	1	0	1
MIMAT0000435	hsa-miR-143-3p	LCOR	84458	ENSG00000196233	0	0	0	0	0	0	0	0	1	0	0	0	0	0	1	0	1
MIMAT0000435	hsa-miR-143-3p	LCORL	254251	ENSG00000178177	0	0	0	0	0	0	0	0	2	0	0	0	0	0	1	0	1
MIMAT0000435	hsa-miR-143-3p	LDLRAD3	143458	ENSG00000179241	0	0	0	1	0	0	0	0	0	0	0	0	0	0	1	0	1
MIMAT0000435	hsa-miR-143-3p	LEF1	51176	ENSG00000138795	0	0	0	0	0	0	0	0	1	0	0	0	0	0	1	0	1
MIMAT0000435	hsa-miR-143-3p	LENEP	55891	ENSG00000163352	0	0	0	0	1	0	0	0	0	0	0	0	0	0	1	0	1
MIMAT0000435	hsa-miR-143-3p	LEP	3952	ENSG00000174697	0	0	0	0	0	0	0	0	1	0	0	0	0	0	1	0	1
MIMAT0000435	hsa-miR-143-3p	LEPREL4	10609	ENSG00000141696	0	0	0	1	0	0	0	0	0	0	0	0	0	0	1	0	1
MIMAT0000435	hsa-miR-143-3p	LHCGR	3973	ENSG00000138039	0	0	0	1	0	0	0	0	0	0	0	0	0	0	1	0	1
MIMAT0000435	hsa-miR-143-3p	LHFPL3	375612	ENSG00000187416	0	0	0	1	0	0	0	0	0	0	0	0	0	0	1	0	1
MIMAT0000435	hsa-miR-143-3p	LHFPL4	375323	ENSG00000156959	0	0	0	0	0	0	0	0	1	0	0	0	0	0	1	0	1
MIMAT0000435	hsa-miR-143-3p	LHX2	9355	ENSG00000106689	0	0	0	0	1	0	0	0	0	0	0	0	0	0	1	0	1
MIMAT0000435	hsa-miR-143-3p	LHX3	8022	ENSG00000107187	0	0	0	1	0	0	0	0	0	0	0	0	0	0	1	0	1
MIMAT0000435	hsa-miR-143-3p	LHX9	56956	ENSG00000143355	0	0	0	1	0	0	0	0	0	0	0	0	0	0	1	0	1
MIMAT0000435	hsa-miR-143-3p	LIAS	11019	ENSG00000121897	0	0	0	1	0	0	0	0	0	0	0	0	0	0	1	0	1
MIMAT0000435	hsa-miR-143-3p	LIFR	3977	ENSG00000113594	0	0	0	1	0	0	0	0	0	0	0	0	0	0	1	0	1
MIMAT0000435	hsa-miR-143-3p	LIMK1	3984	ENSG00000106683	0	0	0	0	0	0	0	0	0	0	0	1	0	0	0	1	1
MIMAT0000435	hsa-miR-143-3p	LIN54	132660	ENSG00000189308	0	0	0	1	0	0	0	0	0	0	0	0	0	0	1	0	1
MIMAT0000435	hsa-miR-143-3p	LINC00301	283197	ENSG00000181995	0	0	0	0	0	2	0	0	0	0	0	0	0	0	1	0	1
MIMAT0000435	hsa-miR-143-3p	LIX1	167410	ENSG00000145721	0	0	0	1	0	0	0	0	0	0	0	0	0	0	1	0	1
MIMAT0000435	hsa-miR-143-3p	LMO3	55885	ENSG00000048540	0	0	0	0	0	0	0	0	1	0	0	0	0	0	1	0	1
MIMAT0000435	hsa-miR-143-3p	LMO7	4008	ENSG00000136153	0	0	0	1	0	0	0	0	0	0	0	0	0	0	1	0	1
MIMAT0000435	hsa-miR-143-3p	LNX2	222484	ENSG00000139517	0	0	0	0	0	1	0	0	0	0	0	0	0	0	1	0	1
MIMAT0000435	hsa-miR-143-3p	LOC202459			0	0	0	0	0	0	0	0	1	0	0	0	0	0	1	0	1
MIMAT0000435	hsa-miR-143-3p	LOC256880	256880		0	0	0	0	0	1	0	0	0	0	0	0	0	0	1	0	1
MIMAT0000435	hsa-miR-143-3p	LOC283902			0	0	0	0	0	0	0	0	1	0	0	0	0	0	1	0	1
MIMAT0000435	hsa-miR-143-3p	LOC284672			0	0	0	0	0	0	0	0	1	0	0	0	0	0	1	0	1
MIMAT0000435	hsa-miR-143-3p	LOC339862	339862		0	0	0	0	0	1	0	0	0	0	0	0	0	0	1	0	1
MIMAT0000435	hsa-miR-143-3p	LOC401720			0	0	0	0	0	0	0	0	1	0	0	0	0	0	1	0	1
MIMAT0000435	hsa-miR-143-3p	LOC642236	642236		0	0	0	0	0	1	0	0	0	0	0	0	0	0	1	0	1
MIMAT0000435	hsa-miR-143-3p	LOC643896			0	0	0	0	0	0	0	0	1	0	0	0	0	0	1	0	1
MIMAT0000435	hsa-miR-143-3p	LOC92017			0	0	0	0	0	0	0	0	2	0	0	0	0	0	1	0	1
MIMAT0000435	hsa-miR-143-3p	LOH12CR1	118426	ENSG00000165714	0	0	0	1	0	0	0	0	0	0	0	0	0	0	1	0	1
MIMAT0000435	hsa-miR-143-3p	LOXL4	84171	ENSG00000138131	0	0	0	1	0	0	0	0	0	0	0	0	0	0	1	0	1
MIMAT0000435	hsa-miR-143-3p	LRAT	9227	ENSG00000121207	0	0	0	0	0	0	0	0	0	0	0	2	0	0	0	1	1
MIMAT0000435	hsa-miR-143-3p	LRFN5	145581	ENSG00000165379	0	0	0	0	0	2	0	0	0	0	0	0	0	0	1	0	1
MIMAT0000435	hsa-miR-143-3p	LRIG3	121227	ENSG00000139263	0	0	0	1	0	0	0	0	0	0	0	0	0	0	1	0	1
MIMAT0000435	hsa-miR-143-3p	LRIT3	345193	ENSG00000183423	0	0	0	0	0	0	0	0	0	0	0	1	0	0	0	1	1
MIMAT0000435	hsa-miR-143-3p	LRP10	26020	ENSG00000197324	0	0	0	1	0	0	0	0	0	0	0	0	0	0	1	0	1
MIMAT0000435	hsa-miR-143-3p	LRRC8B	23507	ENSG00000197147	0	0	0	1	0	0	0	0	0	0	0	0	0	0	1	0	1
MIMAT0000435	hsa-miR-143-3p	LRRC8D	55144	ENSG00000171492	0	0	0	0	0	0	0	0	1	0	0	0	0	0	1	0	1
MIMAT0000435	hsa-miR-143-3p	LRRTM2	26045	ENSG00000146006	0	0	0	1	0	0	0	0	0	0	0	0	0	0	1	0	1
MIMAT0000435	hsa-miR-143-3p	LRTOMT	220074	ENSG00000184154	0	0	0	1	0	0	0	0	0	0	0	0	0	0	1	0	1
MIMAT0000435	hsa-miR-143-3p	LURAP1	541468	ENSG00000171357	0	0	0	0	0	0	0	0	1	0	0	0	0	0	1	0	1
MIMAT0000435	hsa-miR-143-3p	LUZP4	51213	ENSG00000102021	0	0	0	1	0	0	0	0	0	0	0	0	0	0	1	0	1
MIMAT0000435	hsa-miR-143-3p	MAEL	84944	ENSG00000143194	0	0	0	0	0	1	0	0	0	0	0	0	0	0	1	0	1
MIMAT0000435	hsa-miR-143-3p	MAGEL2	54551	ENSG00000254585	0	0	0	1	0	0	0	0	0	0	0	0	0	0	1	0	1
MIMAT0000435	hsa-miR-143-3p	MAMDC2	256691	ENSG00000165072	0	0	0	0	0	0	0	0	1	0	0	0	0	0	1	0	1
MIMAT0000435	hsa-miR-143-3p	MAP1LC3A	84557	ENSG00000101460	0	0	0	0	0	0	0	0	1	0	0	0	0	0	1	0	1
MIMAT0000435	hsa-miR-143-3p	MAP2	4133	ENSG00000078018	0	0	0	0	0	0	0	0	1	0	0	0	0	0	1	0	1
MIMAT0000435	hsa-miR-143-3p	MAP3K1	4214	ENSG00000095015	0	0	0	0	0	0	0	0	1	0	0	0	0	0	1	0	1
MIMAT0000435	hsa-miR-143-3p	MAPK13	5603	ENSG00000156711	0	0	0	0	1	0	0	0	0	0	0	0	0	0	1	0	1
MIMAT0000435	hsa-miR-143-3p	MARCH3	115123	ENSG00000173926	0	0	0	1	0	0	0	0	0	0	0	0	0	0	1	0	1
MIMAT0000435	hsa-miR-143-3p	MARCH5	54708	ENSG00000198060	0	0	0	1	0	0	0	0	0	0	0	0	0	0	1	0	1
MIMAT0000435	hsa-miR-143-3p	MARCH7	64844	ENSG00000136536	0	0	0	0	0	1	0	0	0	0	0	0	0	0	1	0	1
MIMAT0000435	hsa-miR-143-3p	MARK4	57787	ENSG00000007047	0	0	0	0	0	0	0	0	1	0	0	0	0	0	1	0	1
MIMAT0000435	hsa-miR-143-3p	MASP1	5648	ENSG00000127241	0	0	0	1	0	0	0	0	0	0	0	0	0	0	1	0	1
MIMAT0000435	hsa-miR-143-3p	MAX	4149	ENSG00000125952	0	0	0	0	0	0	0	0	1	0	0	0	0	0	1	0	1
MIMAT0000435	hsa-miR-143-3p	MB	4151	ENSG00000198125	0	0	0	1	0	0	0	0	0	0	0	0	0	0	1	0	1
MIMAT0000435	hsa-miR-143-3p	MBD6	114785	ENSG00000166987	0	0	0	0	0	0	0	0	1	0	0	0	0	0	1	0	1
MIMAT0000435	hsa-miR-143-3p	MBLAC2	153364	ENSG00000176055	0	0	0	0	0	0	0	0	1	0	0	0	0	0	1	0	1
MIMAT0000435	hsa-miR-143-3p	MBNL2	10150	ENSG00000139793	0	0	0	0	0	0	0	0	1	0	0	0	0	0	1	0	1
MIMAT0000435	hsa-miR-143-3p	MBOAT2	129642	ENSG00000143797	0	0	0	1	0	0	0	0	0	0	0	0	0	0	1	0	1
MIMAT0000435	hsa-miR-143-3p	MCM4	4173	ENSG00000104738	0	0	0	0	0	1	0	0	0	0	0	0	0	0	1	0	1
MIMAT0000435	hsa-miR-143-3p	MCRS1	10445	ENSG00000187778	0	0	0	1	0	0	0	0	0	0	0	0	0	0	1	0	1
MIMAT0000435	hsa-miR-143-3p	MDH1B	130752	ENSG00000138400	0	0	0	1	0	0	0	0	0	0	0	0	0	0	1	0	1
MIMAT0000435	hsa-miR-143-3p	MDM2	4193	ENSG00000135679	0	0	0	0	0	0	0	0	0	0	0	1	0	0	0	1	1
MIMAT0000435	hsa-miR-143-3p	MEAF6	64769	ENSG00000163875	0	0	0	0	0	1	0	0	0	0	0	0	0	0	1	0	1
MIMAT0000435	hsa-miR-143-3p	MECP2	4204	ENSG00000169057	0	0	0	0	0	0	0	0	1	0	0	0	0	0	1	0	1
MIMAT0000435	hsa-miR-143-3p	MED1	5469	ENSG00000125686	0	0	0	1	0	0	0	0	0	0	0	0	0	0	1	0	1
MIMAT0000435	hsa-miR-143-3p	MED12L	116931	ENSG00000144893	0	0	0	1	0	0	0	0	0	0	0	0	0	0	1	0	1
MIMAT0000435	hsa-miR-143-3p	MED13	9969	ENSG00000108510	0	0	0	0	0	0	0	0	1	0	0	0	0	0	1	0	1
MIMAT0000435	hsa-miR-143-3p	MED14	9282	ENSG00000180182	0	0	0	0	0	0	0	0	1	0	0	0	0	0	1	0	1
MIMAT0000435	hsa-miR-143-3p	MED21	9412	ENSG00000152944	0	0	0	1	0	0	0	0	0	0	0	0	0	0	1	0	1
MIMAT0000435	hsa-miR-143-3p	MED26	9441	ENSG00000105085	0	0	0	0	0	0	0	0	1	0	0	0	0	0	1	0	1
MIMAT0000435	hsa-miR-143-3p	MEF2C	4208	ENSG00000081189	0	0	0	1	0	0	0	0	0	0	0	0	0	0	1	0	1
MIMAT0000435	hsa-miR-143-3p	MEGF9	1955	ENSG00000106780	0	0	0	1	0	0	0	0	0	0	0	0	0	0	1	0	1
MIMAT0000435	hsa-miR-143-3p	MEIS2	4212	ENSG00000134138	0	0	0	1	0	0	0	0	0	0	0	0	0	0	1	0	1
MIMAT0000435	hsa-miR-143-3p	MERTK	10461	ENSG00000153208	0	0	0	0	0	0	0	0	1	0	0	0	0	0	1	0	1
MIMAT0000435	hsa-miR-143-3p	METAP2	10988	ENSG00000111142	0	0	0	0	0	0	0	0	1	0	0	0	0	0	1	0	1
MIMAT0000435	hsa-miR-143-3p	METTL21A	151194	ENSG00000144401	0	0	0	1	0	0	0	0	0	0	0	0	0	0	1	0	1
MIMAT0000435	hsa-miR-143-3p	MEX3C	51320	ENSG00000176624	0	0	0	0	0	0	0	0	2	0	0	0	0	0	1	0	1
MIMAT0000435	hsa-miR-143-3p	MFAP3	4238	ENSG00000037749	0	0	0	1	0	0	0	0	0	0	0	0	0	0	1	0	1
MIMAT0000435	hsa-miR-143-3p	MFSD6	54842	ENSG00000151690	0	0	0	0	0	1	0	0	0	0	0	0	0	0	1	0	1
MIMAT0000435	hsa-miR-143-3p	MFSD6L	162387	ENSG00000185156	0	0	0	1	0	0	0	0	0	0	0	0	0	0	1	0	1
MIMAT0000435	hsa-miR-143-3p	MGP	4256	ENSG00000111341	0	0	0	1	0	0	0	0	0	0	0	0	0	0	1	0	1
MIMAT0000435	hsa-miR-143-3p	MIA3	375056	ENSG00000154305	0	0	0	0	0	0	0	0	1	0	0	0	0	0	1	0	1
MIMAT0000435	hsa-miR-143-3p	MIOX	55586	ENSG00000100253	0	0	0	1	0	0	0	0	0	0	0	0	0	0	1	0	1
MIMAT0000435	hsa-miR-143-3p	MIP	4284	ENSG00000135517	0	0	0	1	0	0	0	0	0	0	0	0	0	0	1	0	1
MIMAT0000435	hsa-miR-143-3p	MIPOL1	145282	ENSG00000151338	0	0	0	1	0	0	0	0	0	0	0	0	0	0	1	0	1
MIMAT0000435	hsa-miR-143-3p	MKRN3	7681	ENSG00000179455	0	0	0	0	0	1	0	0	0	0	0	0	0	0	1	0	1
MIMAT0000435	hsa-miR-143-3p	MLIP	90523	ENSG00000146147	0	0	0	1	0	0	0	0	0	0	0	0	0	0	1	0	1
MIMAT0000435	hsa-miR-143-3p	MLLT10	8028	ENSG00000078403	0	0	0	0	0	0	0	0	1	0	0	0	0	0	1	0	1
MIMAT0000435	hsa-miR-143-3p	MMAB	326625	ENSG00000139428	0	0	0	0	0	0	0	0	1	0	0	0	0	0	1	0	1
MIMAT0000435	hsa-miR-143-3p	MMD	23531	ENSG00000108960	0	0	0	0	0	0	0	0	1	0	0	0	0	0	1	0	1
MIMAT0000435	hsa-miR-143-3p	MMGT1	93380	ENSG00000169446	0	0	0	0	0	0	0	0	1	0	0	0	0	0	1	0	1
MIMAT0000435	hsa-miR-143-3p	MMP-13			0	0	0	0	0	0	0	0	0	0	0	0	1	0	0	1	1
MIMAT0000435	hsa-miR-143-3p	MMP13	4322	ENSG00000137745	0	0	0	0	0	0	0	0	0	0	0	2	0	0	0	1	1
MIMAT0000435	hsa-miR-143-3p	MOCS2	4338	ENSG00000164172	0	0	0	0	0	0	0	0	1	0	0	0	0	0	1	0	1
MIMAT0000435	hsa-miR-143-3p	MOGAT3	346606	ENSG00000106384	0	0	0	1	0	0	0	0	0	0	0	0	0	0	1	0	1
MIMAT0000435	hsa-miR-143-3p	MORF4L1	10933	ENSG00000185787	0	0	0	0	0	0	0	0	1	0	0	0	0	0	1	0	1
MIMAT0000435	hsa-miR-143-3p	MOXD2	100289017		0	0	0	0	0	2	0	0	0	0	0	0	0	0	1	0	1
MIMAT0000435	hsa-miR-143-3p	MPDZ	8777	ENSG00000107186	0	0	0	0	0	0	0	0	1	0	0	0	0	0	1	0	1
MIMAT0000435	hsa-miR-143-3p	MPL	4352	ENSG00000117400	0	0	0	0	0	0	0	0	1	0	0	0	0	0	1	0	1
MIMAT0000435	hsa-miR-143-3p	MRO	83876	ENSG00000134042	0	0	0	0	1	0	0	0	0	0	0	0	0	0	1	0	1
MIMAT0000435	hsa-miR-143-3p	MRP63	78988	ENSG00000173141	0	0	0	1	0	0	0	0	0	0	0	0	0	0	1	0	1
MIMAT0000435	hsa-miR-143-3p	MRPL41	64975	ENSG00000182154	0	0	0	0	1	0	0	0	0	0	0	0	0	0	1	0	1
MIMAT0000435	hsa-miR-143-3p	MRPS21	54460	ENSG00000266472	0	0	0	1	0	0	0	0	0	0	0	0	0	0	1	0	1
MIMAT0000435	hsa-miR-143-3p	MRVI1	10335	ENSG00000072952	0	0	0	1	0	0	0	0	0	0	0	0	0	0	1	0	1
MIMAT0000435	hsa-miR-143-3p	MS4A14	84689	ENSG00000166928	0	0	0	1	0	0	0	0	0	0	0	0	0	0	1	0	1
MIMAT0000435	hsa-miR-143-3p	MSL1	339287	ENSG00000188895	0	0	0	0	0	0	0	0	1	0	0	0	0	0	1	0	1
MIMAT0000435	hsa-miR-143-3p	MSL2	55167	ENSG00000174579	0	0	0	0	0	0	0	0	1	0	0	0	0	0	1	0	1
MIMAT0000435	hsa-miR-143-3p	MT-CO2	4513	ENSG00000198712	0	0	0	0	0	0	0	0	0	0	0	1	0	0	0	1	1
MIMAT0000435	hsa-miR-143-3p	MTF1	4520	ENSG00000188786	0	0	0	0	0	0	0	0	1	0	0	0	0	0	1	0	1
MIMAT0000435	hsa-miR-143-3p	MTFR1L	56181	ENSG00000117640	0	0	0	0	0	0	0	0	1	0	0	0	0	0	1	0	1
MIMAT0000435	hsa-miR-143-3p	MTM1	4534	ENSG00000171100	0	0	0	1	0	0	0	0	0	0	0	0	0	0	1	0	1
MIMAT0000435	hsa-miR-143-3p	MUC17	140453	ENSG00000169876	0	0	0	1	0	0	0	0	0	0	0	0	0	0	1	0	1
MIMAT0000435	hsa-miR-143-3p	MUC20	200958	ENSG00000176945	0	0	0	1	0	0	0	0	0	0	0	0	0	0	1	0	1
MIMAT0000435	hsa-miR-143-3p	MUC21	394263	ENSG00000204544	0	0	0	1	0	0	0	0	0	0	0	0	0	0	1	0	1
MIMAT0000435	hsa-miR-143-3p	MYADM	91663	ENSG00000179820	0	0	0	1	0	0	0	0	0	0	0	0	0	0	1	0	1
MIMAT0000435	hsa-miR-143-3p	MYBL2	4605	ENSG00000101057	0	0	0	1	0	0	0	0	0	0	0	0	0	0	1	0	1
MIMAT0000435	hsa-miR-143-3p	MYCBP	26292	ENSG00000214114	0	0	0	0	0	0	0	0	0	0	0	1	0	0	0	1	1
MIMAT0000435	hsa-miR-143-3p	MYH13	8735	ENSG00000006788	0	0	0	1	0	0	0	0	0	0	0	0	0	0	1	0	1
MIMAT0000435	hsa-miR-143-3p	MYLK	4638	ENSG00000065534	0	0	0	0	0	1	0	0	0	0	0	0	0	0	1	0	1
MIMAT0000435	hsa-miR-143-3p	MYNN	55892	ENSG00000085274	0	0	0	0	0	1	0	0	0	0	0	0	0	0	1	0	1
MIMAT0000435	hsa-miR-143-3p	MYO1B	4430	ENSG00000128641	0	0	0	0	0	1	0	0	0	0	0	0	0	0	1	0	1
MIMAT0000435	hsa-miR-143-3p	MYO1E	4643	ENSG00000157483	0	0	0	0	0	1	0	0	0	0	0	0	0	0	1	0	1
MIMAT0000435	hsa-miR-143-3p	MYO5C	55930	ENSG00000128833	0	0	0	1	0	0	0	0	0	0	0	0	0	0	1	0	1
MIMAT0000435	hsa-miR-143-3p	MYPN	84665	ENSG00000138347	0	0	0	0	0	0	0	0	0	0	0	1	0	0	0	1	1
MIMAT0000435	hsa-miR-143-3p	MYT1L	23040	ENSG00000186487	0	0	0	0	0	0	0	0	1	0	0	0	0	0	1	0	1
MIMAT0000435	hsa-miR-143-3p	N4BP2	55728	ENSG00000078177	0	0	0	1	0	0	0	0	0	0	0	0	0	0	1	0	1
MIMAT0000435	hsa-miR-143-3p	N4BP2L1	90634	ENSG00000139597	0	0	0	1	0	0	0	0	0	0	0	0	0	0	1	0	1
MIMAT0000435	hsa-miR-143-3p	NAA15	80155	ENSG00000164134	0	0	0	0	0	0	0	0	1	0	0	0	0	0	1	0	1
MIMAT0000435	hsa-miR-143-3p	NAA50	80218	ENSG00000121579	0	0	0	0	0	0	0	0	1	0	0	0	0	0	1	0	1
MIMAT0000435	hsa-miR-143-3p	NABP2	79035	ENSG00000139579	0	0	0	1	0	0	0	0	0	0	0	0	0	0	1	0	1
MIMAT0000435	hsa-miR-143-3p	NAGPA	51172	ENSG00000103174	0	0	0	1	0	0	0	0	0	0	0	0	0	0	1	0	1
MIMAT0000435	hsa-miR-143-3p	NAPEPLD	222236	ENSG00000161048	0	0	0	0	0	0	0	0	0	0	0	1	0	0	0	1	1
MIMAT0000435	hsa-miR-143-3p	NAPEPLD	222236	ENSG00000275723	0	0	0	0	0	0	0	0	0	0	0	1	0	0	0	1	1
MIMAT0000435	hsa-miR-143-3p	NAV1	89796	ENSG00000134369	0	0	0	0	0	0	0	0	1	0	0	0	0	0	1	0	1
MIMAT0000435	hsa-miR-143-3p	NBPF3	84224	ENSG00000142794	0	0	0	0	0	1	0	0	0	0	0	0	0	0	1	0	1
MIMAT0000435	hsa-miR-143-3p	NCAN	1463	ENSG00000130287	0	0	0	0	0	0	0	0	1	0	0	0	0	0	1	0	1
MIMAT0000435	hsa-miR-143-3p	NCAPD3	23310	ENSG00000151503	0	0	0	1	0	0	0	0	0	0	0	0	0	0	1	0	1
MIMAT0000435	hsa-miR-143-3p	NCKAP1	10787	ENSG00000061676	0	0	0	0	0	0	0	0	0	0	0	1	0	0	0	1	1
MIMAT0000435	hsa-miR-143-3p	NCKAP1L	3071	ENSG00000123338	0	0	0	1	0	0	0	0	0	0	0	0	0	0	1	0	1
MIMAT0000435	hsa-miR-143-3p	NCOA7	135112	ENSG00000111912	0	0	0	1	0	0	0	0	0	0	0	0	0	0	1	0	1
MIMAT0000435	hsa-miR-143-3p	NCR3LG1	374383	ENSG00000188211	0	0	0	1	0	0	0	0	0	0	0	0	0	0	1	0	1
MIMAT0000435	hsa-miR-143-3p	NDFIP1	80762	ENSG00000131507	0	0	0	1	0	0	0	0	0	0	0	0	0	0	1	0	1
MIMAT0000435	hsa-miR-143-3p	NDP	4693	ENSG00000124479	0	0	0	0	0	1	0	0	0	0	0	0	0	0	1	0	1
MIMAT0000435	hsa-miR-143-3p	NDUFA9	4704	ENSG00000139180	0	0	0	1	0	0	0	0	0	0	0	0	0	0	1	0	1
MIMAT0000435	hsa-miR-143-3p	NDUFB9	4715	ENSG00000147684	0	0	0	1	0	0	0	0	0	0	0	0	0	0	1	0	1
MIMAT0000435	hsa-miR-143-3p	NEURL	9148	ENSG00000107954	0	0	0	1	0	0	0	0	0	0	0	0	0	0	1	0	1
MIMAT0000435	hsa-miR-143-3p	NF-AÂŽĂ‚oB			0	0	0	0	0	0	0	0	0	0	0	0	1	0	0	1	1
MIMAT0000435	hsa-miR-143-3p	NFASC	23114	ENSG00000163531	0	0	0	0	0	0	1	0	0	0	0	0	0	0	1	0	1
MIMAT0000435	hsa-miR-143-3p	NFATC1	4772	ENSG00000131196	0	0	0	1	0	0	0	0	0	0	0	0	0	0	1	0	1
MIMAT0000435	hsa-miR-143-3p	NFATC2	4773	ENSG00000101096	0	0	0	1	0	0	0	0	0	0	0	0	0	0	1	0	1
MIMAT0000435	hsa-miR-143-3p	NFIA	4774	ENSG00000162599	0	0	0	1	0	0	0	0	0	0	0	0	0	0	1	0	1
MIMAT0000435	hsa-miR-143-3p	NFIB	4781	ENSG00000147862	0	0	0	0	0	0	0	0	1	0	0	0	0	0	1	0	1
MIMAT0000435	hsa-miR-143-3p	NFKB1	4790	ENSG00000109320	0	1	0	0	0	0	0	0	0	0	0	0	0	1	0	0	1
MIMAT0000435	hsa-miR-143-3p	NFYB	4801	ENSG00000120837	0	0	0	0	0	0	0	0	0	0	0	1	0	0	0	1	1
MIMAT0000435	hsa-miR-143-3p	NKRF	55922	ENSG00000186416	0	0	0	0	0	0	0	0	1	0	0	0	0	0	1	0	1
MIMAT0000435	hsa-miR-143-3p	NKTR	4820	ENSG00000114857	0	0	0	1	0	0	0	0	0	0	0	0	0	0	1	0	1
MIMAT0000435	hsa-miR-143-3p	NLGN4Y	22829	ENSG00000165246	0	0	0	1	0	0	0	0	0	0	0	0	0	0	1	0	1
MIMAT0000435	hsa-miR-143-3p	NME6	10201	ENSG00000172113	0	0	0	1	0	0	0	0	0	0	0	0	0	0	1	0	1
MIMAT0000435	hsa-miR-143-3p	NME9	347736	ENSG00000181322	0	0	0	0	1	0	0	0	0	0	0	0	0	0	1	0	1
MIMAT0000435	hsa-miR-143-3p	NMNAT1	64802	ENSG00000173614	0	0	0	1	0	0	0	0	0	0	0	0	0	0	1	0	1
MIMAT0000435	hsa-miR-143-3p	NMT1	4836	ENSG00000136448	0	0	0	1	0	0	0	0	0	0	0	0	0	0	1	0	1
MIMAT0000435	hsa-miR-143-3p	NOL11	25926	ENSG00000130935	0	0	0	1	0	0	0	0	0	0	0	0	0	0	1	0	1
MIMAT0000435	hsa-miR-143-3p	NOVA1	4857	ENSG00000139910	0	0	0	0	0	0	0	0	3	0	0	0	0	0	1	0	1
MIMAT0000435	hsa-miR-143-3p	NOVA2	4858	ENSG00000104967	0	0	0	1	0	0	0	0	0	0	0	0	0	0	1	0	1
MIMAT0000435	hsa-miR-143-3p	NPHP1	4867	ENSG00000144061	0	0	0	1	0	0	0	0	0	0	0	0	0	0	1	0	1
MIMAT0000435	hsa-miR-143-3p	NPHP3-AS1	348808	ENSG00000248724	0	0	0	0	0	1	0	0	0	0	0	0	0	0	1	0	1
MIMAT0000435	hsa-miR-143-3p	NPHP4	261734	ENSG00000131697	0	0	0	1	0	0	0	0	0	0	0	0	0	0	1	0	1
MIMAT0000435	hsa-miR-143-3p	NPIPB5	100132247	ENSG00000243716	0	0	0	1	0	0	0	0	0	0	0	0	0	0	1	0	1
MIMAT0000435	hsa-miR-143-3p	NPIPB5	440345	ENSG00000243716	0	0	0	1	0	0	0	0	0	0	0	0	0	0	1	0	1
MIMAT0000435	hsa-miR-143-3p	NPIPB5	613037	ENSG00000243716	0	0	0	1	0	0	0	0	0	0	0	0	0	0	1	0	1
MIMAT0000435	hsa-miR-143-3p	NPNT	255743	ENSG00000168743	0	0	0	0	0	0	0	0	1	0	0	0	0	0	1	0	1
MIMAT0000435	hsa-miR-143-3p	NPPA	4878	ENSG00000175206	0	0	0	0	2	0	0	0	0	0	0	0	0	0	1	0	1
MIMAT0000435	hsa-miR-143-3p	NPR1	4881	ENSG00000169418	0	0	0	0	0	0	0	0	0	0	0	1	0	0	0	1	1
MIMAT0000435	hsa-miR-143-3p	NPSR1	387129	ENSG00000187258	0	0	0	1	0	0	0	0	0	0	0	0	0	0	1	0	1
MIMAT0000435	hsa-miR-143-3p	NPTX1	4884	ENSG00000171246	0	0	0	1	0	0	0	0	0	0	0	0	0	0	1	0	1
MIMAT0000435	hsa-miR-143-3p	NR1I3	9970	ENSG00000143257	0	0	0	0	0	1	0	0	0	0	0	0	0	0	1	0	1
MIMAT0000435	hsa-miR-143-3p	NR2C2	7182	ENSG00000177463	0	0	0	0	0	0	0	0	0	0	0	1	0	0	0	1	1
MIMAT0000435	hsa-miR-143-3p	NRAS	4893	ENSG00000213281	0	0	0	1	0	0	0	0	0	0	0	0	0	0	1	0	1
MIMAT0000435	hsa-miR-143-3p	NRG2	9542	ENSG00000158458	0	0	0	0	0	0	0	0	0	1	0	0	0	0	1	0	1
MIMAT0000435	hsa-miR-143-3p	NRP1	8829	ENSG00000099250	0	0	0	0	0	0	0	0	1	0	0	0	0	0	1	0	1
MIMAT0000435	hsa-miR-143-3p	NTM	50863	ENSG00000182667	0	0	0	0	0	0	0	0	1	0	0	0	0	0	1	0	1
MIMAT0000435	hsa-miR-143-3p	NTRK3	4916	ENSG00000140538	0	0	0	1	0	0	0	0	0	0	0	0	0	0	1	0	1
MIMAT0000435	hsa-miR-143-3p	NTS	4922	ENSG00000133636	0	0	0	0	0	1	0	0	0	0	0	0	0	0	1	0	1
MIMAT0000435	hsa-miR-143-3p	NUBPL	80224	ENSG00000151413	0	0	0	0	0	0	0	0	0	0	0	1	0	0	0	1	1
MIMAT0000435	hsa-miR-143-3p	NUCB2	4925	ENSG00000070081	0	0	0	0	0	0	0	0	1	0	0	0	0	0	1	0	1
MIMAT0000435	hsa-miR-143-3p	NUDC	10726	ENSG00000090273	0	0	0	1	0	0	0	0	0	0	0	0	0	0	1	0	1
MIMAT0000435	hsa-miR-143-3p	NUDT3	11165	ENSG00000272325	0	0	0	0	0	0	0	0	0	0	0	1	0	0	0	1	1
MIMAT0000435	hsa-miR-143-3p	NUFIP2	57532	ENSG00000108256	0	0	0	0	0	0	0	0	1	0	0	0	0	0	1	0	1
MIMAT0000435	hsa-miR-143-3p	NUP205	23165	ENSG00000155561	0	0	0	0	0	1	0	0	0	0	0	0	0	0	1	0	1
MIMAT0000435	hsa-miR-143-3p	NUP35	129401	ENSG00000163002	0	0	0	0	0	1	0	0	0	0	0	0	0	0	1	0	1
MIMAT0000435	hsa-miR-143-3p	NUP88	4927	ENSG00000108559	0	0	0	0	1	0	0	0	0	0	0	0	0	0	1	0	1
MIMAT0000435	hsa-miR-143-3p	NUTM2D		ENSG00000214562	0	0	0	1	0	0	0	0	0	0	0	0	0	0	1	0	1
MIMAT0000435	hsa-miR-143-3p	NUTM2F	441457	ENSG00000130950	0	0	0	1	0	0	0	0	0	0	0	0	0	0	1	0	1
MIMAT0000435	hsa-miR-143-3p	NUTM2F	54754	ENSG00000130950	0	0	0	1	0	0	0	0	0	0	0	0	0	0	1	0	1
MIMAT0000435	hsa-miR-143-3p	NUTM2G	441457	ENSG00000188152	0	0	0	1	0	0	0	0	0	0	0	0	0	0	1	0	1
MIMAT0000435	hsa-miR-143-3p	OAS3	4940	ENSG00000111331	0	0	0	0	0	0	0	0	0	0	0	1	0	0	0	1	1
MIMAT0000435	hsa-miR-143-3p	OCRL	4952	ENSG00000122126	0	0	0	0	0	0	0	0	1	0	0	0	0	0	1	0	1
MIMAT0000435	hsa-miR-143-3p	OGFOD1	55239	ENSG00000087263	0	0	0	1	0	0	0	0	0	0	0	0	0	0	1	0	1
MIMAT0000435	hsa-miR-143-3p	OGT	8473	ENSG00000147162	0	0	0	0	0	0	0	0	1	0	0	0	0	0	1	0	1
MIMAT0000435	hsa-miR-143-3p	OIP5-AS1	729082	ENSG00000247556	0	0	0	0	0	2	0	0	0	0	0	0	0	0	1	0	1
MIMAT0000435	hsa-miR-143-3p	OMA1	115209	ENSG00000162600	0	0	0	1	0	0	0	0	0	0	0	0	0	0	1	0	1
MIMAT0000435	hsa-miR-143-3p	OPA3	80207	ENSG00000125741	0	0	0	1	0	0	0	0	0	0	0	0	0	0	1	0	1
MIMAT0000435	hsa-miR-143-3p	OR2C1	4993	ENSG00000168158	0	0	0	1	0	0	0	0	0	0	0	0	0	0	1	0	1
MIMAT0000435	hsa-miR-143-3p	OR7A17	26333	ENSG00000185385	0	0	0	0	1	0	0	0	0	0	0	0	0	0	1	0	1
MIMAT0000435	hsa-miR-143-3p	OR7D2	162998	ENSG00000188000	0	0	0	0	0	0	0	0	0	0	0	1	0	0	0	1	1
MIMAT0000435	hsa-miR-143-3p	OR8G1	26494	ENSG00000197849	0	0	0	0	0	1	0	0	0	0	0	0	0	0	1	0	1
MIMAT0000435	hsa-miR-143-3p	OR8I2	120586	ENSG00000172154	0	0	0	1	0	0	0	0	0	0	0	0	0	0	1	0	1
MIMAT0000435	hsa-miR-143-3p	ORAI2	80228	ENSG00000160991	0	0	0	0	0	0	0	0	0	0	0	1	0	0	0	1	1
MIMAT0000435	hsa-miR-143-3p	ORC3	23595	ENSG00000135336	0	0	0	0	0	1	0	0	0	0	0	0	0	0	1	0	1
MIMAT0000435	hsa-miR-143-3p	ORMDL2	29095	ENSG00000123353	0	0	0	1	0	0	0	0	0	0	0	0	0	0	1	0	1
MIMAT0000435	hsa-miR-143-3p	OTOF	9381	ENSG00000115155	0	0	0	0	0	1	0	0	0	0	0	0	0	0	1	0	1
MIMAT0000435	hsa-miR-143-3p	OXR1	55074	ENSG00000164830	0	0	0	0	0	0	0	0	1	0	0	0	0	0	1	0	1
MIMAT0000435	hsa-miR-143-3p	P2RX7	5027	ENSG00000089041	0	0	0	1	0	0	0	0	0	0	0	0	0	0	1	0	1
MIMAT0000435	hsa-miR-143-3p	PA2G4	5036	ENSG00000170515	0	0	0	1	0	0	0	0	0	0	0	0	0	0	1	0	1
MIMAT0000435	hsa-miR-143-3p	PACRG	135138	ENSG00000112530	0	0	0	1	0	0	0	0	0	0	0	0	0	0	1	0	1
MIMAT0000435	hsa-miR-143-3p	PACS1	55690	ENSG00000175115	0	0	0	1	0	0	0	0	0	0	0	0	0	0	1	0	1
MIMAT0000435	hsa-miR-143-3p	PAG1	55824	ENSG00000076641	0	0	0	1	0	0	0	0	0	0	0	0	0	0	1	0	1
MIMAT0000435	hsa-miR-143-3p	PALM2	114299	ENSG00000243444	0	0	0	1	0	0	0	0	0	0	0	0	0	0	1	0	1
MIMAT0000435	hsa-miR-143-3p	PANK1	53354	ENSG00000152782	0	0	0	0	0	1	0	0	0	0	0	0	0	0	1	0	1
MIMAT0000435	hsa-miR-143-3p	PAPD5	64282	ENSG00000121274	0	0	0	1	0	0	0	0	0	0	0	0	0	0	1	0	1
MIMAT0000435	hsa-miR-143-3p	PAQR3	152559	ENSG00000163291	0	0	0	1	0	0	0	0	0	0	0	0	0	0	1	0	1
MIMAT0000435	hsa-miR-143-3p	PARP6	56965	ENSG00000137817	0	0	0	0	1	0	0	0	0	0	0	0	0	0	1	0	1
MIMAT0000435	hsa-miR-143-3p	PATE1	160065	ENSG00000171053	0	0	0	1	0	0	0	0	0	0	0	0	0	0	1	0	1
MIMAT0000435	hsa-miR-143-3p	PATJ	10207	ENSG00000132849	0	0	0	0	0	0	1	0	0	0	0	0	0	0	1	0	1
MIMAT0000435	hsa-miR-143-3p	PAX9	5083	ENSG00000198807	0	0	0	0	0	0	0	0	1	0	0	0	0	0	1	0	1
MIMAT0000435	hsa-miR-143-3p	PBX1	5087	ENSG00000185630	0	0	0	1	0	0	0	0	0	0	0	0	0	0	1	0	1
MIMAT0000435	hsa-miR-143-3p	PCDHA1	56147	ENSG00000204970	0	0	0	0	0	1	0	0	0	0	0	0	0	0	1	0	1
MIMAT0000435	hsa-miR-143-3p	PCDHA10	56139	ENSG00000250120	0	0	0	0	0	1	0	0	0	0	0	0	0	0	1	0	1
MIMAT0000435	hsa-miR-143-3p	PCDHA11	56138	ENSG00000249158	0	0	0	0	0	1	0	0	0	0	0	0	0	0	1	0	1
MIMAT0000435	hsa-miR-143-3p	PCDHA12	56137	ENSG00000251664	0	0	0	0	0	1	0	0	0	0	0	0	0	0	1	0	1
MIMAT0000435	hsa-miR-143-3p	PCDHA13	56136	ENSG00000239389	0	0	0	0	0	2	0	0	0	0	0	0	0	0	1	0	1
MIMAT0000435	hsa-miR-143-3p	PCDHA2	56146	ENSG00000204969	0	0	0	0	0	1	0	0	0	0	0	0	0	0	1	0	1
MIMAT0000435	hsa-miR-143-3p	PCDHA3	56145	ENSG00000255408	0	0	0	0	0	1	0	0	0	0	0	0	0	0	1	0	1
MIMAT0000435	hsa-miR-143-3p	PCDHA4	56144	ENSG00000204967	0	0	0	0	0	2	0	0	0	0	0	0	0	0	1	0	1
MIMAT0000435	hsa-miR-143-3p	PCDHA5	56143	ENSG00000204965	0	0	0	0	0	2	0	0	0	0	0	0	0	0	1	0	1
MIMAT0000435	hsa-miR-143-3p	PCDHA6	56142	ENSG00000081842	0	0	0	0	0	1	0	0	0	0	0	0	0	0	1	0	1
MIMAT0000435	hsa-miR-143-3p	PCDHA7	56141	ENSG00000204963	0	0	0	0	0	1	0	0	0	0	0	0	0	0	1	0	1
MIMAT0000435	hsa-miR-143-3p	PCDHA8	56140	ENSG00000204962	0	0	0	0	0	1	0	0	0	0	0	0	0	0	1	0	1
MIMAT0000435	hsa-miR-143-3p	PCDHA9	9752	ENSG00000204961	0	0	0	0	0	1	0	0	0	0	0	0	0	0	1	0	1
MIMAT0000435	hsa-miR-143-3p	PCDHAC1	56135	ENSG00000248383	0	0	0	0	0	1	0	0	0	0	0	0	0	0	1	0	1
MIMAT0000435	hsa-miR-143-3p	PCDHAC2	56134	ENSG00000243232	0	0	0	0	0	1	0	0	0	0	0	0	0	0	1	0	1
MIMAT0000435	hsa-miR-143-3p	PCGF6	84108	ENSG00000156374	0	0	0	0	0	0	0	0	1	0	0	0	0	0	1	0	1
MIMAT0000435	hsa-miR-143-3p	PCM1	5108	ENSG00000078674	0	0	0	0	0	0	0	0	1	0	0	0	0	0	1	0	1
MIMAT0000435	hsa-miR-143-3p	PCNX	22990	ENSG00000100731	0	0	0	0	0	0	0	0	1	0	0	0	0	0	1	0	1
MIMAT0000435	hsa-miR-143-3p	PCNXL4	64430	ENSG00000126773	0	0	0	0	0	1	0	0	0	0	0	0	0	0	1	0	1
MIMAT0000435	hsa-miR-143-3p	PDAP1	11333	ENSG00000106244	0	0	0	0	0	0	0	0	1	0	0	0	0	0	1	0	1
MIMAT0000435	hsa-miR-143-3p	PDCL	5082	ENSG00000136940	0	0	0	0	0	0	0	0	1	0	0	0	0	0	1	0	1
MIMAT0000435	hsa-miR-143-3p	PDE1C	5137	ENSG00000154678	0	0	0	0	0	1	0	0	0	0	0	0	0	0	1	0	1
MIMAT0000435	hsa-miR-143-3p	PDGFA	5154	ENSG00000197461	0	0	0	0	0	0	0	0	1	0	0	0	0	0	1	0	1
MIMAT0000435	hsa-miR-143-3p	PDGFC	56034	ENSG00000145431	0	0	0	0	0	1	0	0	0	0	0	0	0	0	1	0	1
MIMAT0000435	hsa-miR-143-3p	PDGFRB	5159	ENSG00000113721	0	0	0	1	0	0	0	0	0	0	0	0	0	0	1	0	1
MIMAT0000435	hsa-miR-143-3p	PDIA5	10954	ENSG00000065485	0	0	0	0	0	1	0	0	0	0	0	0	0	0	1	0	1
MIMAT0000435	hsa-miR-143-3p	PDIA6	10130	ENSG00000143870	0	0	0	0	0	0	0	0	1	0	0	0	0	0	1	0	1
MIMAT0000435	hsa-miR-143-3p	PDLIM5	10611	ENSG00000163110	0	0	0	0	1	0	0	0	0	0	0	0	0	0	1	0	1
MIMAT0000435	hsa-miR-143-3p	PDP2	57546	ENSG00000172840	0	0	0	1	0	0	0	0	0	0	0	0	0	0	1	0	1
MIMAT0000435	hsa-miR-143-3p	PDPR	55066	ENSG00000090857	0	0	0	1	0	0	0	0	0	0	0	0	0	0	1	0	1
MIMAT0000435	hsa-miR-143-3p	PDS5A	23244	ENSG00000121892	0	0	0	1	0	0	0	0	0	0	0	0	0	0	1	0	1
MIMAT0000435	hsa-miR-143-3p	PEG10	23089	ENSG00000242265	0	0	0	0	0	0	0	0	1	0	0	0	0	0	1	0	1
MIMAT0000435	hsa-miR-143-3p	PEX3	8504	ENSG00000034693	0	0	0	0	0	0	0	0	1	0	0	0	0	0	1	0	1
MIMAT0000435	hsa-miR-143-3p	PGLS	25796	ENSG00000130313	0	0	0	0	0	0	0	0	0	0	0	1	0	0	0	1	1
MIMAT0000435	hsa-miR-143-3p	PGLYRP4	57115	ENSG00000163218	0	0	0	1	0	0	0	0	0	0	0	0	0	0	1	0	1
MIMAT0000435	hsa-miR-143-3p	PGM3	5238	ENSG00000013375	0	0	0	1	0	0	0	0	0	0	0	0	0	0	1	0	1
MIMAT0000435	hsa-miR-143-3p	PHACTR4	65979	ENSG00000204138	0	0	0	0	0	0	0	0	1	0	0	0	0	0	1	0	1
MIMAT0000435	hsa-miR-143-3p	PHF20	51230	ENSG00000025293	0	0	0	1	0	0	0	0	0	0	0	0	0	0	1	0	1
MIMAT0000435	hsa-miR-143-3p	PHF3	23469	ENSG00000118482	0	0	0	1	0	0	0	0	0	0	0	0	0	0	1	0	1
MIMAT0000435	hsa-miR-143-3p	PHLDB2	90102	ENSG00000144824	0	0	0	0	0	1	0	0	0	0	0	0	0	0	1	0	1
MIMAT0000435	hsa-miR-143-3p	PHTF2	57157	ENSG00000006576	0	0	0	1	0	0	0	0	0	0	0	0	0	0	1	0	1
MIMAT0000435	hsa-miR-143-3p	PI4K2A	55361	ENSG00000155252	0	0	0	1	0	0	0	0	0	0	0	0	0	0	1	0	1
MIMAT0000435	hsa-miR-143-3p	PIAS3	101060431	ENSG00000131788	0	0	0	0	0	0	0	0	1	0	0	0	0	0	1	0	1
MIMAT0000435	hsa-miR-143-3p	PIAS3	10401	ENSG00000131788	0	0	0	0	0	0	0	0	1	0	0	0	0	0	1	0	1
MIMAT0000435	hsa-miR-143-3p	PIH1D2	120379	ENSG00000150773	0	0	0	1	0	0	0	0	0	0	0	0	0	0	1	0	1
MIMAT0000435	hsa-miR-143-3p	PIK3C2G	5288	ENSG00000139144	0	0	0	1	0	0	0	0	0	0	0	0	0	0	1	0	1
MIMAT0000435	hsa-miR-143-3p	PIK3CG	5294	ENSG00000105851	0	0	0	0	0	1	0	0	0	0	0	0	0	0	1	0	1
MIMAT0000435	hsa-miR-143-3p	PIK3R3	8503	ENSG00000117461	0	0	0	0	0	0	0	0	1	0	0	0	0	0	1	0	1
MIMAT0000435	hsa-miR-143-3p	PJA2	9867	ENSG00000198961	0	0	0	0	0	0	0	0	1	0	0	0	0	0	1	0	1
MIMAT0000435	hsa-miR-143-3p	PLA1A	51365	ENSG00000144837	0	0	0	0	1	0	0	0	0	0	0	0	0	0	1	0	1
MIMAT0000435	hsa-miR-143-3p	PLA2G1B	5319	ENSG00000170890	0	0	0	0	1	0	0	0	0	0	0	0	0	0	1	0	1
MIMAT0000435	hsa-miR-143-3p	PLAGL2	5326	ENSG00000126003	0	0	0	1	0	0	0	0	0	0	0	0	0	0	1	0	1
MIMAT0000435	hsa-miR-143-3p	PLAUR	5329	ENSG00000011422	0	0	0	1	0	0	0	0	0	0	0	0	0	0	1	0	1
MIMAT0000435	hsa-miR-143-3p	PLCB1	23236	ENSG00000182621	0	0	0	0	0	2	0	0	0	0	0	0	0	0	1	0	1
MIMAT0000435	hsa-miR-143-3p	PLCG1	5335	ENSG00000124181	0	0	0	0	0	0	0	0	1	0	0	0	0	0	1	0	1
MIMAT0000435	hsa-miR-143-3p	PLCXD1	55344	ENSG00000182378	0	0	0	1	0	0	0	0	0	0	0	0	0	0	1	0	1
MIMAT0000435	hsa-miR-143-3p	PLD5	200150	ENSG00000180287	0	0	0	1	0	0	0	0	0	0	0	0	0	0	1	0	1
MIMAT0000435	hsa-miR-143-3p	PLEKHA1	59338	ENSG00000107679	0	0	0	0	0	0	0	0	0	0	0	1	0	0	0	1	1
MIMAT0000435	hsa-miR-143-3p	PLEKHG2	64857	ENSG00000090924	0	0	0	1	0	0	0	0	0	0	0	0	0	0	1	0	1
MIMAT0000435	hsa-miR-143-3p	PLEKHG7	440107	ENSG00000187510	0	0	0	0	0	1	0	0	0	0	0	0	0	0	1	0	1
MIMAT0000435	hsa-miR-143-3p	PLEKHM3	389072	ENSG00000178385	0	0	0	0	0	0	0	0	0	0	0	1	0	0	0	1	1
MIMAT0000435	hsa-miR-143-3p	PLIN2	100509484	ENSG00000147872	0	0	0	0	1	0	0	0	0	0	0	0	0	0	1	0	1
MIMAT0000435	hsa-miR-143-3p	PLIN2	123	ENSG00000147872	0	0	0	0	1	0	0	0	0	0	0	0	0	0	1	0	1
MIMAT0000435	hsa-miR-143-3p	PLIN5	440503	ENSG00000214456	0	0	0	1	0	0	0	0	0	0	0	0	0	0	1	0	1
MIMAT0000435	hsa-miR-143-3p	PLP1	5354	ENSG00000123560	0	0	0	0	0	0	0	0	2	0	0	0	0	0	1	0	1
MIMAT0000435	hsa-miR-143-3p	PLSCR5	389158	ENSG00000231213	0	0	0	0	0	0	0	0	1	0	0	0	0	0	1	0	1
MIMAT0000435	hsa-miR-143-3p	PM20D1	148811	ENSG00000162877	0	0	0	1	0	0	0	0	0	0	0	0	0	0	1	0	1
MIMAT0000435	hsa-miR-143-3p	PNKD	25953	ENSG00000127838	0	0	0	1	0	0	0	0	0	0	0	0	0	0	1	0	1
MIMAT0000435	hsa-miR-143-3p	PNLIPRP2	5408	ENSG00000266200	0	0	0	0	0	2	0	0	0	0	0	0	0	0	1	0	1
MIMAT0000435	hsa-miR-143-3p	PNMA2	10687	ENSG00000240694	0	0	0	1	0	0	0	0	0	0	0	0	0	0	1	0	1
MIMAT0000435	hsa-miR-143-3p	PODXL	5420	ENSG00000128567	0	0	0	0	0	0	0	0	1	0	0	0	0	0	1	0	1
MIMAT0000435	hsa-miR-143-3p	POFUT1	23509	ENSG00000101346	0	0	0	1	0	0	0	0	0	0	0	0	0	0	1	0	1
MIMAT0000435	hsa-miR-143-3p	POGK	57645	ENSG00000143157	0	0	0	1	0	0	0	0	0	0	0	0	0	0	1	0	1
MIMAT0000435	hsa-miR-143-3p	POLE	5426	ENSG00000177084	0	0	0	1	0	0	0	0	0	0	0	0	0	0	1	0	1
MIMAT0000435	hsa-miR-143-3p	POLH	5429	ENSG00000170734	0	0	0	1	0	0	0	0	0	0	0	0	0	0	1	0	1
MIMAT0000435	hsa-miR-143-3p	POLR1E	64425	ENSG00000137054	0	0	0	1	0	0	0	0	0	0	0	0	0	0	1	0	1
MIMAT0000435	hsa-miR-143-3p	POLR2G	5436	ENSG00000168002	0	0	0	1	0	0	0	0	0	0	0	0	0	0	1	0	1
MIMAT0000435	hsa-miR-143-3p	POLR2M	81488	ENSG00000255529	0	0	0	0	0	1	0	0	0	0	0	0	0	0	1	0	1
MIMAT0000435	hsa-miR-143-3p	POLR3H	171568	ENSG00000100413	0	0	0	0	0	0	0	0	1	0	0	0	0	0	1	0	1
MIMAT0000435	hsa-miR-143-3p	POM121C	100101267	ENSG00000272391	0	0	0	1	0	0	0	0	0	0	0	0	0	0	1	0	1
MIMAT0000435	hsa-miR-143-3p	POTEC	101060716	ENSG00000183206	0	0	0	1	0	0	0	0	0	0	0	0	0	0	1	0	1
MIMAT0000435	hsa-miR-143-3p	POTEC	388468	ENSG00000183206	0	0	0	1	0	0	0	0	0	0	0	0	0	0	1	0	1
MIMAT0000435	hsa-miR-143-3p	PPAP2B	8613	ENSG00000162407	0	0	0	0	0	0	0	0	1	0	0	0	0	0	1	0	1
MIMAT0000435	hsa-miR-143-3p	PPFIBP1	8496	ENSG00000110841	0	0	0	0	0	1	0	0	0	0	0	0	0	0	1	0	1
MIMAT0000435	hsa-miR-143-3p	PPIL4	85313	ENSG00000131013	0	0	0	0	0	0	0	0	0	0	0	1	0	0	0	1	1
MIMAT0000435	hsa-miR-143-3p	PPM1B	5495	ENSG00000138032	0	0	0	0	0	0	0	0	1	0	0	0	0	0	1	0	1
MIMAT0000435	hsa-miR-143-3p	PPM1E	22843	ENSG00000175175	0	0	0	0	0	0	0	0	1	0	0	0	0	0	1	0	1
MIMAT0000435	hsa-miR-143-3p	PPP1R3A	5506	ENSG00000154415	0	0	0	0	0	0	0	0	2	0	0	0	0	0	1	0	1
MIMAT0000435	hsa-miR-143-3p	PPP2CA	5515	ENSG00000113575	0	0	0	1	0	0	0	0	0	0	0	0	0	0	1	0	1
MIMAT0000435	hsa-miR-143-3p	PPP2R2A	5520	ENSG00000221914	0	0	0	0	0	0	0	0	1	0	0	0	0	0	1	0	1
MIMAT0000435	hsa-miR-143-3p	PPP2R5E	5529	ENSG00000154001	0	0	0	0	0	0	0	0	0	0	0	1	0	0	0	1	1
MIMAT0000435	hsa-miR-143-3p	PPP3CA	5530	ENSG00000138814	0	0	0	0	0	0	0	0	1	0	0	0	0	0	1	0	1
MIMAT0000435	hsa-miR-143-3p	PPP4R4	57718	ENSG00000119698	0	0	0	0	0	0	0	0	1	0	0	0	0	0	1	0	1
MIMAT0000435	hsa-miR-143-3p	PPP5D1	100506012	ENSG00000230510	0	0	0	1	0	0	0	0	0	0	0	0	0	0	1	0	1
MIMAT0000435	hsa-miR-143-3p	PPT2	80864	ENSG00000168452	0	0	0	1	0	0	0	0	0	0	0	0	0	0	1	0	1
MIMAT0000435	hsa-miR-143-3p	PPT2	9374	ENSG00000168452	0	0	0	1	0	0	0	0	0	0	0	0	0	0	1	0	1
MIMAT0000435	hsa-miR-143-3p	PRDM16	63976	ENSG00000142611	0	0	0	0	0	0	0	0	1	0	0	0	0	0	1	0	1
MIMAT0000435	hsa-miR-143-3p	PRDX5	25824	ENSG00000126432	0	0	0	0	0	1	0	0	0	0	0	0	0	0	1	0	1
MIMAT0000435	hsa-miR-143-3p	PREPL	9581	ENSG00000138078	0	0	0	1	0	0	0	0	0	0	0	0	0	0	1	0	1
MIMAT0000435	hsa-miR-143-3p	PRICKLE2	166336	ENSG00000163637	0	0	0	0	0	0	0	0	1	0	0	0	0	0	1	0	1
MIMAT0000435	hsa-miR-143-3p	PRKAA2	5563	ENSG00000162409	0	0	0	1	0	0	0	0	0	0	0	0	0	0	1	0	1
MIMAT0000435	hsa-miR-143-3p	PRKCA	5578	ENSG00000154229	0	0	0	0	0	0	0	0	1	0	0	0	0	0	1	0	1
MIMAT0000435	hsa-miR-143-3p	PRKCB	5579	ENSG00000166501	0	0	0	0	0	0	0	0	1	0	0	0	0	0	1	0	1
MIMAT0000435	hsa-miR-143-3p	PRKRIR	5612	ENSG00000137492	0	0	0	0	0	0	0	0	1	0	0	0	0	0	1	0	1
MIMAT0000435	hsa-miR-143-3p	PRKX	5613	ENSG00000183943	0	0	0	1	0	0	0	0	0	0	0	0	0	0	1	0	1
MIMAT0000435	hsa-miR-143-3p	PROSC	11212	ENSG00000147471	0	0	0	1	0	0	0	0	0	0	0	0	0	0	1	0	1
MIMAT0000435	hsa-miR-143-3p	PRPF38B	55119	ENSG00000134186	0	0	0	0	0	0	0	0	1	0	0	0	0	0	1	0	1
MIMAT0000435	hsa-miR-143-3p	PRPF4B	8899	ENSG00000112739	0	0	0	0	0	1	0	0	0	0	0	0	0	0	1	0	1
MIMAT0000435	hsa-miR-143-3p	PRR23A	729627	ENSG00000206260	0	0	0	0	0	0	0	0	0	0	0	1	0	0	0	1	1
MIMAT0000435	hsa-miR-143-3p	PRRC2B	84726	ENSG00000130723	0	0	0	0	0	0	0	0	0	0	0	1	0	0	0	1	1
MIMAT0000435	hsa-miR-143-3p	PRRG4	79056	ENSG00000135378	0	0	0	1	0	0	0	0	0	0	0	0	0	0	1	0	1
MIMAT0000435	hsa-miR-143-3p	PRTG	283659	ENSG00000166450	0	0	0	1	0	0	0	0	0	0	0	0	0	0	1	0	1
MIMAT0000435	hsa-miR-143-3p	PSD3	23362	ENSG00000156011	0	0	0	1	0	0	0	0	0	0	0	0	0	0	1	0	1
MIMAT0000435	hsa-miR-143-3p	PSG4	5672	ENSG00000243137	0	0	0	1	0	0	0	0	0	0	0	0	0	0	1	0	1
MIMAT0000435	hsa-miR-143-3p	PSG8	440533	ENSG00000124467	0	0	0	1	0	0	0	0	0	0	0	0	0	0	1	0	1
MIMAT0000435	hsa-miR-143-3p	PSMB11	122706	ENSG00000222028	0	0	0	1	0	0	0	0	0	0	0	0	0	0	1	0	1
MIMAT0000435	hsa-miR-143-3p	PSMB2	5690	ENSG00000126067	0	0	0	1	0	0	0	0	0	0	0	0	0	0	1	0	1
MIMAT0000435	hsa-miR-143-3p	PSMD5	5711	ENSG00000095261	0	0	0	1	0	0	0	0	0	0	0	0	0	0	1	0	1
MIMAT0000435	hsa-miR-143-3p	PSORS1C3	100130889	ENSG00000226422	0	0	0	0	2	0	0	0	0	0	0	0	0	0	1	0	1
MIMAT0000435	hsa-miR-143-3p	PTAR1	375743	ENSG00000188647	0	0	0	0	0	0	0	0	1	0	0	0	0	0	1	0	1
MIMAT0000435	hsa-miR-143-3p	PTCD1	100526740	ENSG00000106246	0	0	0	1	0	0	0	0	0	0	0	0	0	0	1	0	1
MIMAT0000435	hsa-miR-143-3p	PTCD1	26024	ENSG00000106246	0	0	0	1	0	0	0	0	0	0	0	0	0	0	1	0	1
MIMAT0000435	hsa-miR-143-3p	PTCD3	55037	ENSG00000132300	0	0	0	1	0	0	0	0	0	0	0	0	0	0	1	0	1
MIMAT0000435	hsa-miR-143-3p	PTEN	5728	ENSG00000171862	0	0	0	0	0	0	0	0	2	0	0	0	0	0	1	0	1
MIMAT0000435	hsa-miR-143-3p	PTER	9317	ENSG00000165983	0	0	0	0	0	0	0	0	1	0	0	0	0	0	1	0	1
MIMAT0000435	hsa-miR-143-3p	PTGS2	5743	ENSG00000073756	0	0	0	0	0	0	0	0	0	0	0	2	0	0	0	1	1
MIMAT0000435	hsa-miR-143-3p	PTP4A1	7803	ENSG00000112245	0	0	0	0	0	0	0	0	1	0	0	0	0	0	1	0	1
MIMAT0000435	hsa-miR-143-3p	PTPDC1	138639	ENSG00000158079	0	0	0	1	0	0	0	0	0	0	0	0	0	0	1	0	1
MIMAT0000435	hsa-miR-143-3p	PTPN11	5781	ENSG00000179295	0	0	0	1	0	0	0	0	0	0	0	0	0	0	1	0	1
MIMAT0000435	hsa-miR-143-3p	PTPN2	5771	ENSG00000175354	0	0	0	1	0	0	0	0	0	0	0	0	0	0	1	0	1
MIMAT0000435	hsa-miR-143-3p	PTPN5	84867	ENSG00000110786	0	0	0	0	0	0	0	0	1	0	0	0	0	0	1	0	1
MIMAT0000435	hsa-miR-143-3p	PTPRB	5787	ENSG00000127329	0	0	0	0	0	0	0	0	1	0	0	0	0	0	1	0	1
MIMAT0000435	hsa-miR-143-3p	PTPRG	5793	ENSG00000144724	0	0	0	0	0	0	0	0	1	0	0	0	0	0	1	0	1
MIMAT0000435	hsa-miR-143-3p	PTPRK	5796	ENSG00000152894	0	0	0	0	0	0	0	0	1	0	0	0	0	0	1	0	1
MIMAT0000435	hsa-miR-143-3p	PTPRT	11122	ENSG00000196090	0	0	0	1	0	0	0	0	0	0	0	0	0	0	1	0	1
MIMAT0000435	hsa-miR-143-3p	PUM2	23369	ENSG00000055917	0	0	0	0	0	0	0	0	1	0	0	0	0	0	1	0	1
MIMAT0000435	hsa-miR-143-3p	PUS10	150962	ENSG00000162927	0	0	0	0	0	0	0	0	1	0	0	0	0	0	1	0	1
MIMAT0000435	hsa-miR-143-3p	PVRL3	25945	ENSG00000177707	0	0	0	1	0	0	0	0	0	0	0	0	0	0	1	0	1
MIMAT0000435	hsa-miR-143-3p	Q8N793_HUMAN			0	0	0	0	2	0	0	0	0	0	0	0	0	0	1	0	1
MIMAT0000435	hsa-miR-143-3p	Q96HM8_HUMAN			0	0	0	0	1	0	0	0	0	0	0	0	0	0	1	0	1
MIMAT0000435	hsa-miR-143-3p	QDPR	5860	ENSG00000151552	0	0	0	0	0	0	0	0	0	1	0	0	0	0	1	0	1
MIMAT0000435	hsa-miR-143-3p	QSER1	79832	ENSG00000060749	0	0	0	1	0	0	0	0	0	0	0	0	0	0	1	0	1
MIMAT0000435	hsa-miR-143-3p	RAB10	10890	ENSG00000084733	0	0	0	0	0	0	0	0	1	0	0	0	0	0	1	0	1
MIMAT0000435	hsa-miR-143-3p	RAB1A	5861	ENSG00000138069	0	0	0	0	0	1	0	0	0	0	0	0	0	0	1	0	1
MIMAT0000435	hsa-miR-143-3p	RAB22A	57403	ENSG00000124209	0	0	0	0	0	0	0	0	0	0	0	2	0	0	0	1	1
MIMAT0000435	hsa-miR-143-3p	RAB2B	84932	ENSG00000129472	0	0	0	0	0	1	0	0	0	0	0	0	0	0	1	0	1
MIMAT0000435	hsa-miR-143-3p	RAB33B	83452	ENSG00000172007	0	0	0	0	0	0	0	0	0	0	0	1	0	0	0	1	1
MIMAT0000435	hsa-miR-143-3p	RAB43	339122	ENSG00000172780	0	0	0	0	0	0	0	0	1	0	0	0	0	0	1	0	1
MIMAT0000435	hsa-miR-143-3p	RAB8A	4218	ENSG00000167461	0	0	0	0	0	0	0	0	1	0	0	0	0	0	1	0	1
MIMAT0000435	hsa-miR-143-3p	RAB9B	51209	ENSG00000123570	0	0	0	1	0	0	0	0	0	0	0	0	0	0	1	0	1
MIMAT0000435	hsa-miR-143-3p	RAD23B	5887	ENSG00000119318	0	0	0	0	0	1	0	0	0	0	0	0	0	0	1	0	1
MIMAT0000435	hsa-miR-143-3p	RALBP1	10928	ENSG00000017797	0	0	0	0	0	0	1	0	0	0	0	0	0	0	1	0	1
MIMAT0000435	hsa-miR-143-3p	RALGAPA1	253959	ENSG00000174373	0	0	0	1	0	0	0	0	0	0	0	0	0	0	1	0	1
MIMAT0000435	hsa-miR-143-3p	RALGAPB	57148	ENSG00000170471	0	0	0	1	0	0	0	0	0	0	0	0	0	0	1	0	1
MIMAT0000435	hsa-miR-143-3p	RALGPS1	9649	ENSG00000136828	0	0	0	0	0	0	0	0	1	0	0	0	0	0	1	0	1
MIMAT0000435	hsa-miR-143-3p	RALGPS2	55103	ENSG00000116191	0	0	0	0	0	0	0	0	1	0	0	0	0	0	1	0	1
MIMAT0000435	hsa-miR-143-3p	RANBP10	57610	ENSG00000141084	0	0	0	0	0	0	0	0	2	0	0	0	0	0	1	0	1
MIMAT0000435	hsa-miR-143-3p	RAS			0	1	0	0	0	0	0	0	0	0	0	0	0	1	0	0	1
MIMAT0000435	hsa-miR-143-3p	RASA1	5921	ENSG00000145715	0	0	0	1	0	0	0	0	0	0	0	0	0	0	1	0	1
MIMAT0000435	hsa-miR-143-3p	RASEF	158158	ENSG00000165105	0	0	0	0	1	0	0	0	0	0	0	0	0	0	1	0	1
MIMAT0000435	hsa-miR-143-3p	RASGRF2	5924	ENSG00000113319	0	0	0	1	0	0	0	0	0	0	0	0	0	0	1	0	1
MIMAT0000435	hsa-miR-143-3p	RASGRP1	10125	ENSG00000172575	0	0	0	1	0	0	0	0	0	0	0	0	0	0	1	0	1
MIMAT0000435	hsa-miR-143-3p	RASGRP2	10235	ENSG00000068831	0	0	0	1	0	0	0	0	0	0	0	0	0	0	1	0	1
MIMAT0000435	hsa-miR-143-3p	RASL10B	91608	ENSG00000270885	0	0	0	0	0	0	0	0	1	0	0	0	0	0	1	0	1
MIMAT0000435	hsa-miR-143-3p	RB1	5925	ENSG00000139687	0	0	0	1	0	0	0	0	0	0	0	0	0	0	1	0	1
MIMAT0000435	hsa-miR-143-3p	RBL1	5933	ENSG00000080839	0	0	0	1	0	0	0	0	0	0	0	0	0	0	1	0	1
MIMAT0000435	hsa-miR-143-3p	RBM39	9584	ENSG00000131051	0	0	0	0	0	1	0	0	0	0	0	0	0	0	1	0	1
MIMAT0000435	hsa-miR-143-3p	RBM4	100526737	ENSG00000173933	0	0	0	0	0	0	0	0	1	0	0	0	0	0	1	0	1
MIMAT0000435	hsa-miR-143-3p	RBM4	5936	ENSG00000173933	0	0	0	0	0	0	0	0	1	0	0	0	0	0	1	0	1
MIMAT0000435	hsa-miR-143-3p	RBM42	79171	ENSG00000126254	0	0	0	0	0	0	0	0	1	0	0	0	0	0	1	0	1
MIMAT0000435	hsa-miR-143-3p	RBM4B	83759	ENSG00000173914	0	0	0	0	0	0	0	0	1	0	0	0	0	0	1	0	1
MIMAT0000435	hsa-miR-143-3p	RC3H2	54542	ENSG00000056586	0	0	0	1	0	0	0	0	0	0	0	0	0	0	1	0	1
MIMAT0000435	hsa-miR-143-3p	RDX	5962	ENSG00000137710	0	0	0	0	0	0	0	0	1	0	0	0	0	0	1	0	1
MIMAT0000435	hsa-miR-143-3p	RECQL5	9400	ENSG00000108469	0	0	0	1	0	0	0	0	0	0	0	0	0	0	1	0	1
MIMAT0000435	hsa-miR-143-3p	REPS2	9185	ENSG00000169891	0	0	0	0	0	0	0	0	1	0	0	0	0	0	1	0	1
MIMAT0000435	hsa-miR-143-3p	RER1	11079	ENSG00000157916	0	0	0	0	0	0	0	0	0	0	0	1	0	0	0	1	1
MIMAT0000435	hsa-miR-143-3p	REV3L	5980	ENSG00000009413	0	0	0	0	0	0	0	0	1	0	0	0	0	0	1	0	1
MIMAT0000435	hsa-miR-143-3p	REXO2	25996	ENSG00000076043	0	0	0	0	0	2	0	0	0	0	0	0	0	0	1	0	1
MIMAT0000435	hsa-miR-143-3p	RFPL3	10738	ENSG00000128276	0	0	0	0	1	0	0	0	0	0	0	0	0	0	1	0	1
MIMAT0000435	hsa-miR-143-3p	RFWD3	55159	ENSG00000168411	0	0	0	1	0	0	0	0	0	0	0	0	0	0	1	0	1
MIMAT0000435	hsa-miR-143-3p	RFX4	5992	ENSG00000111783	0	0	0	0	0	1	0	0	0	0	0	0	0	0	1	0	1
MIMAT0000435	hsa-miR-143-3p	RGL1	23179	ENSG00000143344	0	0	0	0	0	0	0	0	1	0	0	0	0	0	1	0	1
MIMAT0000435	hsa-miR-143-3p	RGS18	64407	ENSG00000150681	0	0	0	0	0	1	0	0	0	0	0	0	0	0	1	0	1
MIMAT0000435	hsa-miR-143-3p	RGS7	6000	ENSG00000182901	0	0	0	0	0	0	0	0	1	0	0	0	0	0	1	0	1
MIMAT0000435	hsa-miR-143-3p	RHBG	57127	ENSG00000132677	0	0	0	1	0	0	0	0	0	0	0	0	0	0	1	0	1
MIMAT0000435	hsa-miR-143-3p	RICTOR	253260	ENSG00000164327	0	0	0	1	0	0	0	0	0	0	0	0	0	0	1	0	1
MIMAT0000435	hsa-miR-143-3p	RIMBP2	23504	ENSG00000060709	0	0	0	0	0	0	0	0	2	0	0	0	0	0	1	0	1
MIMAT0000435	hsa-miR-143-3p	RIMS3	9783	ENSG00000117016	0	0	0	1	0	0	0	0	0	0	0	0	0	0	1	0	1
MIMAT0000435	hsa-miR-143-3p	RIN2	54453	ENSG00000132669	0	0	0	0	0	1	0	0	0	0	0	0	0	0	1	0	1
MIMAT0000435	hsa-miR-143-3p	RINL	126432	ENSG00000187994	0	0	0	1	0	0	0	0	0	0	0	0	0	0	1	0	1
MIMAT0000435	hsa-miR-143-3p	RNF11	26994	ENSG00000123091	0	0	0	0	0	0	0	0	1	0	0	0	0	0	1	0	1
MIMAT0000435	hsa-miR-143-3p	RNF115	101060478	ENSG00000121848	0	0	0	1	0	0	0	0	0	0	0	0	0	0	1	0	1
MIMAT0000435	hsa-miR-143-3p	RNF115	27246	ENSG00000265491	0	0	0	1	0	0	0	0	0	0	0	0	0	0	1	0	1
MIMAT0000435	hsa-miR-143-3p	RNF14	9604	ENSG00000013561	0	0	0	0	0	1	0	0	0	0	0	0	0	0	1	0	1
MIMAT0000435	hsa-miR-143-3p	RNF170	81790	ENSG00000120925	0	0	0	0	1	0	0	0	0	0	0	0	0	0	1	0	1
MIMAT0000435	hsa-miR-143-3p	RNF2	6045	ENSG00000121481	0	0	0	0	0	1	0	0	0	0	0	0	0	0	1	0	1
MIMAT0000435	hsa-miR-143-3p	RNF8	9025	ENSG00000112130	0	0	0	1	0	0	0	0	0	0	0	0	0	0	1	0	1
MIMAT0000435	hsa-miR-143-3p	ROBO2	6092	ENSG00000185008	0	0	0	0	0	0	0	0	1	0	0	0	0	0	1	0	1
MIMAT0000435	hsa-miR-143-3p	RP11-274K13.2		ENSG00000203945	0	0	0	1	0	0	0	0	0	0	0	0	0	0	1	0	1
MIMAT0000435	hsa-miR-143-3p	RPAIN	84268	ENSG00000129197	0	0	0	1	0	0	0	0	0	0	0	0	0	0	1	0	1
MIMAT0000435	hsa-miR-143-3p	RPL15	6138	ENSG00000174748	0	0	0	1	0	0	0	0	0	0	0	0	0	0	1	0	1
MIMAT0000435	hsa-miR-143-3p	RPP21	79897	ENSG00000239865	0	0	0	0	0	1	0	0	0	0	0	0	0	0	1	0	1
MIMAT0000435	hsa-miR-143-3p	RPP21	79897	ENSG00000239927	0	0	0	0	0	1	0	0	0	0	0	0	0	0	1	0	1
MIMAT0000435	hsa-miR-143-3p	RPP21	79897	ENSG00000241370	0	0	0	0	0	1	0	0	0	0	0	0	0	0	1	0	1
MIMAT0000435	hsa-miR-143-3p	RPP21	79897	ENSG00000241779	0	0	0	0	0	1	0	0	0	0	0	0	0	0	1	0	1
MIMAT0000435	hsa-miR-143-3p	RPP21	79897	ENSG00000241863	0	0	0	0	0	1	0	0	0	0	0	0	0	0	1	0	1
MIMAT0000435	hsa-miR-143-3p	RPP21	79897	ENSG00000242726	0	0	0	0	0	1	0	0	0	0	0	0	0	0	1	0	1
MIMAT0000435	hsa-miR-143-3p	RPP21	79897	ENSG00000243009	0	0	0	0	0	1	0	0	0	0	0	0	0	0	1	0	1
MIMAT0000435	hsa-miR-143-3p	RPS19	6223	ENSG00000105372	0	0	0	0	0	0	0	0	0	0	0	1	0	0	0	1	1
MIMAT0000435	hsa-miR-143-3p	RPS27	6232	ENSG00000177954	0	0	0	0	0	0	0	0	0	0	0	3	0	0	0	1	1
MIMAT0000435	hsa-miR-143-3p	RPS6KA5	9252	ENSG00000100784	0	0	0	1	0	0	0	0	0	0	0	0	0	0	1	0	1
MIMAT0000435	hsa-miR-143-3p	RPS6KB1	6198	ENSG00000108443	0	0	0	0	0	0	0	0	1	0	0	0	0	0	1	0	1
MIMAT0000435	hsa-miR-143-3p	RREB1	6239	ENSG00000124782	0	0	0	0	0	0	0	0	0	0	0	1	0	0	0	1	1
MIMAT0000435	hsa-miR-143-3p	RRM2	6241	ENSG00000171848	0	0	0	1	0	0	0	0	0	0	0	0	0	0	1	0	1
MIMAT0000435	hsa-miR-143-3p	RRM2B	50484	ENSG00000048392	0	0	0	1	0	0	0	0	0	0	0	0	0	0	1	0	1
MIMAT0000435	hsa-miR-143-3p	RTN4	57142	ENSG00000115310	0	0	0	0	0	0	0	0	1	0	0	0	0	0	1	0	1
MIMAT0000435	hsa-miR-143-3p	RUNDC1	146923	ENSG00000198863	0	0	0	0	0	0	0	0	0	0	0	1	0	0	0	1	1
MIMAT0000435	hsa-miR-143-3p	RUNX2	860	ENSG00000124813	0	0	0	0	0	0	0	0	1	0	0	0	0	0	1	0	1
MIMAT0000435	hsa-miR-143-3p	RWDD1	51389	ENSG00000111832	0	0	0	1	0	0	0	0	0	0	0	0	0	0	1	0	1
MIMAT0000435	hsa-miR-143-3p	RXFP1	59350	ENSG00000171509	0	0	0	1	0	0	0	0	0	0	0	0	0	0	1	0	1
MIMAT0000435	hsa-miR-143-3p	RYR3	6263	ENSG00000198838	0	0	0	1	0	0	0	0	0	0	0	0	0	0	1	0	1
MIMAT0000435	hsa-miR-143-3p	SAP30BP	29115	ENSG00000161526	0	0	0	0	0	0	0	0	1	0	0	0	0	0	1	0	1
MIMAT0000435	hsa-miR-143-3p	SARNP	84324	ENSG00000205323	0	0	0	0	0	1	0	0	0	0	0	0	0	0	1	0	1
MIMAT0000435	hsa-miR-143-3p	SC5D	6309	ENSG00000109929	0	0	0	0	0	0	1	0	0	0	0	0	0	0	1	0	1
MIMAT0000435	hsa-miR-143-3p	SCAF8	22828	ENSG00000213079	0	0	0	0	0	1	0	0	0	0	0	0	0	0	1	0	1
MIMAT0000435	hsa-miR-143-3p	SCAP	22937	ENSG00000114650	0	0	0	1	0	0	0	0	0	0	0	0	0	0	1	0	1
MIMAT0000435	hsa-miR-143-3p	SCAPER	49855	ENSG00000140386	0	0	0	0	0	1	0	0	0	0	0	0	0	0	1	0	1
MIMAT0000435	hsa-miR-143-3p	SCEL	8796	ENSG00000136155	0	0	0	0	2	0	0	0	0	0	0	0	0	0	1	0	1
MIMAT0000435	hsa-miR-143-3p	SCGB1A1	7356	ENSG00000149021	0	0	0	1	0	0	0	0	0	0	0	0	0	0	1	0	1
MIMAT0000435	hsa-miR-143-3p	SCML1	6322	ENSG00000047634	0	0	0	1	0	0	0	0	0	0	0	0	0	0	1	0	1
MIMAT0000435	hsa-miR-143-3p	SCN2B	6327	ENSG00000149575	0	0	0	0	0	0	0	0	0	0	0	1	0	0	0	1	1
MIMAT0000435	hsa-miR-143-3p	SCN8A	6334	ENSG00000196876	0	0	0	0	1	0	0	0	0	0	0	0	0	0	1	0	1
MIMAT0000435	hsa-miR-143-3p	SCOC	60592	ENSG00000153130	0	0	0	0	0	1	0	0	0	0	0	0	0	0	1	0	1
MIMAT0000435	hsa-miR-143-3p	SCUBE2	57758	ENSG00000175356	0	0	0	1	0	0	0	0	0	0	0	0	0	0	1	0	1
MIMAT0000435	hsa-miR-143-3p	SDC1	6382	ENSG00000115884	0	0	0	0	0	0	0	0	0	0	0	1	0	0	0	1	1
MIMAT0000435	hsa-miR-143-3p	SDF4	51150	ENSG00000078808	0	0	0	1	0	0	0	0	0	0	0	0	0	0	1	0	1
MIMAT0000435	hsa-miR-143-3p	SEC14L6	730005	ENSG00000214491	0	0	0	1	0	0	0	0	0	0	0	0	0	0	1	0	1
MIMAT0000435	hsa-miR-143-3p	SEC61G	23480	ENSG00000132432	0	0	0	0	1	0	0	0	0	0	0	0	0	0	1	0	1
MIMAT0000435	hsa-miR-143-3p	SEH1L	81929	ENSG00000085415	0	0	0	0	0	0	0	0	1	0	0	0	0	0	1	0	1
MIMAT0000435	hsa-miR-143-3p	SELL	6402	ENSG00000188404	0	0	0	1	0	0	0	0	0	0	0	0	0	0	1	0	1
MIMAT0000435	hsa-miR-143-3p	SENP5	205564	ENSG00000119231	0	0	0	0	0	0	0	0	1	0	0	0	0	0	1	0	1
MIMAT0000435	hsa-miR-143-3p	SEPT1	1731	ENSG00000180096	0	0	0	1	0	0	0	0	0	0	0	0	0	0	1	0	1
MIMAT0000435	hsa-miR-143-3p	SEPT11	55752	ENSG00000138758	0	0	0	1	0	0	0	0	0	0	0	0	0	0	1	0	1
MIMAT0000435	hsa-miR-143-3p	SERF2	100302254	ENSG00000140264	0	0	0	1	0	0	0	0	0	0	0	0	0	0	1	0	1
MIMAT0000435	hsa-miR-143-3p	SERF2	10169	ENSG00000140264	0	0	0	1	0	0	0	0	0	0	0	0	0	0	1	0	1
MIMAT0000435	hsa-miR-143-3p	SERF2	25764	ENSG00000140264	0	0	0	1	0	0	0	0	0	0	0	0	0	0	1	0	1
MIMAT0000435	hsa-miR-143-3p	SERPINC1	462	ENSG00000117601	0	0	0	1	0	0	0	0	0	0	0	0	0	0	1	0	1
MIMAT0000435	hsa-miR-143-3p	SETD3	84193	ENSG00000183576	0	0	0	0	0	1	0	0	0	0	0	0	0	0	1	0	1
MIMAT0000435	hsa-miR-143-3p	SFMBT2	57713	ENSG00000198879	0	0	0	1	0	0	0	0	0	0	0	0	0	0	1	0	1
MIMAT0000435	hsa-miR-143-3p	SFRP4	6424	ENSG00000106483	0	0	0	1	0	0	0	0	0	0	0	0	0	0	1	0	1
MIMAT0000435	hsa-miR-143-3p	SFT2D2	375035	ENSG00000213064	0	0	0	0	0	0	0	0	0	0	0	1	0	0	0	1	1
MIMAT0000435	hsa-miR-143-3p	SFXN1	94081	ENSG00000164466	0	0	0	1	0	0	0	0	0	0	0	0	0	0	1	0	1
MIMAT0000435	hsa-miR-143-3p	SGCB	6443	ENSG00000163069	0	0	0	0	0	0	0	0	1	0	0	0	0	0	1	0	1
MIMAT0000435	hsa-miR-143-3p	SGK1	6446	ENSG00000118515	0	0	0	0	0	0	0	0	1	0	0	0	0	0	1	0	1
MIMAT0000435	hsa-miR-143-3p	SGPL1	8879	ENSG00000166224	0	0	0	0	0	0	0	0	0	0	0	1	0	0	0	1	1
MIMAT0000435	hsa-miR-143-3p	SH2D4B	387694	ENSG00000178217	0	0	0	1	0	0	0	0	0	0	0	0	0	0	1	0	1
MIMAT0000435	hsa-miR-143-3p	SH3BGR	6450	ENSG00000185437	0	0	0	0	1	0	0	0	0	0	0	0	0	0	1	0	1
MIMAT0000435	hsa-miR-143-3p	SH3PXD2A	9644	ENSG00000107957	0	0	0	1	0	0	0	0	0	0	0	0	0	0	1	0	1
MIMAT0000435	hsa-miR-143-3p	SHANK3			0	0	0	0	0	0	0	0	1	0	0	0	0	0	1	0	1
MIMAT0000435	hsa-miR-143-3p	SHISA6	388336	ENSG00000188803	0	0	0	1	0	0	0	0	0	0	0	0	0	0	1	0	1
MIMAT0000435	hsa-miR-143-3p	SHOX2	6474	ENSG00000168779	0	0	0	0	0	0	0	0	1	0	0	0	0	0	1	0	1
MIMAT0000435	hsa-miR-143-3p	SHPRH	257218	ENSG00000146414	0	0	0	1	0	0	0	0	0	0	0	0	0	0	1	0	1
MIMAT0000435	hsa-miR-143-3p	SIDT1	54847	ENSG00000072858	0	0	0	1	0	0	0	0	0	0	0	0	0	0	1	0	1
MIMAT0000435	hsa-miR-143-3p	SIGLEC10	89790	ENSG00000142512	0	0	0	1	0	0	0	0	0	0	0	0	0	0	1	0	1
MIMAT0000435	hsa-miR-143-3p	SIK3	23387	ENSG00000160584	0	0	0	0	0	1	0	0	0	0	0	0	0	0	1	0	1
MIMAT0000435	hsa-miR-143-3p	SIKE1	80143	ENSG00000052723	0	0	0	1	0	0	0	0	0	0	0	0	0	0	1	0	1
MIMAT0000435	hsa-miR-143-3p	SIRPA	140885	ENSG00000198053	0	0	0	0	0	0	0	0	1	0	0	0	0	0	1	0	1
MIMAT0000435	hsa-miR-143-3p	SIRPB2	284759	ENSG00000196209	0	0	0	0	1	0	0	0	0	0	0	0	0	0	1	0	1
MIMAT0000435	hsa-miR-143-3p	SIRT5	23408	ENSG00000124523	0	0	0	1	0	0	0	0	0	0	0	0	0	0	1	0	1
MIMAT0000435	hsa-miR-143-3p	SIX4	51804	ENSG00000100625	0	0	0	1	0	0	0	0	0	0	0	0	0	0	1	0	1
MIMAT0000435	hsa-miR-143-3p	SKAP2	8935	ENSG00000005020	0	0	0	0	0	0	0	0	0	0	0	1	0	0	0	1	1
MIMAT0000435	hsa-miR-143-3p	SKP1	6500	ENSG00000113558	0	0	0	1	0	0	0	0	0	0	0	0	0	0	1	0	1
MIMAT0000435	hsa-miR-143-3p	SLAMF1	6504	ENSG00000117090	0	0	0	1	0	0	0	0	0	0	0	0	0	0	1	0	1
MIMAT0000435	hsa-miR-143-3p	SLC12A4	6560	ENSG00000124067	0	0	0	0	0	1	0	0	0	0	0	0	0	0	1	0	1
MIMAT0000435	hsa-miR-143-3p	SLC12A6	9990	ENSG00000140199	0	0	0	0	0	0	0	0	1	0	0	0	0	0	1	0	1
MIMAT0000435	hsa-miR-143-3p	SLC14A2	8170	ENSG00000132874	0	0	0	1	0	0	0	0	0	0	0	0	0	0	1	0	1
MIMAT0000435	hsa-miR-143-3p	SLC15A4	121260	ENSG00000139370	0	0	0	1	0	0	0	0	0	0	0	0	0	0	1	0	1
MIMAT0000435	hsa-miR-143-3p	SLC16A12	387700	ENSG00000152779	0	0	0	1	0	0	0	0	0	0	0	0	0	0	1	0	1
MIMAT0000435	hsa-miR-143-3p	SLC16A7	9194	ENSG00000118596	0	0	0	0	0	0	1	0	0	0	0	0	0	0	1	0	1
MIMAT0000435	hsa-miR-143-3p	SLC17A1	6568	ENSG00000124568	0	0	0	0	1	0	0	0	0	0	0	0	0	0	1	0	1
MIMAT0000435	hsa-miR-143-3p	SLC1A2	6506	ENSG00000110436	0	0	0	1	0	0	0	0	0	0	0	0	0	0	1	0	1
MIMAT0000435	hsa-miR-143-3p	SLC1A3	6507	ENSG00000079215	0	0	0	1	0	0	0	0	0	0	0	0	0	0	1	0	1
MIMAT0000435	hsa-miR-143-3p	SLC22A16	85413	ENSG00000004809	0	0	0	0	0	1	0	0	0	0	0	0	0	0	1	0	1
MIMAT0000435	hsa-miR-143-3p	SLC25A16	8034	ENSG00000122912	0	0	0	0	0	0	0	0	0	0	0	2	0	0	0	1	1
MIMAT0000435	hsa-miR-143-3p	SLC25A25	114789	ENSG00000148339	0	0	0	0	0	0	0	0	0	0	0	1	0	0	0	1	1
MIMAT0000435	hsa-miR-143-3p	SLC25A33	84275	ENSG00000171612	0	0	0	0	0	0	0	0	0	0	0	1	0	0	0	1	1
MIMAT0000435	hsa-miR-143-3p	SLC2A11	66035	ENSG00000133460	0	0	0	1	0	0	0	0	0	0	0	0	0	0	1	0	1
MIMAT0000435	hsa-miR-143-3p	SLC2A3	6515	ENSG00000059804	0	0	0	0	0	0	0	0	1	0	0	0	0	0	1	0	1
MIMAT0000435	hsa-miR-143-3p	SLC2A4RG	56731	ENSG00000125520	0	0	0	0	0	0	0	0	1	0	0	0	0	0	1	0	1
MIMAT0000435	hsa-miR-143-3p	SLC2A5	6518	ENSG00000142583	0	0	0	1	0	0	0	0	0	0	0	0	0	0	1	0	1
MIMAT0000435	hsa-miR-143-3p	SLC30A5	64924	ENSG00000145740	0	0	0	0	0	1	0	0	0	0	0	0	0	0	1	0	1
MIMAT0000435	hsa-miR-143-3p	SLC35F1	222553	ENSG00000196376	0	0	0	1	0	0	0	0	0	0	0	0	0	0	1	0	1
MIMAT0000435	hsa-miR-143-3p	SLC35F4	341880	ENSG00000151812	0	0	0	1	0	0	0	0	0	0	0	0	0	0	1	0	1
MIMAT0000435	hsa-miR-143-3p	SLC35F6	54978	ENSG00000213699	0	0	0	0	0	0	0	0	0	0	0	1	0	0	0	1	1
MIMAT0000435	hsa-miR-143-3p	SLC37A1	54020	ENSG00000160190	0	0	0	0	0	1	0	0	0	0	0	0	0	0	1	0	1
MIMAT0000435	hsa-miR-143-3p	SLC37A3	84255	ENSG00000157800	0	0	0	1	0	0	0	0	0	0	0	0	0	0	1	0	1
MIMAT0000435	hsa-miR-143-3p	SLC38A1	81539	ENSG00000111371	0	0	0	0	0	0	0	0	1	0	0	0	0	0	1	0	1
MIMAT0000435	hsa-miR-143-3p	SLC38A7	55238	ENSG00000103042	0	0	0	1	0	0	0	0	0	0	0	0	0	0	1	0	1
MIMAT0000435	hsa-miR-143-3p	SLC39A3	29985	ENSG00000141873	0	0	0	1	0	0	0	0	0	0	0	0	0	0	1	0	1
MIMAT0000435	hsa-miR-143-3p	SLC3A2	6520	ENSG00000168003	0	0	0	1	0	0	0	0	0	0	0	0	0	0	1	0	1
MIMAT0000435	hsa-miR-143-3p	SLC41A1	254428	ENSG00000133065	0	0	0	1	0	0	0	0	0	0	0	0	0	0	1	0	1
MIMAT0000435	hsa-miR-143-3p	SLC4A7	9497	ENSG00000033867	0	0	0	0	0	0	0	0	1	0	0	0	0	0	1	0	1
MIMAT0000435	hsa-miR-143-3p	SLC5A3	6526	ENSG00000198743	0	0	0	1	0	0	0	0	0	0	0	0	0	0	1	0	1
MIMAT0000435	hsa-miR-143-3p	SLC5A9	200010	ENSG00000117834	0	0	0	0	0	1	0	0	0	0	0	0	0	0	1	0	1
MIMAT0000435	hsa-miR-143-3p	SLC6A16	28968	ENSG00000063127	0	0	0	1	0	0	0	0	0	0	0	0	0	0	1	0	1
MIMAT0000435	hsa-miR-143-3p	SLC7A11	23657	ENSG00000151012	0	0	0	1	0	0	0	0	0	0	0	0	0	0	1	0	1
MIMAT0000435	hsa-miR-143-3p	SLC7A14	57709	ENSG00000013293	0	0	0	0	0	0	0	0	1	0	0	0	0	0	1	0	1
MIMAT0000435	hsa-miR-143-3p	SLCO2A1	6578	ENSG00000174640	0	0	0	1	0	0	0	0	0	0	0	0	0	0	1	0	1
MIMAT0000435	hsa-miR-143-3p	SLFN5	162394	ENSG00000166750	0	0	0	1	0	0	0	0	0	0	0	0	0	0	1	0	1
MIMAT0000435	hsa-miR-143-3p	SLK	9748	ENSG00000065613	0	0	0	0	0	0	0	0	1	0	0	0	0	0	1	0	1
MIMAT0000435	hsa-miR-143-3p	SLMAP	7871	ENSG00000163681	0	0	0	1	0	0	0	0	0	0	0	0	0	0	1	0	1
MIMAT0000435	hsa-miR-143-3p	SMAD3	4088	ENSG00000166949	0	0	0	0	0	0	0	0	0	0	0	1	0	0	0	1	1
MIMAT0000435	hsa-miR-143-3p	SMARCA2	6595	ENSG00000080503	0	0	0	0	0	0	0	0	1	0	0	0	0	0	1	0	1
MIMAT0000435	hsa-miR-143-3p	SMARCD2	6603	ENSG00000108604	0	0	0	1	0	0	0	0	0	0	0	0	0	0	1	0	1
MIMAT0000435	hsa-miR-143-3p	SMC2	10592	ENSG00000136824	0	0	0	0	1	0	0	0	0	0	0	0	0	0	1	0	1
MIMAT0000435	hsa-miR-143-3p	SMG7	9887	ENSG00000116698	0	0	0	0	0	0	0	0	1	0	0	0	0	0	1	0	1
MIMAT0000435	hsa-miR-143-3p	SMPD3	55512	ENSG00000103056	0	0	0	0	0	0	0	0	1	0	0	0	0	0	1	0	1
MIMAT0000435	hsa-miR-143-3p	SMYD4	114826	ENSG00000186532	0	0	0	1	0	0	0	0	0	0	0	0	0	0	1	0	1
MIMAT0000435	hsa-miR-143-3p	SNAI2	6591	ENSG00000019549	0	0	0	0	0	0	0	0	1	0	0	0	0	0	1	0	1
MIMAT0000435	hsa-miR-143-3p	SNAP23	8773	ENSG00000092531	0	0	0	0	0	1	0	0	0	0	0	0	0	0	1	0	1
MIMAT0000435	hsa-miR-143-3p	SNAP91	9892	ENSG00000065609	0	0	0	1	0	0	0	0	0	0	0	0	0	0	1	0	1
MIMAT0000435	hsa-miR-143-3p	SNTB2	6645	ENSG00000168807	0	0	0	1	0	0	0	0	0	0	0	0	0	0	1	0	1
MIMAT0000435	hsa-miR-143-3p	SNTG1	54212	ENSG00000147481	0	0	0	0	0	1	0	0	0	0	0	0	0	0	1	0	1
MIMAT0000435	hsa-miR-143-3p	SOBP	55084	ENSG00000112320	0	0	0	1	0	0	0	0	0	0	0	0	0	0	1	0	1
MIMAT0000435	hsa-miR-143-3p	SOCS5	9655	ENSG00000171150	0	0	0	0	0	0	0	0	1	0	0	0	0	0	1	0	1
MIMAT0000435	hsa-miR-143-3p	SOCS6	9306	ENSG00000170677	0	0	0	0	0	0	0	0	1	0	0	0	0	0	1	0	1
MIMAT0000435	hsa-miR-143-3p	SOGA3	387104	ENSG00000214338	0	0	0	1	0	0	0	0	0	0	0	0	0	0	1	0	1
MIMAT0000435	hsa-miR-143-3p	SOGA3	9729	ENSG00000214338	0	0	0	1	0	0	0	0	0	0	0	0	0	0	1	0	1
MIMAT0000435	hsa-miR-143-3p	SORBS2	8470	ENSG00000154556	0	0	0	0	0	0	0	0	1	0	0	0	0	0	1	0	1
MIMAT0000435	hsa-miR-143-3p	SORCS1	114815	ENSG00000108018	0	0	0	0	1	0	0	0	0	0	0	0	0	0	1	0	1
MIMAT0000435	hsa-miR-143-3p	SOX2-OT	347689	ENSG00000242808	0	0	0	0	0	2	0	0	0	0	0	0	0	0	1	0	1
MIMAT0000435	hsa-miR-143-3p	SOX30	11063	ENSG00000039600	0	0	0	0	0	0	0	0	2	0	0	0	0	0	1	0	1
MIMAT0000435	hsa-miR-143-3p	SOX5	6660	ENSG00000134532	0	0	0	1	0	0	0	0	0	0	0	0	0	0	1	0	1
MIMAT0000435	hsa-miR-143-3p	SP7	121340	ENSG00000170374	0	0	0	1	0	0	0	0	0	0	0	0	0	0	1	0	1
MIMAT0000435	hsa-miR-143-3p	SPATA12	353324	ENSG00000186451	0	0	0	1	0	0	0	0	0	0	0	0	0	0	1	0	1
MIMAT0000435	hsa-miR-143-3p	SPIB	6689	ENSG00000142539	0	0	0	1	0	0	0	0	0	0	0	0	0	0	1	0	1
MIMAT0000435	hsa-miR-143-3p	SPINK5	11005	ENSG00000133710	0	0	0	0	0	0	0	0	1	0	0	0	0	0	1	0	1
MIMAT0000435	hsa-miR-143-3p	SPINT3	10816	ENSG00000101446	0	0	0	0	2	0	0	0	0	0	0	0	0	0	1	0	1
MIMAT0000435	hsa-miR-143-3p	SPN	6693	ENSG00000197471	0	0	0	1	0	0	0	0	0	0	0	0	0	0	1	0	1
MIMAT0000435	hsa-miR-143-3p	SPOPL	339745	ENSG00000144228	0	0	0	0	0	0	0	0	1	0	0	0	0	0	1	0	1
MIMAT0000435	hsa-miR-143-3p	SPPL2B	56928	ENSG00000005206	0	0	0	0	0	0	0	0	1	0	0	0	0	0	1	0	1
MIMAT0000435	hsa-miR-143-3p	SPTLC2	9517	ENSG00000100596	0	0	0	0	0	0	0	0	0	0	0	1	0	0	0	1	1
MIMAT0000435	hsa-miR-143-3p	SRA1	10011	ENSG00000213523	0	0	0	0	0	0	0	0	1	0	0	0	0	0	1	0	1
MIMAT0000435	hsa-miR-143-3p	SREK1	140890	ENSG00000153914	0	0	0	0	0	1	0	0	0	0	0	0	0	0	1	0	1
MIMAT0000435	hsa-miR-143-3p	SRGAP2	647135	ENSG00000163486	0	0	0	0	0	0	0	0	1	0	0	0	0	0	1	0	1
MIMAT0000435	hsa-miR-143-3p	SRGAP2	653464	ENSG00000163486	0	0	0	0	0	0	0	0	1	0	0	0	0	0	1	0	1
MIMAT0000435	hsa-miR-143-3p	SRP72	6731	ENSG00000174780	0	0	0	1	0	0	0	0	0	0	0	0	0	0	1	0	1
MIMAT0000435	hsa-miR-143-3p	SRRM2	23524	ENSG00000167978	0	0	0	1	0	0	0	0	0	0	0	0	0	0	1	0	1
MIMAT0000435	hsa-miR-143-3p	SS18L1	26039	ENSG00000184402	0	0	0	0	0	0	0	0	2	0	0	0	0	0	1	0	1
MIMAT0000435	hsa-miR-143-3p	SSBP1	6742	ENSG00000106028	0	0	0	0	0	0	0	0	1	0	0	0	0	0	1	0	1
MIMAT0000435	hsa-miR-143-3p	SSH2	85464	ENSG00000141298	0	0	0	1	0	0	0	0	0	0	0	0	0	0	1	0	1
MIMAT0000435	hsa-miR-143-3p	SSR1	6745	ENSG00000124783	0	0	0	1	0	0	0	0	0	0	0	0	0	0	1	0	1
MIMAT0000435	hsa-miR-143-3p	SSU72	29101	ENSG00000160075	0	0	0	1	0	0	0	0	0	0	0	0	0	0	1	0	1
MIMAT0000435	hsa-miR-143-3p	ST7	7982	ENSG00000004866	0	0	0	0	0	0	0	0	1	0	0	0	0	0	1	0	1
MIMAT0000435	hsa-miR-143-3p	ST7	93655	ENSG00000004866	0	0	0	0	0	0	0	0	1	0	0	0	0	0	1	0	1
MIMAT0000435	hsa-miR-143-3p	ST7L	54879	ENSG00000007341	0	0	0	0	0	0	0	0	1	0	0	0	0	0	1	0	1
MIMAT0000435	hsa-miR-143-3p	ST8SIA2	8128	ENSG00000140557	0	0	0	0	0	0	0	0	1	0	0	0	0	0	1	0	1
MIMAT0000435	hsa-miR-143-3p	ST8SIA3	51046	ENSG00000177511	0	0	0	0	0	0	0	0	1	0	0	0	0	0	1	0	1
MIMAT0000435	hsa-miR-143-3p	ST8SIA4	7903	ENSG00000113532	0	0	0	0	0	0	0	0	1	0	0	0	0	0	1	0	1
MIMAT0000435	hsa-miR-143-3p	STARD3	10948	ENSG00000131748	0	0	0	1	0	0	0	0	0	0	0	0	0	0	1	0	1
MIMAT0000435	hsa-miR-143-3p	STARD4	134429	ENSG00000164211	0	0	0	1	0	0	0	0	0	0	0	0	0	0	1	0	1
MIMAT0000435	hsa-miR-143-3p	STAU1	6780	ENSG00000124214	0	0	0	0	0	0	0	0	1	0	0	0	0	0	1	0	1
MIMAT0000435	hsa-miR-143-3p	STAU2	27067	ENSG00000040341	0	0	0	0	0	1	0	0	0	0	0	0	0	0	1	0	1
MIMAT0000435	hsa-miR-143-3p	STRN	6801	ENSG00000115808	0	0	0	1	0	0	0	0	0	0	0	0	0	0	1	0	1
MIMAT0000435	hsa-miR-143-3p	STUB1	10273	ENSG00000103266	0	0	0	0	0	2	0	0	0	0	0	0	0	0	1	0	1
MIMAT0000435	hsa-miR-143-3p	STXBP5	134957	ENSG00000164506	0	0	0	0	0	1	0	0	0	0	0	0	0	0	1	0	1
MIMAT0000435	hsa-miR-143-3p	SUGT1	10910	ENSG00000165416	0	0	0	0	0	1	0	0	0	0	0	0	0	0	1	0	1
MIMAT0000435	hsa-miR-143-3p	SULT1E1	6783	ENSG00000109193	0	0	0	1	0	0	0	0	0	0	0	0	0	0	1	0	1
MIMAT0000435	hsa-miR-143-3p	SUN2	25777	ENSG00000100242	0	0	0	0	0	0	0	0	1	0	0	0	0	0	1	0	1
MIMAT0000435	hsa-miR-143-3p	SUV39H2	79723	ENSG00000152455	0	0	0	0	0	0	0	0	1	0	0	0	0	0	1	0	1
MIMAT0000435	hsa-miR-143-3p	SV2C	22987	ENSG00000122012	0	0	0	1	0	0	0	0	0	0	0	0	0	0	1	0	1
MIMAT0000435	hsa-miR-143-3p	SVEP1	79987	ENSG00000165124	0	0	0	1	0	0	0	0	0	0	0	0	0	0	1	0	1
MIMAT0000435	hsa-miR-143-3p	SVIL	6840	ENSG00000197321	0	0	0	1	0	0	0	0	0	0	0	0	0	0	1	0	1
MIMAT0000435	hsa-miR-143-3p	SYN2	6854	ENSG00000157152	0	0	0	0	0	0	0	0	1	0	0	0	0	0	1	0	1
MIMAT0000435	hsa-miR-143-3p	SYNCRIP	10492	ENSG00000135316	0	0	0	1	0	0	0	0	0	0	0	0	0	0	1	0	1
MIMAT0000435	hsa-miR-143-3p	SYNJ1	8867	ENSG00000159082	0	0	0	0	0	0	0	0	1	0	0	0	0	0	1	0	1
MIMAT0000435	hsa-miR-143-3p	SYT11	23208	ENSG00000132718	0	0	0	1	0	0	0	0	0	0	0	0	0	0	1	0	1
MIMAT0000435	hsa-miR-143-3p	SYT2	127833	ENSG00000143858	0	0	0	1	0	0	0	0	0	0	0	0	0	0	1	0	1
MIMAT0000435	hsa-miR-143-3p	SYT3	84258	ENSG00000213023	0	0	0	1	0	0	0	0	0	0	0	0	0	0	1	0	1
MIMAT0000435	hsa-miR-143-3p	SYT9	143425	ENSG00000170743	0	0	0	0	0	0	0	0	1	0	0	0	0	0	1	0	1
MIMAT0000435	hsa-miR-143-3p	SZRD1	26099	ENSG00000055070	0	0	0	0	0	2	0	0	0	0	0	0	0	0	1	0	1
MIMAT0000435	hsa-miR-143-3p	SZT2	23334	ENSG00000198198	0	0	0	0	0	0	0	0	1	0	0	0	0	0	1	0	1
MIMAT0000435	hsa-miR-143-3p	TAC1	6863	ENSG00000006128	0	0	0	0	0	0	0	0	1	0	0	0	0	0	1	0	1
MIMAT0000435	hsa-miR-143-3p	TAF1	6872	ENSG00000147133	0	0	0	1	0	0	0	0	0	0	0	0	0	0	1	0	1
MIMAT0000435	hsa-miR-143-3p	TAF12	6883	ENSG00000120656	0	0	0	1	0	0	0	0	0	0	0	0	0	0	1	0	1
MIMAT0000435	hsa-miR-143-3p	TAF1D	79101	ENSG00000166012	0	0	0	0	0	0	0	0	0	0	0	2	0	0	0	1	1
MIMAT0000435	hsa-miR-143-3p	TAF1L	138474	ENSG00000122728	0	0	0	1	0	0	0	0	0	0	0	0	0	0	1	0	1
MIMAT0000435	hsa-miR-143-3p	TAF4	100302168	ENSG00000130699	0	0	0	0	0	0	0	0	1	0	0	0	0	0	1	0	1
MIMAT0000435	hsa-miR-143-3p	TAF4	6874	ENSG00000130699	0	0	0	0	0	0	0	0	1	0	0	0	0	0	1	0	1
MIMAT0000435	hsa-miR-143-3p	TAF9	6880	ENSG00000085231	0	0	0	1	0	0	0	0	0	0	0	0	0	0	1	0	1
MIMAT0000435	hsa-miR-143-3p	TANC1	85461	ENSG00000115183	0	0	0	0	0	0	0	0	1	0	0	0	0	0	1	0	1
MIMAT0000435	hsa-miR-143-3p	TAPBP	6892	ENSG00000231925	0	0	0	1	0	0	0	0	0	0	0	0	0	0	1	0	1
MIMAT0000435	hsa-miR-143-3p	TAS1R1	80835	ENSG00000173662	0	0	0	0	0	0	0	0	1	0	0	0	0	0	1	0	1
MIMAT0000435	hsa-miR-143-3p	TAZ	6901	ENSG00000102125	0	0	0	1	0	0	0	0	0	0	0	0	0	0	1	0	1
MIMAT0000435	hsa-miR-143-3p	TBC1D20	128637	ENSG00000125875	0	0	0	1	0	0	0	0	0	0	0	0	0	0	1	0	1
MIMAT0000435	hsa-miR-143-3p	TBC1D31	93594	ENSG00000156787	0	0	0	0	0	1	0	0	0	0	0	0	0	0	1	0	1
MIMAT0000435	hsa-miR-143-3p	TBCK	93627	ENSG00000145348	0	0	0	1	0	0	0	0	0	0	0	0	0	0	1	0	1
MIMAT0000435	hsa-miR-143-3p	TC2N	123036	ENSG00000165929	0	0	0	1	0	0	0	0	0	0	0	0	0	0	1	0	1
MIMAT0000435	hsa-miR-143-3p	TCEAL7	56849	ENSG00000182916	0	0	0	1	0	0	0	0	0	0	0	0	0	0	1	0	1
MIMAT0000435	hsa-miR-143-3p	TCEAL8	90843	ENSG00000180964	0	0	0	1	0	0	0	0	0	0	0	0	0	0	1	0	1
MIMAT0000435	hsa-miR-143-3p	TCF4	6925	ENSG00000196628	0	0	0	0	0	0	0	0	2	0	0	0	0	0	1	0	1
MIMAT0000435	hsa-miR-143-3p	TCF7	6932	ENSG00000081059	0	0	0	1	0	0	0	0	0	0	0	0	0	0	1	0	1
MIMAT0000435	hsa-miR-143-3p	TDO2	6999	ENSG00000151790	0	0	0	0	0	0	0	0	1	0	0	0	0	0	1	0	1
MIMAT0000435	hsa-miR-143-3p	TEAD1	7003	ENSG00000187079	0	0	0	0	0	0	0	0	1	0	0	0	0	0	1	0	1
MIMAT0000435	hsa-miR-143-3p	TEC	7006	ENSG00000135605	0	0	0	1	0	0	0	0	0	0	0	0	0	0	1	0	1
MIMAT0000435	hsa-miR-143-3p	TECRL	253017	ENSG00000205678	0	0	0	1	0	0	0	0	0	0	0	0	0	0	1	0	1
MIMAT0000435	hsa-miR-143-3p	TECTA	7007	ENSG00000109927	0	0	0	1	0	0	0	0	0	0	0	0	0	0	1	0	1
MIMAT0000435	hsa-miR-143-3p	TENM2	57451	ENSG00000145934	0	0	0	0	0	1	0	0	0	0	0	0	0	0	1	0	1
MIMAT0000435	hsa-miR-143-3p	TENM4	26011	ENSG00000149256	0	0	0	1	0	0	0	0	0	0	0	0	0	0	1	0	1
MIMAT0000435	hsa-miR-143-3p	TET2	54790	ENSG00000168769	0	0	0	1	0	0	0	0	0	0	0	0	0	0	1	0	1
MIMAT0000435	hsa-miR-143-3p	TET3	200424	ENSG00000187605	0	0	0	0	0	0	0	0	2	0	0	0	0	0	1	0	1
MIMAT0000435	hsa-miR-143-3p	TFDP2	7029	ENSG00000114126	0	0	0	1	0	0	0	0	0	0	0	0	0	0	1	0	1
MIMAT0000435	hsa-miR-143-3p	TFF3	7033	ENSG00000160180	0	0	0	0	1	0	0	0	0	0	0	0	0	0	1	0	1
MIMAT0000435	hsa-miR-143-3p	TFPI	7035	ENSG00000003436	0	0	0	0	0	0	0	0	0	0	0	1	0	0	0	1	1
MIMAT0000435	hsa-miR-143-3p	TFRC	7037	ENSG00000072274	0	0	0	0	0	0	0	0	1	0	0	0	0	0	1	0	1
MIMAT0000435	hsa-miR-143-3p	TGFBI	7045	ENSG00000120708	0	0	0	1	0	0	0	0	0	0	0	0	0	0	1	0	1
MIMAT0000435	hsa-miR-143-3p	THADA	63892	ENSG00000115970	0	0	0	1	0	0	0	0	0	0	0	0	0	0	1	0	1
MIMAT0000435	hsa-miR-143-3p	THAP1	55145	ENSG00000131931	0	0	0	0	0	0	0	0	0	0	0	1	0	0	0	1	1
MIMAT0000435	hsa-miR-143-3p	TIA1	7072	ENSG00000116001	0	0	0	0	0	0	0	0	1	0	0	0	0	0	1	0	1
MIMAT0000435	hsa-miR-143-3p	TIGIT	201633	ENSG00000181847	0	0	0	1	0	0	0	0	0	0	0	0	0	0	1	0	1
MIMAT0000435	hsa-miR-143-3p	TIMM17A	10440	ENSG00000134375	0	0	0	0	0	1	0	0	0	0	0	0	0	0	1	0	1
MIMAT0000435	hsa-miR-143-3p	TIMM23	100287932	ENSG00000265354	0	0	0	0	0	1	0	0	0	0	0	0	0	0	1	0	1
MIMAT0000435	hsa-miR-143-3p	TIMM8A	1678	ENSG00000126953	0	0	0	0	0	0	0	0	0	0	0	1	0	0	0	1	1
MIMAT0000435	hsa-miR-143-3p	TLK1	9874	ENSG00000198586	0	0	0	1	0	0	0	0	0	0	0	0	0	0	1	0	1
MIMAT0000435	hsa-miR-143-3p	TLK2	11011	ENSG00000146872	0	0	0	1	0	0	0	0	0	0	0	0	0	0	1	0	1
MIMAT0000435	hsa-miR-143-3p	TMBIM6	7009	ENSG00000139644	0	0	0	0	0	0	0	0	1	0	0	0	0	0	1	0	1
MIMAT0000435	hsa-miR-143-3p	TMCO5A	145942	ENSG00000166069	0	0	0	1	0	0	0	0	0	0	0	0	0	0	1	0	1
MIMAT0000435	hsa-miR-143-3p	TMED10	10972	ENSG00000170348	0	0	0	0	0	0	0	0	1	0	0	0	0	0	1	0	1
MIMAT0000435	hsa-miR-143-3p	TMED2	10959	ENSG00000086598	0	0	0	0	0	0	0	0	1	0	0	0	0	0	1	0	1
MIMAT0000435	hsa-miR-143-3p	TMEM116	89894	ENSG00000198270	0	0	0	1	0	0	0	0	0	0	0	0	0	0	1	0	1
MIMAT0000435	hsa-miR-143-3p	TMEM130	222865	ENSG00000166448	0	0	0	0	0	2	0	0	0	0	0	0	0	0	1	0	1
[truncated: 1,866 more rows]

## Sheet: Validated
database	mature_mirna_acc	mature_mirna_id	target_symbol	target_entrez	target_ensembl	experiment	support_type	pubmed_id	type	score	disease_drug	paper_pubmedID
mirecords	MIMAT0000435	hsa-miR-143-3p	MAPK7	5598	ENSG00000166484	Western blot		15504739	validated
mirecords	MIMAT0000435	hsa-miR-143-3p	MAPK7	5598	ENSG00000166484	Western blot		17504027	validated
mirecords	MIMAT0000435	hsa-miR-143-3p	KRAS	3845	ENSG00000133703	Western blot//Luciferase activity assay		19137007	validated
mirecords	MIMAT0000435	hsa-miR-143-3p	KRAS	3845	ENSG00000133703	Western blot//Luciferase activity assay		19137007	validated
mirecords	MIMAT0000435	hsa-miR-143-3p	ERK5			Western blot//Luciferase activity assay		19855844	validated
mirecords	MIMAT0000435	hsa-miR-143-3p	DNMT3A	1788	ENSG00000119772	Western blot//Luciferase activity assay		19638978	validated
mirecords	MIMAT0000435	hsa-miR-143-3p	FNDC3B	64778	ENSG00000075420	Western blot//Luciferase activity assay		19472311	validated
mirecords	MIMAT0000435	hsa-miR-143-3p	ERK5			Western blot		19439999	validated
mirecords	MIMAT0000435	hsa-miR-143-3p	Bcl-2			Western blot//Luciferase activity assay		20878132	validated
mirecords	MIMAT0000435	hsa-miR-143-3p	Bcl-2			Western blot//Luciferase activity assay		20878132	validated
mirtarbase	MIMAT0000435	hsa-miR-143-3p	BCL2	596	ENSG00000171791	Western blot	Functional MTI	19843160	validated
mirtarbase	MIMAT0000435	hsa-miR-143-3p	BCL2	596	ENSG00000171791	Luciferase reporter assay//Microarray//qRT-PCR//Western blot	Functional MTI	22160209	validated
mirtarbase	MIMAT0000435	hsa-miR-143-3p	BCL2	596	ENSG00000171791	Western blot	Functional MTI	23276710	validated
mirtarbase	MIMAT0000435	hsa-miR-143-3p	BCL2	596	ENSG00000171791	Immunofluorescence//Immunohistochemistry//Luciferase reporter assay//qRT-PCR//Western blot	Functional MTI	25492481	validated
mirtarbase	MIMAT0000435	hsa-miR-143-3p	ERBB3	2065	ENSG00000065361	Microarray	Functional MTI (Weak)	22942087	validated
mirtarbase	MIMAT0000435	hsa-miR-143-3p	MAPK7	5598	ENSG00000166484	Luciferase reporter assay//Microarray//Northern blot//qRT-PCR//Western blot	Functional MTI	15504739	validated
mirtarbase	MIMAT0000435	hsa-miR-143-3p	MAPK7	5598	ENSG00000166484	qRT-PCR//Western blot	Functional MTI	16966691	validated
mirtarbase	MIMAT0000435	hsa-miR-143-3p	MAPK7	5598	ENSG00000166484	qRT-PCR//Western blot	Functional MTI	16969504	validated
mirtarbase	MIMAT0000435	hsa-miR-143-3p	MAPK7	5598	ENSG00000166484	In situ hybridization//qRT-PCR//Western blot	Functional MTI	17504027	validated
mirtarbase	MIMAT0000435	hsa-miR-143-3p	MAPK7	5598	ENSG00000166484	qRT-PCR//Western blot	Functional MTI	17892514	validated
mirtarbase	MIMAT0000435	hsa-miR-143-3p	MAPK7	5598	ENSG00000166484	Western blot//Luciferase reporter assay//Western blot;Other	Functional MTI	19464056	validated
mirtarbase	MIMAT0000435	hsa-miR-143-3p	MAPK7	5598	ENSG00000166484	Western blot	Functional MTI	19843160	validated
mirtarbase	MIMAT0000435	hsa-miR-143-3p	MAPK7	5598	ENSG00000166484	Luciferase reporter assay//Western blot	Functional MTI	19855844	validated
mirtarbase	MIMAT0000435	hsa-miR-143-3p	MAPK7	5598	ENSG00000166484	Luciferase reporter assay//qRT-PCR//Western blot	Functional MTI	21901135	validated
mirtarbase	MIMAT0000435	hsa-miR-143-3p	MAPK7	5598	ENSG00000166484	Luciferase reporter assay//qRT-PCR//Western blot	Functional MTI	22374674	validated
mirtarbase	MIMAT0000435	hsa-miR-143-3p	MAPK7	5598	ENSG00000166484	Western blot	Functional MTI	23276710	validated
mirtarbase	MIMAT0000435	hsa-miR-143-3p	MAPK7	5598	ENSG00000166484	Microarray	Functional MTI (Weak)	22942087	validated
mirtarbase	MIMAT0000435	hsa-miR-143-3p	MAPK7	5598	ENSG00000166484	qRT-PCR//Western blot	Non-Functional MTI	19157460	validated
mirtarbase	MIMAT0000435	hsa-miR-143-3p	KRAS	3845	ENSG00000133703	Luciferase reporter assay//qRT-PCR//Microarray	Functional MTI	19137007	validated
mirtarbase	MIMAT0000435	hsa-miR-143-3p	KRAS	3845	ENSG00000133703	qRT-PCR//Western blot	Functional MTI	19157460	validated
mirtarbase	MIMAT0000435	hsa-miR-143-3p	KRAS	3845	ENSG00000133703	Luciferase reporter assay//qRT-PCR//Western blot	Functional MTI	23128394	validated
mirtarbase	MIMAT0000435	hsa-miR-143-3p	KRAS	3845	ENSG00000133703	Western blot	Functional MTI	23276710	validated
mirtarbase	MIMAT0000435	hsa-miR-143-3p	ZNF264	9422	ENSG00000083844	PAR-CLIP	Functional MTI (Weak)	20371350	validated
mirtarbase	MIMAT0000435	hsa-miR-143-3p	ZNF264	9422	ENSG00000083844	PAR-CLIP	Functional MTI (Weak)	21572407	validated
mirtarbase	MIMAT0000435	hsa-miR-143-3p	NFIC	4782	ENSG00000141905	PAR-CLIP	Functional MTI (Weak)	23592263	validated
mirtarbase	MIMAT0000435	hsa-miR-143-3p	CD44	960	ENSG00000026508	Luciferase reporter assay//qRT-PCR//Western blot	Functional MTI	23128394	validated
mirtarbase	MIMAT0000435	hsa-miR-143-3p	TRIM71	131405	ENSG00000206557	HITS-CLIP	Functional MTI (Weak)	23824327	validated
mirtarbase	MIMAT0000435	hsa-miR-143-3p	DNMT3A	1788	ENSG00000119772	qRT-PCR//Luciferase reporter assay//Western blot	Functional MTI	19638978	validated
mirtarbase	MIMAT0000435	hsa-miR-143-3p	DNMT3A	1788	ENSG00000119772	Luciferase reporter assay//qRT-PCR//Western blot	Functional MTI	24218337	validated
mirtarbase	MIMAT0000435	hsa-miR-143-3p	COL3A1	1281	ENSG00000168542	In situ hybridization//qRT-PCR//Western blot	Functional MTI	24283360	validated
mirtarbase	MIMAT0000435	hsa-miR-143-3p	COL1A1	1277	ENSG00000108821	Microarray	Functional MTI (Weak)	22942087	validated
mirtarbase	MIMAT0000435	hsa-miR-143-3p	COL1A1	1277	ENSG00000108821	Immunoblot//Luciferase reporter assay//qRT-PCR	Non-Functional MTI	19913496	validated
mirtarbase	MIMAT0000435	hsa-miR-143-3p	SKAP2	8935	ENSG00000005020	HITS-CLIP	Functional MTI (Weak)	23824327	validated
mirtarbase	MIMAT0000435	hsa-miR-143-3p	CTNND1	1500	ENSG00000198561	Microarray	Functional MTI (Weak)	22942087	validated
mirtarbase	MIMAT0000435	hsa-miR-143-3p	SGPL1	8879	ENSG00000166224	PAR-CLIP	Functional MTI (Weak)	23592263	validated
mirtarbase	MIMAT0000435	hsa-miR-143-3p	KLK10	5655	ENSG00000129451	PAR-CLIP	Functional MTI (Weak)	23592263	validated
mirtarbase	MIMAT0000435	hsa-miR-143-3p	PTGS2	5743	ENSG00000073756	Luciferase reporter assay	Functional MTI	21790228	validated
mirtarbase	MIMAT0000435	hsa-miR-143-3p	PTGS2	5743	ENSG00000073756	Luciferase reporter assay//qRT-PCR//Western blot	Functional MTI	24105952	validated
mirtarbase	MIMAT0000435	hsa-miR-143-3p	JAG1	182	ENSG00000101384	Immunoprecipitaion//Luciferase reporter assay//Microarray//qRT-PCR//Western blot	Non-Functional MTI	21685392	validated
mirtarbase	MIMAT0000435	hsa-miR-143-3p	FSCN1	6624	ENSG00000075618	Luciferase reporter assay//qRT-PCR//Western blot	Functional MTI	22457808	validated
mirtarbase	MIMAT0000435	hsa-miR-143-3p	FSCN1	6624	ENSG00000075618	Western blot	Non-Functional MTI	21218087	validated
mirtarbase	MIMAT0000435	hsa-miR-143-3p	IGFBP5	3488	ENSG00000115461	PAR-CLIP	Functional MTI (Weak)	20371350	validated
mirtarbase	MIMAT0000435	hsa-miR-143-3p	MMP13	4322	ENSG00000137745	Western blot;Microarray	Functional MTI	21427707	validated
mirtarbase	MIMAT0000435	hsa-miR-143-3p	MMP13	4322	ENSG00000137745	Luciferase reporter assay	Functional MTI	23732700	validated
mirtarbase	MIMAT0000435	hsa-miR-143-3p	HRAS	3265	ENSG00000174775	Luciferase reporter assay//Northern blot//qRT-PCR	Functional MTI	21276449	validated
mirtarbase	MIMAT0000435	hsa-miR-143-3p	AKT1	207	ENSG00000142208	Luciferase reporter assay//qRT-PCR//Western blot	Functional MTI	23104321	validated
mirtarbase	MIMAT0000435	hsa-miR-143-3p	BBC3	27113	ENSG00000105327	PAR-CLIP	Functional MTI (Weak)	23592263	validated
mirtarbase	MIMAT0000435	hsa-miR-143-3p	BBC3	27113	ENSG00000105327	PAR-CLIP	Functional MTI (Weak)	24398324	validated
mirtarbase	MIMAT0000435	hsa-miR-143-3p	DDX6	1656	ENSG00000110367	Immunofluorescence//Luciferase reporter assay//qRT-PCR//Western blot	Functional MTI	23932921	validated
mirtarbase	MIMAT0000435	hsa-miR-143-3p	ABAT	18	ENSG00000183044	HITS-CLIP	Functional MTI (Weak)	19536157	validated
mirtarbase	MIMAT0000435	hsa-miR-143-3p	ADH5	128	ENSG00000197894	HITS-CLIP	Functional MTI (Weak)	23824327	validated
mirtarbase	MIMAT0000435	hsa-miR-143-3p	XIAP	331	ENSG00000101966	PAR-CLIP	Functional MTI (Weak)	23446348	validated
mirtarbase	MIMAT0000435	hsa-miR-143-3p	XIAP	331	ENSG00000101966	HITS-CLIP	Functional MTI (Weak)	23824327	validated
mirtarbase	MIMAT0000435	hsa-miR-143-3p	KLF5	688	ENSG00000102554	Luciferase reporter assay//qRT-PCR//Western blot	Functional MTI	23128394	validated
mirtarbase	MIMAT0000435	hsa-miR-143-3p	CALM3	808	ENSG00000160014	PAR-CLIP	Functional MTI (Weak)	23446348	validated
mirtarbase	MIMAT0000435	hsa-miR-143-3p	CALM1	808	ENSG00000198668	PAR-CLIP	Functional MTI (Weak)	23446348	validated
mirtarbase	MIMAT0000435	hsa-miR-143-3p	CCR6	1235	ENSG00000112486	HITS-CLIP	Functional MTI (Weak)	23824327	validated
mirtarbase	MIMAT0000435	hsa-miR-143-3p	COL5A1	1289	ENSG00000130635	Microarray	Functional MTI (Weak)	22942087	validated
mirtarbase	MIMAT0000435	hsa-miR-143-3p	COL5A2	1290	ENSG00000204262	Microarray	Functional MTI (Weak)	22942087	validated
mirtarbase	MIMAT0000435	hsa-miR-143-3p	DBT	1629	ENSG00000137992	PAR-CLIP	Functional MTI (Weak)	23446348	validated
mirtarbase	MIMAT0000435	hsa-miR-143-3p	TIMM8A	1678	ENSG00000126953	HITS-CLIP	Functional MTI (Weak)	23824327	validated
mirtarbase	MIMAT0000435	hsa-miR-143-3p	GLUL	2752	ENSG00000135821	HITS-CLIP	Functional MTI (Weak)	19536157	validated
mirtarbase	MIMAT0000435	hsa-miR-143-3p	HK2	3099	ENSG00000159399	Luciferase reporter assay	Functional MTI	22354042	validated
mirtarbase	MIMAT0000435	hsa-miR-143-3p	HK2	3099	ENSG00000159399	Luciferase reporter assay	Functional MTI	22593586	validated
mirtarbase	MIMAT0000435	hsa-miR-143-3p	HK2	3099	ENSG00000159399	Luciferase reporter assay	Functional MTI	22691140	validated
mirtarbase	MIMAT0000435	hsa-miR-143-3p	HK2	3099	ENSG00000159399	Luciferase reporter assay	Functional MTI	23376635	validated
mirtarbase	MIMAT0000435	hsa-miR-143-3p	HK2	3099	ENSG00000159399	Luciferase reporter assay//qRT-PCR//Western blot	Functional MTI	24033605	validated
mirtarbase	MIMAT0000435	hsa-miR-143-3p	HNF4A	3172	ENSG00000101076	Luciferase reporter assay	Functional MTI	23298640	validated
mirtarbase	MIMAT0000435	hsa-miR-143-3p	IGF1R	3480	ENSG00000140443	Immunofluorescence//Immunohistochemistry//LacZ reporter assay//qRT-PCR//Western blot	Functional MTI	25492481	validated
mirtarbase	MIMAT0000435	hsa-miR-143-3p	LIMK1	3984	ENSG00000106683	Luciferase reporter assay//Western blot	Functional MTI	25003638	validated
mirtarbase	MIMAT0000435	hsa-miR-143-3p	SMAD3	4088	ENSG00000166949	Microarray	Functional MTI (Weak)	22942087	validated
mirtarbase	MIMAT0000435	hsa-miR-143-3p	MDM2	4193	ENSG00000135679	Luciferase reporter assay	Functional MTI	22330136	validated
mirtarbase	MIMAT0000435	hsa-miR-143-3p	MT-CO2	4513	ENSG00000198712	Microarray	Functional MTI (Weak)	17875710	validated
mirtarbase	MIMAT0000435	hsa-miR-143-3p	MYO6	4646	ENSG00000196586	Western blot	Functional MTI	19843160	validated
mirtarbase	MIMAT0000435	hsa-miR-143-3p	MYO6	4646	ENSG00000196586	qRT-PCR//Luciferase reporter assay//Western blot	Functional MTI	20353999	validated
mirtarbase	MIMAT0000435	hsa-miR-143-3p	NFYB	4801	ENSG00000120837	PAR-CLIP	Functional MTI (Weak)	21572407	validated
mirtarbase	MIMAT0000435	hsa-miR-143-3p	NPR1	4881	ENSG00000169418	HITS-CLIP	Functional MTI (Weak)	23824327	validated
mirtarbase	MIMAT0000435	hsa-miR-143-3p	SERPINE1	5054	ENSG00000106366	Immunoblot//Luciferase reporter assay//qRT-PCR//Western blot	Functional MTI	22108519	validated
mirtarbase	MIMAT0000435	hsa-miR-143-3p	PAPPA	5069	ENSG00000182752	PAR-CLIP	Functional MTI (Weak)	22100165	validated
mirtarbase	MIMAT0000435	hsa-miR-143-3p	PDGFRA	5156	ENSG00000134853	Microarray	Functional MTI (Weak)	22942087	validated
mirtarbase	MIMAT0000435	hsa-miR-143-3p	MAPK1	5594	ENSG00000100030	PAR-CLIP	Functional MTI (Weak)	21572407	validated
mirtarbase	MIMAT0000435	hsa-miR-143-3p	MAPK1	5594	ENSG00000100030	Microarray	Functional MTI (Weak)	22942087	validated
mirtarbase	MIMAT0000435	hsa-miR-143-3p	MAPK1	5594	ENSG00000100030	PAR-CLIP	Functional MTI (Weak)	23446348	validated
mirtarbase	MIMAT0000435	hsa-miR-143-3p	RPS27	6232	ENSG00000177954	PAR-CLIP	Functional MTI (Weak)	20371350	validated
mirtarbase	MIMAT0000435	hsa-miR-143-3p	RPS27	6232	ENSG00000177954	PAR-CLIP	Functional MTI (Weak)	21572407	validated
mirtarbase	MIMAT0000435	hsa-miR-143-3p	RPS27	6232	ENSG00000177954	PAR-CLIP	Functional MTI (Weak)	22012620	validated
mirtarbase	MIMAT0000435	hsa-miR-143-3p	RREB1	6239	ENSG00000124782	Immunohistochemistry//Luciferase reporter assay//qRT-PCR//Western blot	Functional MTI	22751122	validated
mirtarbase	MIMAT0000435	hsa-miR-143-3p	SDC1	6382	ENSG00000115884	Luciferase reporter assay//qRT-PCR//Western blot	Functional MTI	24722758	validated
mirtarbase	MIMAT0000435	hsa-miR-143-3p	MAP3K7	6885	ENSG00000135341	Microarray	Functional MTI (Weak)	22942087	validated
mirtarbase	MIMAT0000435	hsa-miR-143-3p	TFPI	7035	ENSG00000003436	PAR-CLIP	Functional MTI (Weak)	23592263	validated
mirtarbase	MIMAT0000435	hsa-miR-143-3p	TNF	7124	ENSG00000206439	Luciferase reporter assay//qRT-PCR	Functional MTI	23804075	validated
mirtarbase	MIMAT0000435	hsa-miR-143-3p	TNF	7124	ENSG00000228978	Luciferase reporter assay//qRT-PCR	Functional MTI	23804075	validated
mirtarbase	MIMAT0000435	hsa-miR-143-3p	TNF	7124	ENSG00000204490	Luciferase reporter assay//qRT-PCR	Functional MTI	23804075	validated
mirtarbase	MIMAT0000435	hsa-miR-143-3p	TNF	7124	ENSG00000230108	Luciferase reporter assay//qRT-PCR	Functional MTI	23804075	validated
mirtarbase	MIMAT0000435	hsa-miR-143-3p	TNF	7124	ENSG00000223952	Luciferase reporter assay//qRT-PCR	Functional MTI	23804075	validated
mirtarbase	MIMAT0000435	hsa-miR-143-3p	TNF	7124	ENSG00000228321	Luciferase reporter assay//qRT-PCR	Functional MTI	23804075	validated
mirtarbase	MIMAT0000435	hsa-miR-143-3p	TNF	7124	ENSG00000228849	Luciferase reporter assay//qRT-PCR	Functional MTI	23804075	validated
mirtarbase	MIMAT0000435	hsa-miR-143-3p	TNF	7124	ENSG00000232810	Luciferase reporter assay//qRT-PCR	Functional MTI	23804075	validated
mirtarbase	MIMAT0000435	hsa-miR-143-3p	NR2C2	7182	ENSG00000177463	Luciferase reporter assay//qRT-PCR//Western blot	Functional MTI	24105952	validated
mirtarbase	MIMAT0000435	hsa-miR-143-3p	UBE2V2	7336	ENSG00000169139	HITS-CLIP	Functional MTI (Weak)	23824327	validated
mirtarbase	MIMAT0000435	hsa-miR-143-3p	UCK2	7371	ENSG00000143179	PAR-CLIP	Functional MTI (Weak)	23592263	validated
mirtarbase	MIMAT0000435	hsa-miR-143-3p	SLC25A16	8034	ENSG00000122912	HITS-CLIP	Functional MTI (Weak)	22927820	validated
mirtarbase	MIMAT0000435	hsa-miR-143-3p	SLC25A16	8034	ENSG00000122912	HITS-CLIP	Functional MTI (Weak)	23824327	validated
mirtarbase	MIMAT0000435	hsa-miR-143-3p	YARS	8565	ENSG00000134684	PAR-CLIP	Functional MTI (Weak)	23592263	validated
mirtarbase	MIMAT0000435	hsa-miR-143-3p	LRAT	9227	ENSG00000121207	HITS-CLIP	Functional MTI (Weak)	22927820	validated
mirtarbase	MIMAT0000435	hsa-miR-143-3p	LRAT	9227	ENSG00000121207	HITS-CLIP	Functional MTI (Weak)	23824327	validated
mirtarbase	MIMAT0000435	hsa-miR-143-3p	ADAMTS4	9507	ENSG00000158859	PAR-CLIP	Functional MTI (Weak)	23446348	validated
mirtarbase	MIMAT0000435	hsa-miR-143-3p	ADAMTS4	9507	ENSG00000158859	HITS-CLIP	Functional MTI (Weak)	23824327	validated
mirtarbase	MIMAT0000435	hsa-miR-143-3p	SECISBP2L	9728	ENSG00000138593	PAR-CLIP	Functional MTI (Weak)	20371350	validated
mirtarbase	MIMAT0000435	hsa-miR-143-3p	SECISBP2L	9728	ENSG00000138593	PAR-CLIP	Functional MTI (Weak)	21572407	validated
mirtarbase	MIMAT0000435	hsa-miR-143-3p	SECISBP2L	9728	ENSG00000138593	PAR-CLIP	Functional MTI (Weak)	23592263	validated
mirtarbase	MIMAT0000435	hsa-miR-143-3p	C1orf61	10485	ENSG00000125462	PAR-CLIP	Functional MTI (Weak)	22100165	validated
mirtarbase	MIMAT0000435	hsa-miR-143-3p	DCTN6	10671	ENSG00000104671	HITS-CLIP	Functional MTI (Weak)	23824327	validated
mirtarbase	MIMAT0000435	hsa-miR-143-3p	NCKAP1	10787	ENSG00000061676	PAR-CLIP	Functional MTI (Weak)	23592263	validated
mirtarbase	MIMAT0000435	hsa-miR-143-3p	RER1	11079	ENSG00000157916	PAR-CLIP	Functional MTI (Weak)	23592263	validated
mirtarbase	MIMAT0000435	hsa-miR-143-3p	GGA2	23062	ENSG00000103365	PAR-CLIP	Functional MTI (Weak)	22012620	validated
mirtarbase	MIMAT0000435	hsa-miR-143-3p	KIAA0930	23313	ENSG00000100364	HITS-CLIP	Functional MTI (Weak)	23824327	validated
mirtarbase	MIMAT0000435	hsa-miR-143-3p	MYCBP	26292	ENSG00000214114	HITS-CLIP	Functional MTI (Weak)	23824327	validated
mirtarbase	MIMAT0000435	hsa-miR-143-3p	RRP7A	27341	ENSG00000189306	HITS-CLIP	Functional MTI (Weak)	21572407	validated
mirtarbase	MIMAT0000435	hsa-miR-143-3p	COMMD2	51122	ENSG00000114744	PAR-CLIP	Functional MTI (Weak)	20371350	validated
mirtarbase	MIMAT0000435	hsa-miR-143-3p	IER5	51278	ENSG00000162783	PAR-CLIP	Functional MTI (Weak)	20371350	validated
mirtarbase	MIMAT0000435	hsa-miR-143-3p	CMPK1	51727	ENSG00000162368	PAR-CLIP	Functional MTI (Weak)	23446348	validated
mirtarbase	MIMAT0000435	hsa-miR-143-3p	SLC35F6	54978	ENSG00000213699	HITS-CLIP	Functional MTI (Weak)	23824327	validated
mirtarbase	MIMAT0000435	hsa-miR-143-3p	PNPO	55163	ENSG00000108439	HITS-CLIP	Functional MTI (Weak)	19536157	validated
mirtarbase	MIMAT0000435	hsa-miR-143-3p	ELP2	55250	ENSG00000134759	HITS-CLIP	Functional MTI (Weak)	23824327	validated
mirtarbase	MIMAT0000435	hsa-miR-143-3p	FGD6	55785	ENSG00000180263	HITS-CLIP	Functional MTI (Weak)	23824327	validated
mirtarbase	MIMAT0000435	hsa-miR-143-3p	STOX2	56977	ENSG00000173320	PAR-CLIP	Functional MTI (Weak)	20371350	validated
mirtarbase	MIMAT0000435	hsa-miR-143-3p	STOX2	56977	ENSG00000173320	PAR-CLIP	Functional MTI (Weak)	21572407	validated
mirtarbase	MIMAT0000435	hsa-miR-143-3p	RAB22A	57403	ENSG00000124209	PAR-CLIP	Functional MTI (Weak)	21572407	validated
mirtarbase	MIMAT0000435	hsa-miR-143-3p	RAB22A	57403	ENSG00000124209	PAR-CLIP	Functional MTI (Weak)	23592263	validated
mirtarbase	MIMAT0000435	hsa-miR-143-3p	PLEKHA1	59338	ENSG00000107679	HITS-CLIP	Functional MTI (Weak)	23824327	validated
mirtarbase	MIMAT0000435	hsa-miR-143-3p	FNDC3B	64778	ENSG00000075420	Luciferase reporter assay//qRT-PCR//Western blot	Functional MTI	19472311	validated
mirtarbase	MIMAT0000435	hsa-miR-143-3p	TAF1D	79101	ENSG00000166012	PAR-CLIP	Functional MTI (Weak)	23592263	validated
mirtarbase	MIMAT0000435	hsa-miR-143-3p	TAF1D	79101	ENSG00000166012	HITS-CLIP	Functional MTI (Weak)	23706177	validated
mirtarbase	MIMAT0000435	hsa-miR-143-3p	LRRC2	79442	ENSG00000163827	HITS-CLIP	Functional MTI (Weak)	23824327	validated
mirtarbase	MIMAT0000435	hsa-miR-143-3p	CERS4	79603	ENSG00000090661	HITS-CLIP	Functional MTI (Weak)	23824327	validated
mirtarbase	MIMAT0000435	hsa-miR-143-3p	NUBPL	80224	ENSG00000151413	HITS-CLIP	Functional MTI (Weak)	23824327	validated
mirtarbase	MIMAT0000435	hsa-miR-143-3p	VOPP1	81552	ENSG00000154978	PAR-CLIP	Functional MTI (Weak)	22100165	validated
mirtarbase	MIMAT0000435	hsa-miR-143-3p	USP42	84132	ENSG00000106346	PAR-CLIP	Functional MTI (Weak)	20371350	validated
mirtarbase	MIMAT0000435	hsa-miR-143-3p	USP42	84132	ENSG00000106346	PAR-CLIP	Functional MTI (Weak)	21572407	validated
mirtarbase	MIMAT0000435	hsa-miR-143-3p	USP42	84132	ENSG00000106346	PAR-CLIP	Functional MTI (Weak)	23446348	validated
mirtarbase	MIMAT0000435	hsa-miR-143-3p	FAXC	84553	ENSG00000146267	HITS-CLIP	Functional MTI (Weak)	21572407	validated
mirtarbase	MIMAT0000435	hsa-miR-143-3p	FAXC	84553	ENSG00000146267	HITS-CLIP	Functional MTI (Weak)	23824327	validated
mirtarbase	MIMAT0000435	hsa-miR-143-3p	MYPN	84665	ENSG00000138347	HITS-CLIP	Functional MTI (Weak)	23706177	validated
mirtarbase	MIMAT0000435	hsa-miR-143-3p	BTF3L4	91408	ENSG00000134717	PAR-CLIP	Functional MTI (Weak)	20371350	validated
mirtarbase	MIMAT0000435	hsa-miR-143-3p	BTF3L4	91408	ENSG00000134717	PAR-CLIP	Functional MTI (Weak)	21572407	validated
mirtarbase	MIMAT0000435	hsa-miR-143-3p	ANKRD9	122416	ENSG00000156381	HITS-CLIP	Functional MTI (Weak)	23824327	validated
mirtarbase	MIMAT0000435	hsa-miR-143-3p	ZNF440	126070	ENSG00000171295	HITS-CLIP	Functional MTI (Weak)	23824327	validated
mirtarbase	MIMAT0000435	hsa-miR-143-3p	ZNF573	126231	ENSG00000189144	HITS-CLIP	Functional MTI (Weak)	23824327	validated
mirtarbase	MIMAT0000435	hsa-miR-143-3p	SAMD8	142891	ENSG00000156671	PAR-CLIP	Functional MTI (Weak)	23446348	validated
mirtarbase	MIMAT0000435	hsa-miR-143-3p	SLC2A14	144195	ENSG00000173262	PAR-CLIP	Functional MTI (Weak)	23592263	validated
mirtarbase	MIMAT0000435	hsa-miR-143-3p	FAM120AOS	158293	ENSG00000188938	PAR-CLIP	Functional MTI (Weak)	22100165	validated
mirtarbase	MIMAT0000435	hsa-miR-143-3p	MIER3	166968	ENSG00000155545	HITS-CLIP	Functional MTI (Weak)	23313552	validated
mirtarbase	MIMAT0000435	hsa-miR-143-3p	GXYLT1	283464	ENSG00000151233	PAR-CLIP	Functional MTI (Weak)	23592263	validated
mirtarbase	MIMAT0000435	hsa-miR-143-3p	GXYLT1	283464	ENSG00000151233	PAR-CLIP	Functional MTI (Weak)	24398324	validated
mirtarbase	MIMAT0000435	hsa-miR-143-3p	FAM71F2	346653	ENSG00000205085	HITS-CLIP	Functional MTI (Weak)	23824327	validated
mirtarbase	MIMAT0000435	hsa-miR-143-3p	SFT2D2	375035	ENSG00000213064	HITS-CLIP	Functional MTI (Weak)	23313552	validated
mirtarbase	MIMAT0000435	hsa-miR-143-3p	IL10RB	3588	ENSG00000243646	HITS-CLIP	Functional MTI (Weak)	23824327	validated
mirtarbase	MIMAT0000435	hsa-miR-143-3p	RBM27	54439	ENSG00000091009	PAR-CLIP	Functional MTI (Weak)	21572407	validated
mirtarbase	MIMAT0000435	hsa-miR-143-3p	RBM27	54439	ENSG00000091009	PAR-CLIP	Functional MTI (Weak)	23592263	validated
mirtarbase	MIMAT0000435	hsa-miR-143-3p	SYT7	9066	ENSG00000011347	PAR-CLIP	Functional MTI (Weak)	23592263	validated
mirtarbase	MIMAT0000435	hsa-miR-143-3p	ZBTB44	29068	ENSG00000196323	PAR-CLIP	Functional MTI (Weak)	21572407	validated
mirtarbase	MIMAT0000435	hsa-miR-143-3p	ZBTB44	29068	ENSG00000196323	HITS-CLIP	Functional MTI (Weak)	23313552	validated
mirtarbase	MIMAT0000435	hsa-miR-143-3p	ZNF429	353088	ENSG00000197013	HITS-CLIP	Functional MTI (Weak)	23824327	validated
mirtarbase	MIMAT0000435	hsa-miR-143-3p	SLC25A25	114789	ENSG00000148339	PAR-CLIP	Functional MTI (Weak)	23592263	validated
mirtarbase	MIMAT0000435	hsa-miR-143-3p	CENPP	401541	ENSG00000188312	PAR-CLIP	Functional MTI (Weak)	20371350	validated
mirtarbase	MIMAT0000435	hsa-miR-143-3p	ACOT9	23597	ENSG00000123130	HITS-CLIP	Functional MTI (Weak)	22927820	validated
mirtarbase	MIMAT0000435	hsa-miR-143-3p	GLRA3	8001	ENSG00000145451	PAR-CLIP	Functional MTI (Weak)	23592263	validated
mirtarbase	MIMAT0000435	hsa-miR-143-3p	TUBB2A	7280	ENSG00000137267	PAR-CLIP	Functional MTI (Weak)	20371350	validated
mirtarbase	MIMAT0000435	hsa-miR-143-3p	TUBB2A	7280	ENSG00000137267	PAR-CLIP	Functional MTI (Weak)	21572407	validated
mirtarbase	MIMAT0000435	hsa-miR-143-3p	TUBB2A	7280	ENSG00000137267	PAR-CLIP	Functional MTI (Weak)	24398324	validated
mirtarbase	MIMAT0000435	hsa-miR-143-3p	PLEKHM3	389072	ENSG00000178385	PAR-CLIP	Functional MTI (Weak)	23592263	validated
mirtarbase	MIMAT0000435	hsa-miR-143-3p	NAPEPLD	222236	ENSG00000161048	PAR-CLIP	Functional MTI (Weak)	22100165	validated
mirtarbase	MIMAT0000435	hsa-miR-143-3p	ORAI2	80228	ENSG00000160991	HITS-CLIP	Functional MTI (Weak)	21572407	validated
mirtarbase	MIMAT0000435	hsa-miR-143-3p	PRR23A	729627	ENSG00000206260	HITS-CLIP	Functional MTI (Weak)	23824327	validated
mirtarbase	MIMAT0000435	hsa-miR-143-3p	FHIT	2272	ENSG00000189283	Luciferase reporter assay	Functional MTI	21711110	validated
mirtarbase	MIMAT0000435	hsa-miR-143-3p	ZNF607	84775	ENSG00000198182	PAR-CLIP	Functional MTI (Weak)	22291592	validated
mirtarbase	MIMAT0000435	hsa-miR-143-3p	KAT7	11143	ENSG00000136504	PAR-CLIP	Functional MTI (Weak)	23592263	validated
mirtarbase	MIMAT0000435	hsa-miR-143-3p	ENO4	387712	ENSG00000188316	PAR-CLIP	Functional MTI (Weak)	23446348	validated
mirtarbase	MIMAT0000435	hsa-miR-143-3p	IL13RA1	3597	ENSG00000131724	qRT-PCR//Western blot	Functional MTI	23965966	validated
mirtarbase	MIMAT0000435	hsa-miR-143-3p	YWHAB	7529	ENSG00000166913	HITS-CLIP	Functional MTI (Weak)	21572407	validated
mirtarbase	MIMAT0000435	hsa-miR-143-3p	YWHAB	7529	ENSG00000166913	PAR-CLIP	Functional MTI (Weak)	22012620	validated
mirtarbase	MIMAT0000435	hsa-miR-143-3p	BRAF	673	ENSG00000157764	Luciferase reporter assay//qRT-PCR//Western blot	Functional MTI	23128394	validated
mirtarbase	MIMAT0000435	hsa-miR-143-3p	SCN2B	6327	ENSG00000149575	HITS-CLIP	Functional MTI (Weak)	23824327	validated
mirtarbase	MIMAT0000435	hsa-miR-143-3p	CHST10	9486	ENSG00000115526	Microarray	Functional MTI (Weak)	22942087	validated
mirtarbase	MIMAT0000435	hsa-miR-143-3p	SPTLC2	9517	ENSG00000100596	PAR-CLIP	Functional MTI (Weak)	23446348	validated
mirtarbase	MIMAT0000435	hsa-miR-143-3p	OAS3	4940	ENSG00000111331	HITS-CLIP	Functional MTI (Weak)	23824327	validated
mirtarbase	MIMAT0000435	hsa-miR-143-3p	PPP2R5E	5529	ENSG00000154001	PAR-CLIP	Functional MTI (Weak)	23592263	validated
mirtarbase	MIMAT0000435	hsa-miR-143-3p	SLC30A9	10463	ENSG00000014824	PAR-CLIP	Functional MTI (Weak)	20371350	validated
mirtarbase	MIMAT0000435	hsa-miR-143-3p	NUDT3	11165	ENSG00000272325	HITS-CLIP	Functional MTI (Weak)	23824327	validated
mirtarbase	MIMAT0000435	hsa-miR-143-3p	GALNT6	11226	ENSG00000139629	HITS-CLIP	Functional MTI (Weak)	23824327	validated
mirtarbase	MIMAT0000435	hsa-miR-143-3p	IKZF3	22806	ENSG00000161405	HITS-CLIP	Functional MTI (Weak)	23824327	validated
mirtarbase	MIMAT0000435	hsa-miR-143-3p	PRRC2B	84726	ENSG00000130723	PAR-CLIP	Functional MTI (Weak)	23592263	validated
mirtarbase	MIMAT0000435	hsa-miR-143-3p	TTC38	55020	ENSG00000075234	HITS-CLIP	Functional MTI (Weak)	23824327	validated
mirtarbase	MIMAT0000435	hsa-miR-143-3p	THAP1	55145	ENSG00000131931	HITS-CLIP	Functional MTI (Weak)	23824327	validated
mirtarbase	MIMAT0000435	hsa-miR-143-3p	ZNF277	11179	ENSG00000198839	PAR-CLIP	Functional MTI (Weak)	20371350	validated
mirtarbase	MIMAT0000435	hsa-miR-143-3p	C1orf50	79078	ENSG00000164008	HITS-CLIP	Functional MTI (Weak)	23824327	validated
mirtarbase	MIMAT0000435	hsa-miR-143-3p	CSRNP2	81566	ENSG00000110925	PAR-CLIP	Functional MTI (Weak)	23592263	validated
mirtarbase	MIMAT0000435	hsa-miR-143-3p	RAB33B	83452	ENSG00000172007	HITS-CLIP	Functional MTI (Weak)	23313552	validated
mirtarbase	MIMAT0000435	hsa-miR-143-3p	PHAX	51808	ENSG00000164902	PAR-CLIP	Functional MTI (Weak)	20371350	validated
mirtarbase	MIMAT0000435	hsa-miR-143-3p	PHAX	51808	ENSG00000164902	PAR-CLIP	Functional MTI (Weak)	23446348	validated
mirtarbase	MIMAT0000435	hsa-miR-143-3p	SLC25A33	84275	ENSG00000171612	HITS-CLIP	Functional MTI (Weak)	23824327	validated
mirtarbase	MIMAT0000435	hsa-miR-143-3p	ZC3HAV1L	92092	ENSG00000146858	PAR-CLIP	Functional MTI (Weak)	23592263	validated
mirtarbase	MIMAT0000435	hsa-miR-143-3p	PPIL4	85313	ENSG00000131013	HITS-CLIP	Functional MTI (Weak)	23313552	validated
mirtarbase	MIMAT0000435	hsa-miR-143-3p	CREG2	200407	ENSG00000175874	HITS-CLIP	Functional MTI (Weak)	23824327	validated
mirtarbase	MIMAT0000435	hsa-miR-143-3p	RUNDC1	146923	ENSG00000198863	HITS-CLIP	Functional MTI (Weak)	23824327	validated
mirtarbase	MIMAT0000435	hsa-miR-143-3p	OR7D2	162998	ENSG00000188000	PAR-CLIP	Functional MTI (Weak)	23446348	validated
mirtarbase	MIMAT0000435	hsa-miR-143-3p	MACC1	346389	ENSG00000183742	Luciferase reporter assay//qRT-PCR//Western blot	Functional MTI	22533346	validated
mirtarbase	MIMAT0000435	hsa-miR-143-3p	LRIT3	345193	ENSG00000183423	PAR-CLIP	Functional MTI (Weak)	22100165	validated
mirtarbase	MIMAT0000435	hsa-miR-143-3p	GTF2H5	404672	ENSG00000272047	HITS-CLIP	Functional MTI (Weak)	23824327	validated
mirtarbase	MIMAT0000435	hsa-miR-143-3p	RPS19	6223	ENSG00000105372	HITS-CLIP	Functional MTI (Weak)	23313552	validated
mirtarbase	MIMAT0000435	hsa-miR-143-3p	HAAO	23498	ENSG00000162882	PAR-CLIP	Functional MTI (Weak)	23592263	validated
mirtarbase	MIMAT0000435	hsa-miR-143-3p	PGLS	25796	ENSG00000130313	PAR-CLIP	Functional MTI (Weak)	22100165	validated
mirtarbase	MIMAT0000435	hsa-miR-143-3p	CASP5	838	ENSG00000137757	PAR-CLIP	Functional MTI (Weak)	22100165	validated
mirtarbase	MIMAT0000435	hsa-miR-143-3p	GJD2	57369	ENSG00000159248	HITS-CLIP	Functional MTI (Weak)	22927820	validated
mirtarbase	MIMAT0000435	hsa-miR-143-3p	HYPK	25764	ENSG00000242028	HITS-CLIP	Functional MTI (Weak)	23824327	validated
mirtarbase	MIMAT0000435	hsa-miR-143-3p	FSD2	123722	ENSG00000186628	HITS-CLIP	Functional MTI (Weak)	23824327	validated
mirtarbase	MIMAT0000435	hsa-miR-143-3p	NAPEPLD	222236	ENSG00000275723	PAR-CLIP	Functional MTI (Weak)	22100165	validated
mirtarbase	MIMAT0000435	hsa-miR-143-3p	HRAS	3265	ENSG00000276536	Luciferase reporter assay//Northern blot//qRT-PCR	Functional MTI	21276449	validated
mirtarbase	MIMAT0000435	hsa-miR-143-3p	C2orf15	150590	ENSG00000273045	HITS-CLIP	Functional MTI (Weak)	23824327	validated
mirtarbase	MIMAT0000435	hsa-miR-143-3p	DYT10	50818		Luciferase reporter assay	Functional MTI	24070896	validated
mirtarbase	MIMAT0000435	hsa-miR-143-3p	FAM71F2	346653	ENSG00000283368	HITS-CLIP	Functional MTI (Weak)	23824327	validated
mirtarbase	MIMAT0000757	hsa-miR-151a-3p	MCL1	4170	ENSG00000143384	Sequencing//PAR-CLIP	Functional MTI (Weak)	20371350	validated
mirtarbase	MIMAT0000757	hsa-miR-151a-3p	MCL1	4170	ENSG00000143384	PAR-CLIP	Functional MTI (Weak)	21572407	validated
mirtarbase	MIMAT0000757	hsa-miR-151a-3p	MCL1	4170	ENSG00000143384	PAR-CLIP	Functional MTI (Weak)	23446348	validated
mirtarbase	MIMAT0000757	hsa-miR-151a-3p	MCL1	4170	ENSG00000143384	PAR-CLIP	Functional MTI (Weak)	24398324	validated
mirtarbase	MIMAT0000757	hsa-miR-151a-3p	UHMK1	127933	ENSG00000152332	PAR-CLIP	Functional MTI (Weak)	23592263	validated
mirtarbase	MIMAT0000757	hsa-miR-151a-3p	IKBKB	3551	ENSG00000104365	CLASH	Functional MTI (Weak)	23622248	validated
mirtarbase	MIMAT0000757	hsa-miR-151a-3p	EFNA3	1944	ENSG00000143590	PAR-CLIP	Functional MTI (Weak)	20371350	validated
mirtarbase	MIMAT0000757	hsa-miR-151a-3p	NTRK3	4916	ENSG00000140538	Luciferase reporter assay	Functional MTI	21143953	validated
mirtarbase	MIMAT0000757	hsa-miR-151a-3p	HADH	3033	ENSG00000138796	CLASH	Functional MTI (Weak)	23622248	validated
mirtarbase	MIMAT0000757	hsa-miR-151a-3p	TSKU	25987	ENSG00000182704	PAR-CLIP	Functional MTI (Weak)	24398324	validated
mirtarbase	MIMAT0000757	hsa-miR-151a-3p	ANKRD52	283373	ENSG00000139645	PAR-CLIP	Functional MTI (Weak)	20371350	validated
mirtarbase	MIMAT0000757	hsa-miR-151a-3p	CCNE1	898	ENSG00000105173	Luciferase reporter assay	Functional MTI	23416081	validated
mirtarbase	MIMAT0000757	hsa-miR-151a-3p	HIF1A	3091	ENSG00000100644	PAR-CLIP	Functional MTI (Weak)	21572407	validated
mirtarbase	MIMAT0000757	hsa-miR-151a-3p	ACP1	52	ENSG00000143727	CLASH	Functional MTI (Weak)	23622248	validated
mirtarbase	MIMAT0000757	hsa-miR-151a-3p	TNPO1	3842	ENSG00000083312	PAR-CLIP	Functional MTI (Weak)	22012620	validated
mirtarbase	MIMAT0000757	hsa-miR-151a-3p	MEGF9	1955	ENSG00000106780	Sequencing	Functional MTI (Weak)	20371350	validated
mirtarbase	MIMAT0000757	hsa-miR-151a-3p	FRK	2444	ENSG00000111816	PAR-CLIP	Functional MTI (Weak)	20371350	validated
mirtarbase	MIMAT0000757	hsa-miR-151a-3p	FRK	2444	ENSG00000111816	PAR-CLIP	Functional MTI (Weak)	23446348	validated
mirtarbase	MIMAT0000757	hsa-miR-151a-3p	IREB2	3658	ENSG00000136381	PAR-CLIP	Functional MTI (Weak)	23446348	validated
mirtarbase	MIMAT0000757	hsa-miR-151a-3p	KCNJ6	3763	ENSG00000157542	PAR-CLIP//HITS-CLIP	Functional MTI (Weak)	21572407	validated
mirtarbase	MIMAT0000757	hsa-miR-151a-3p	KCNJ6	3763	ENSG00000157542	PAR-CLIP	Functional MTI (Weak)	23446348	validated
mirtarbase	MIMAT0000757	hsa-miR-151a-3p	KCNJ6	3763	ENSG00000157542	HITS-CLIP	Functional MTI (Weak)	23824327	validated
mirtarbase	MIMAT0000757	hsa-miR-151a-3p	MAP1B	4131	ENSG00000131711	PAR-CLIP	Functional MTI (Weak)	20371350	validated
mirtarbase	MIMAT0000757	hsa-miR-151a-3p	PURB	5814	ENSG00000146676	PAR-CLIP	Functional MTI (Weak)	21572407	validated
mirtarbase	MIMAT0000757	hsa-miR-151a-3p	RNF4	6047	ENSG00000063978	CLASH	Functional MTI (Weak)	23622248	validated
mirtarbase	MIMAT0000757	hsa-miR-151a-3p	SLC6A6	6533	ENSG00000131389	HITS-CLIP	Functional MTI (Weak)	23824327	validated
mirtarbase	MIMAT0000757	hsa-miR-151a-3p	TCOF1	6949	ENSG00000070814	CLASH	Functional MTI (Weak)	23622248	validated
mirtarbase	MIMAT0000757	hsa-miR-151a-3p	ZNF711	7552	ENSG00000147180	CLASH	Functional MTI (Weak)	23622248	validated
mirtarbase	MIMAT0000757	hsa-miR-151a-3p	EIF3B	8662	ENSG00000106263	CLASH	Functional MTI (Weak)	23622248	validated
mirtarbase	MIMAT0000757	hsa-miR-151a-3p	SH3BP5	9467	ENSG00000131370	PAR-CLIP	Functional MTI (Weak)	22291592	validated
mirtarbase	MIMAT0000757	hsa-miR-151a-3p	PUM1	9698	ENSG00000134644	Sequencing	Functional MTI (Weak)	20371350	validated
mirtarbase	MIMAT0000757	hsa-miR-151a-3p	MLEC	9761	ENSG00000110917	PAR-CLIP	Functional MTI (Weak)	22012620	validated
mirtarbase	MIMAT0000757	hsa-miR-151a-3p	ZBTB24	9841	ENSG00000112365	Sequencing	Functional MTI (Weak)	20371350	validated
mirtarbase	MIMAT0000757	hsa-miR-151a-3p	MED13	9969	ENSG00000108510	Sequencing	Functional MTI (Weak)	20371350	validated
mirtarbase	MIMAT0000757	hsa-miR-151a-3p	YWHAQ	10971	ENSG00000134308	PAR-CLIP	Functional MTI (Weak)	20371350	validated
mirtarbase	MIMAT0000757	hsa-miR-151a-3p	HNRNPUL1	11100	ENSG00000105323	CLASH	Functional MTI (Weak)	23622248	validated
mirtarbase	MIMAT0000757	hsa-miR-151a-3p	GLMN	11146	ENSG00000174842	Sequencing	Functional MTI (Weak)	20371350	validated
mirtarbase	MIMAT0000757	hsa-miR-151a-3p	FKBP15	23307	ENSG00000119321	PAR-CLIP	Functional MTI (Weak)	22012620	validated
mirtarbase	MIMAT0000757	hsa-miR-151a-3p	RYBP	23429	ENSG00000163602	PAR-CLIP	Functional MTI (Weak)	22100165	validated
mirtarbase	MIMAT0000757	hsa-miR-151a-3p	KBTBD2	25948	ENSG00000170852	Sequencing	Functional MTI (Weak)	20371350	validated
mirtarbase	MIMAT0000757	hsa-miR-151a-3p	FBXO5	26271	ENSG00000112029	Sequencing	Functional MTI (Weak)	20371350	validated
mirtarbase	MIMAT0000757	hsa-miR-151a-3p	DIEXF	27042	ENSG00000117597	Sequencing	Functional MTI (Weak)	20371350	validated
mirtarbase	MIMAT0000757	hsa-miR-151a-3p	MBTD1	54799	ENSG00000011258	Sequencing	Functional MTI (Weak)	20371350	validated
mirtarbase	MIMAT0000757	hsa-miR-151a-3p	NDE1	54820	ENSG00000072864	CLASH	Functional MTI (Weak)	23622248	validated
mirtarbase	MIMAT0000757	hsa-miR-151a-3p	RNF125	54941	ENSG00000101695	CLASH	Functional MTI (Weak)	23622248	validated
mirtarbase	MIMAT0000757	hsa-miR-151a-3p	SPRYD7	57213	ENSG00000123178	Sequencing	Functional MTI (Weak)	20371350	validated
mirtarbase	MIMAT0000757	hsa-miR-151a-3p	USP36	57602	ENSG00000055483	CLASH	Functional MTI (Weak)	23622248	validated
mirtarbase	MIMAT0000757	hsa-miR-151a-3p	WNK3	65267	ENSG00000196632	PAR-CLIP	Functional MTI (Weak)	21572407	validated
mirtarbase	MIMAT0000757	hsa-miR-151a-3p	SETD7	80854	ENSG00000145391	Sequencing	Functional MTI (Weak)	20371350	validated
mirtarbase	MIMAT0000757	hsa-miR-151a-3p	RPUSD4	84881	ENSG00000165526	Sequencing	Functional MTI (Weak)	20371350	validated
mirtarbase	MIMAT0000757	hsa-miR-151a-3p	CASC4	113201	ENSG00000166734	Sequencing	Functional MTI (Weak)	20371350	validated
mirtarbase	MIMAT0000757	hsa-miR-151a-3p	EMB	133418	ENSG00000170571	CLASH	Functional MTI (Weak)	23622248	validated
mirtarbase	MIMAT0000757	hsa-miR-151a-3p	IFNLR1	163702	ENSG00000185436	PAR-CLIP	Functional MTI (Weak)	23592263	validated
mirtarbase	MIMAT0000757	hsa-miR-151a-3p	STXBP4	252983	ENSG00000166263	PAR-CLIP	Functional MTI (Weak)	22012620	validated
mirtarbase	MIMAT0000757	hsa-miR-151a-3p	ZBTB38	253461	ENSG00000177311	HITS-CLIP	Functional MTI (Weak)	23824327	validated
mirtarbase	MIMAT0000757	hsa-miR-151a-3p	ZNF763	284390	ENSG00000197054	Luciferase reporter assay	Non-Functional MTI	20591824	validated
mirtarbase	MIMAT0000757	hsa-miR-151a-3p	CYP4V2	285440	ENSG00000145476	PAR-CLIP	Functional MTI (Weak)	22100165	validated
mirtarbase	MIMAT0000757	hsa-miR-151a-3p	SFT2D2	375035	ENSG00000213064	PAR-CLIP	Functional MTI (Weak)	23446348	validated
mirtarbase	MIMAT0000757	hsa-miR-151a-3p	RBM43	375287	ENSG00000184898	PAR-CLIP	Functional MTI (Weak)	22012620	validated
mirtarbase	MIMAT0000757	hsa-miR-151a-3p	LIN28B	389421	ENSG00000187772	Sequencing	Functional MTI (Weak)	20371350	validated
mirtarbase	MIMAT0000757	hsa-miR-151a-3p	PIM3	415116	ENSG00000198355	CLASH	Functional MTI (Weak)	23622248	validated
mirtarbase	MIMAT0000757	hsa-miR-151a-3p	ZNF772	400720	ENSG00000197128	PAR-CLIP	Functional MTI (Weak)	20371350	validated
mirtarbase	MIMAT0000757	hsa-miR-151a-3p	ZNF772	400720	ENSG00000197128	PAR-CLIP	Functional MTI (Weak)	21572407	validated
mirtarbase	MIMAT0000757	hsa-miR-151a-3p	ZNF772	400720	ENSG00000197128	PAR-CLIP	Functional MTI (Weak)	22012620	validated
mirtarbase	MIMAT0000757	hsa-miR-151a-3p	MLH3	27030	ENSG00000119684	CLASH	Functional MTI (Weak)	23622248	validated
mirtarbase	MIMAT0000757	hsa-miR-151a-3p	SEPT8	23176	ENSG00000164402	PAR-CLIP	Functional MTI (Weak)	20371350	validated
mirtarbase	MIMAT0000757	hsa-miR-151a-3p	SEPT8	23176	ENSG00000164402	PAR-CLIP//HITS-CLIP	Functional MTI (Weak)	21572407	validated
mirtarbase	MIMAT0000757	hsa-miR-151a-3p	SEPT8	23176	ENSG00000164402	PAR-CLIP	Functional MTI (Weak)	22012620	validated
mirtarbase	MIMAT0000757	hsa-miR-151a-3p	SEPT8	23176	ENSG00000164402	PAR-CLIP	Functional MTI (Weak)	23446348	validated
mirtarbase	MIMAT0000757	hsa-miR-151a-3p	SEPT8	23176	ENSG00000164402	PAR-CLIP	Functional MTI (Weak)	23592263	validated
mirtarbase	MIMAT0000757	hsa-miR-151a-3p	SEPT8	23176	ENSG00000164402	HITS-CLIP	Functional MTI (Weak)	23706177	validated
mirtarbase	MIMAT0000757	hsa-miR-151a-3p	SEPT8	23176	ENSG00000164402	PAR-CLIP	Functional MTI (Weak)	24398324	validated
mirtarbase	MIMAT0000757	hsa-miR-151a-3p	SEPT8	23176	ENSG00000164402	HITS-CLIP	Functional MTI (Weak)	24906430	validated
mirtarbase	MIMAT0000757	hsa-miR-151a-3p	KLRD1	3824	ENSG00000134539	PAR-CLIP	Functional MTI (Weak)	22012620	validated
mirtarbase	MIMAT0000757	hsa-miR-151a-3p	SAE1	10055	ENSG00000142230	CLASH	Functional MTI (Weak)	23622248	validated
mirtarbase	MIMAT0000757	hsa-miR-151a-3p	ZNF736	728927	ENSG00000234444	PAR-CLIP	Functional MTI (Weak)	22291592	validated
mirtarbase	MIMAT0000757	hsa-miR-151a-3p	CABIN1	23523	ENSG00000099991	CLASH	Functional MTI (Weak)	23622248	validated
mirtarbase	MIMAT0000757	hsa-miR-151a-3p	PSMF1	9491	ENSG00000125818	CLASH	Functional MTI (Weak)	23622248	validated
mirtarbase	MIMAT0000757	hsa-miR-151a-3p	SAP30BP	29115	ENSG00000161526	CLASH	Functional MTI (Weak)	23622248	validated
mirtarbase	MIMAT0000757	hsa-miR-151a-3p	DENND4B	9909	ENSG00000198837	CLASH	Functional MTI (Weak)	23622248	validated
mirtarbase	MIMAT0000757	hsa-miR-151a-3p	INTU	27152	ENSG00000164066	PAR-CLIP	Functional MTI (Weak)	20371350	validated
mirtarbase	MIMAT0000757	hsa-miR-151a-3p	INTU	27152	ENSG00000164066	PAR-CLIP	Functional MTI (Weak)	21572407	validated
mirtarbase	MIMAT0000757	hsa-miR-151a-3p	INTU	27152	ENSG00000164066	PAR-CLIP	Functional MTI (Weak)	22012620	validated
mirtarbase	MIMAT0000757	hsa-miR-151a-3p	INTU	27152	ENSG00000164066	PAR-CLIP	Functional MTI (Weak)	23446348	validated
mirtarbase	MIMAT0000757	hsa-miR-151a-3p	TBC1D19	55296	ENSG00000109680	PAR-CLIP	Functional MTI (Weak)	22291592	validated
mirtarbase	MIMAT0000757	hsa-miR-151a-3p	PLEKHA2	59339	ENSG00000169499	PAR-CLIP	Functional MTI (Weak)	22012620	validated
mirtarbase	MIMAT0000757	hsa-miR-151a-3p	CECR2	27443	ENSG00000099954	CLASH	Functional MTI (Weak)	23622248	validated
mirtarbase	MIMAT0000757	hsa-miR-151a-3p	KY	339855	ENSG00000174611	PAR-CLIP	Functional MTI (Weak)	22012620	validated
mirtarbase	MIMAT0000757	hsa-miR-151a-3p	KRTAP5-6	440023	ENSG00000205864	PAR-CLIP	Functional MTI (Weak)	23446348	validated
mirtarbase	MIMAT0000757	hsa-miR-151a-3p	POTED	317754	ENSG00000166351	PAR-CLIP	Functional MTI (Weak)	20371350	validated
mirtarbase	MIMAT0000757	hsa-miR-151a-3p	POTED	317754	ENSG00000166351	PAR-CLIP	Functional MTI (Weak)	22012620	validated
mirtarbase	MIMAT0000757	hsa-miR-151a-3p	POTED	317754	ENSG00000166351	PAR-CLIP	Functional MTI (Weak)	23446348	validated
mirtarbase	MIMAT0000757	hsa-miR-151a-3p	POTED	317754	ENSG00000166351	PAR-CLIP	Functional MTI (Weak)	23592263	validated
mirtarbase	MIMAT0000757	hsa-miR-151a-3p	KRTAP5-6	440023	ENSG00000277389	PAR-CLIP	Functional MTI (Weak)	23446348	validated
mirtarbase	MIMAT0000757	hsa-miR-151a-3p	NDE1	54820	ENSG00000275911	CLASH	Functional MTI (Weak)	23622248	validated
mirtarbase	MIMAT0000757	hsa-miR-151a-3p	AATF	26574	ENSG00000276072	CLASH	Functional MTI (Weak)	23622248	validated
mirtarbase	MIMAT0000757	hsa-miR-151a-3p	AATF	26574	ENSG00000275700	CLASH	Functional MTI (Weak)	23622248	validated
mirtarbase	MIMAT0000757	hsa-miR-151a-3p	RYBP	23429	ENSG00000281766	PAR-CLIP	Functional MTI (Weak)	22100165	validated
mirtarbase	MIMAT0000757	hsa-miR-151a-3p	AZIN2	113451	ENSG00000142920	CLASH	Functional MTI (Weak)	23622248	validated
mirtarbase	MIMAT0000757	hsa-miR-151a-3p	CABIN1	23523	ENSG00000281670	CLASH	Functional MTI (Weak)	23622248	validated
mirtarbase	MIMAT0019850	hsa-miR-4728-3p	LRRC58	116064	ENSG00000163428	PAR-CLIP	Functional MTI (Weak)	20371350	validated
mirtarbase	MIMAT0019850	hsa-miR-4728-3p	SLC30A7	148867	ENSG00000162695	PAR-CLIP//HITS-CLIP	Functional MTI (Weak)	21572407	validated
mirtarbase	MIMAT0019850	hsa-miR-4728-3p	ZNF226	7769	ENSG00000167380	PAR-CLIP	Functional MTI (Weak)	20371350	validated
mirtarbase	MIMAT0019850	hsa-miR-4728-3p	ZNF226	7769	ENSG00000167380	PAR-CLIP	Functional MTI (Weak)	23446348	validated
mirtarbase	MIMAT0019850	hsa-miR-4728-3p	CHRM3	1131	ENSG00000133019	HITS-CLIP	Functional MTI (Weak)	23824327	validated
mirtarbase	MIMAT0019850	hsa-miR-4728-3p	FOXE1	2304	ENSG00000178919	HITS-CLIP	Functional MTI (Weak)	23824327	validated
mirtarbase	MIMAT0019850	hsa-miR-4728-3p	FRK	2444	ENSG00000111816	PAR-CLIP	Functional MTI (Weak)	22012620	validated
mirtarbase	MIMAT0019850	hsa-miR-4728-3p	HMGN2	3151	ENSG00000198830	PAR-CLIP	Functional MTI (Weak)	23446348	validated
mirtarbase	MIMAT0019850	hsa-miR-4728-3p	HNRNPU	3192	ENSG00000153187	HITS-CLIP	Functional MTI (Weak)	22927820	validated
mirtarbase	MIMAT0019850	hsa-miR-4728-3p	IGF2	3481	ENSG00000167244	HITS-CLIP	Functional MTI (Weak)	19536157	validated
mirtarbase	MIMAT0019850	hsa-miR-4728-3p	MMP17	4326	ENSG00000198598	HITS-CLIP	Functional MTI (Weak)	23313552	validated
mirtarbase	MIMAT0019850	hsa-miR-4728-3p	NARS	4677	ENSG00000134440	PAR-CLIP	Functional MTI (Weak)	20371350	validated
mirtarbase	MIMAT0019850	hsa-miR-4728-3p	NARS	4677	ENSG00000134440	PAR-CLIP	Functional MTI (Weak)	21572407	validated
mirtarbase	MIMAT0019850	hsa-miR-4728-3p	NARS	4677	ENSG00000134440	PAR-CLIP	Functional MTI (Weak)	23446348	validated
mirtarbase	MIMAT0019850	hsa-miR-4728-3p	PCNA	5111	ENSG00000132646	PAR-CLIP	Functional MTI (Weak)	20371350	validated
mirtarbase	MIMAT0019850	hsa-miR-4728-3p	RNF6	6049	ENSG00000127870	PAR-CLIP	Functional MTI (Weak)	21572407	validated
mirtarbase	MIMAT0019850	hsa-miR-4728-3p	SSR1	6745	ENSG00000124783	PAR-CLIP	Functional MTI (Weak)	20371350	validated
mirtarbase	MIMAT0019850	hsa-miR-4728-3p	SSR1	6745	ENSG00000124783	PAR-CLIP	Functional MTI (Weak)	22012620	validated
mirtarbase	MIMAT0019850	hsa-miR-4728-3p	SSR1	6745	ENSG00000124783	PAR-CLIP	Functional MTI (Weak)	23446348	validated
mirtarbase	MIMAT0019850	hsa-miR-4728-3p	ZNF200	7752	ENSG00000010539	PAR-CLIP	Functional MTI (Weak)	20371350	validated
mirtarbase	MIMAT0019850	hsa-miR-4728-3p	ZNF200	7752	ENSG00000010539	PAR-CLIP	Functional MTI (Weak)	21572407	validated
mirtarbase	MIMAT0019850	hsa-miR-4728-3p	RPS6KA5	9252	ENSG00000100784	PAR-CLIP	Functional MTI (Weak)	21572407	validated
mirtarbase	MIMAT0019850	hsa-miR-4728-3p	PTBP3	9991	ENSG00000119314	PAR-CLIP	Functional MTI (Weak)	21572407	validated
mirtarbase	MIMAT0019850	hsa-miR-4728-3p	FERMT2	10979	ENSG00000073712	PAR-CLIP	Functional MTI (Weak)	23446348	validated
mirtarbase	MIMAT0019850	hsa-miR-4728-3p	AGTPBP1	23287	ENSG00000135049	PAR-CLIP	Functional MTI (Weak)	23446348	validated
mirtarbase	MIMAT0019850	hsa-miR-4728-3p	DNTTIP2	30836	ENSG00000067334	PAR-CLIP	Functional MTI (Weak)	23446348	validated
mirtarbase	MIMAT0019850	hsa-miR-4728-3p	YOD1	55432	ENSG00000180667	PAR-CLIP	Functional MTI (Weak)	23446348	validated
mirtarbase	MIMAT0019850	hsa-miR-4728-3p	SPCS3	60559	ENSG00000129128	PAR-CLIP	Functional MTI (Weak)	21572407	validated
mirtarbase	MIMAT0019850	hsa-miR-4728-3p	FAM217B	63939	ENSG00000196227	PAR-CLIP	Functional MTI (Weak)	21572407	validated
mirtarbase	MIMAT0019850	hsa-miR-4728-3p	BTF3L4	91408	ENSG00000134717	PAR-CLIP	Functional MTI (Weak)	20371350	validated
mirtarbase	MIMAT0019850	hsa-miR-4728-3p	TOM1L2	146691	ENSG00000175662	PAR-CLIP	Functional MTI (Weak)	22100165	validated
mirtarbase	MIMAT0019850	hsa-miR-4728-3p	ARL5B	221079	ENSG00000165997	PAR-CLIP	Functional MTI (Weak)	21572407	validated
mirtarbase	MIMAT0019850	hsa-miR-4728-3p	ARMC12	221481	ENSG00000157343	HITS-CLIP	Functional MTI (Weak)	19536157	validated
mirtarbase	MIMAT0019850	hsa-miR-4728-3p	FAM98B	283742	ENSG00000171262	HITS-CLIP	Functional MTI (Weak)	19536157	validated
mirtarbase	MIMAT0019850	hsa-miR-4728-3p	NUP43	348995	ENSG00000120253	PAR-CLIP	Functional MTI (Weak)	21572407	validated
mirtarbase	MIMAT0019850	hsa-miR-4728-3p	DSTN	11034	ENSG00000125868	PAR-CLIP	Functional MTI (Weak)	21572407	validated
mirtarbase	MIMAT0019850	hsa-miR-4728-3p	ZNF772	400720	ENSG00000197128	PAR-CLIP	Functional MTI (Weak)	20371350	validated
mirtarbase	MIMAT0019850	hsa-miR-4728-3p	ITPRIPL2	162073	ENSG00000205730	HITS-CLIP	Functional MTI (Weak)	23313552	validated
mirtarbase	MIMAT0019850	hsa-miR-4728-3p	ZNF691	51058	ENSG00000164011	PAR-CLIP	Functional MTI (Weak)	20371350	validated
mirtarbase	MIMAT0019850	hsa-miR-4728-3p	ZNF691	51058	ENSG00000164011	PAR-CLIP	Functional MTI (Weak)	23446348	validated
mirtarbase	MIMAT0019850	hsa-miR-4728-3p	GTF2F1	2962	ENSG00000125651	HITS-CLIP	Functional MTI (Weak)	23824327	validated
mirtarbase	MIMAT0019850	hsa-miR-4728-3p	PDE6D	5147	ENSG00000156973	PAR-CLIP	Functional MTI (Weak)	22100165	validated
mirtarbase	MIMAT0019850	hsa-miR-4728-3p	MAPK8IP2	23542	ENSG00000008735	HITS-CLIP	Functional MTI (Weak)	19536157	validated
mirtarbase	MIMAT0019850	hsa-miR-4728-3p	TRIP4	9325	ENSG00000103671	HITS-CLIP	Functional MTI (Weak)	19536157	validated
mirtarbase	MIMAT0019850	hsa-miR-4728-3p	CACNA2D3	55799	ENSG00000157445	PAR-CLIP	Functional MTI (Weak)	23592263	validated
mirtarbase	MIMAT0019850	hsa-miR-4728-3p	TMEM133	83935	ENSG00000170647	PAR-CLIP	Functional MTI (Weak)	23446348	validated
mirtarbase	MIMAT0019850	hsa-miR-4728-3p	TBX20	57057	ENSG00000164532	PAR-CLIP	Functional MTI (Weak)	20371350	validated
mirtarbase	MIMAT0019850	hsa-miR-4728-3p	TBX20	57057	ENSG00000164532	PAR-CLIP//HITS-CLIP	Functional MTI (Weak)	21572407	validated
mirtarbase	MIMAT0019850	hsa-miR-4728-3p	TBX20	57057	ENSG00000164532	PAR-CLIP	Functional MTI (Weak)	23446348	validated
mirtarbase	MIMAT0019850	hsa-miR-4728-3p	C8orf17	100507249		HITS-CLIP	Functional MTI (Weak)	23313552	validated
mirtarbase	MIMAT0019886	hsa-miR-4749-3p	SP1	6667	ENSG00000185591	PAR-CLIP	Functional MTI (Weak)	23592263	validated
mirtarbase	MIMAT0019886	hsa-miR-4749-3p	USP49	25862	ENSG00000164663	HITS-CLIP	Functional MTI (Weak)	23824327	validated
mirtarbase	MIMAT0019886	hsa-miR-4749-3p	NOTCH2	4853	ENSG00000134250	HITS-CLIP	Functional MTI (Weak)	19536157	validated
mirtarbase	MIMAT0019886	hsa-miR-4749-3p	HMGA1	3159	ENSG00000137309	HITS-CLIP	Functional MTI (Weak)	23824327	validated
mirtarbase	MIMAT0019886	hsa-miR-4749-3p	MEF2D	4209	ENSG00000116604	HITS-CLIP	Functional MTI (Weak)	19536157	validated
mirtarbase	MIMAT0019886	hsa-miR-4749-3p	BCL2L1	598	ENSG00000171552	PAR-CLIP	Functional MTI (Weak)	22012620	validated
mirtarbase	MIMAT0019886	hsa-miR-4749-3p	ASCL2	430	ENSG00000183734	HITS-CLIP	Functional MTI (Weak)	19536157	validated
mirtarbase	MIMAT0019886	hsa-miR-4749-3p	CACNB1	782	ENSG00000067191	HITS-CLIP	Functional MTI (Weak)	19536157	validated
mirtarbase	MIMAT0019886	hsa-miR-4749-3p	CHD4	1108	ENSG00000111642	HITS-CLIP	Functional MTI (Weak)	19536157	validated
mirtarbase	MIMAT0019886	hsa-miR-4749-3p	CCR6	1235	ENSG00000112486	PAR-CLIP	Functional MTI (Weak)	22291592	validated
mirtarbase	MIMAT0019886	hsa-miR-4749-3p	INSIG1	3638	ENSG00000186480	HITS-CLIP	Functional MTI (Weak)	19536157	validated
mirtarbase	MIMAT0019886	hsa-miR-4749-3p	PKP1	5317	ENSG00000081277	HITS-CLIP	Functional MTI (Weak)	23824327	validated
mirtarbase	MIMAT0019886	hsa-miR-4749-3p	PRKAG1	5571	ENSG00000181929	HITS-CLIP	Functional MTI (Weak)	23824327	validated
mirtarbase	MIMAT0019886	hsa-miR-4749-3p	ZNF85	7639	ENSG00000105750	PAR-CLIP	Functional MTI (Weak)	20371350	validated
mirtarbase	MIMAT0019886	hsa-miR-4749-3p	NTN1	9423	ENSG00000065320	HITS-CLIP	Functional MTI (Weak)	19536157	validated
mirtarbase	MIMAT0019886	hsa-miR-4749-3p	DAZAP2	9802	ENSG00000183283	HITS-CLIP	Functional MTI (Weak)	23824327	validated
mirtarbase	MIMAT0019886	hsa-miR-4749-3p	ATF5	22809	ENSG00000169136	HITS-CLIP	Functional MTI (Weak)	19536157	validated
mirtarbase	MIMAT0019886	hsa-miR-4749-3p	SETD1B	23067	ENSG00000139718	PAR-CLIP	Functional MTI (Weak)	23592263	validated
mirtarbase	MIMAT0019886	hsa-miR-4749-3p	OTUD3	23252	ENSG00000169914	PAR-CLIP	Functional MTI (Weak)	21572407	validated
mirtarbase	MIMAT0019886	hsa-miR-4749-3p	SNX12	29934	ENSG00000147164	HITS-CLIP	Functional MTI (Weak)	19536157	validated
mirtarbase	MIMAT0019886	hsa-miR-4749-3p	MFSD6	54842	ENSG00000151690	HITS-CLIP	Functional MTI (Weak)	19536157	validated
mirtarbase	MIMAT0019886	hsa-miR-4749-3p	LRRC20	55222	ENSG00000172731	HITS-CLIP	Functional MTI (Weak)	19536157	validated
mirtarbase	MIMAT0019886	hsa-miR-4749-3p	DPYSL5	56896	ENSG00000157851	HITS-CLIP	Functional MTI (Weak)	19536157	validated
mirtarbase	MIMAT0019886	hsa-miR-4749-3p	STARD7	56910	ENSG00000084090	HITS-CLIP	Functional MTI (Weak)	23313552	validated
mirtarbase	MIMAT0019886	hsa-miR-4749-3p	STARD7	56910	ENSG00000084090	PAR-CLIP	Functional MTI (Weak)	23592263	validated
mirtarbase	MIMAT0019886	hsa-miR-4749-3p	GIGYF1	64599	ENSG00000146830	HITS-CLIP	Functional MTI (Weak)	19536157	validated
mirtarbase	MIMAT0019886	hsa-miR-4749-3p	EFCAB1	79645	ENSG00000034239	PAR-CLIP	Functional MTI (Weak)	22291592	validated
mirtarbase	MIMAT0019886	hsa-miR-4749-3p	PDRG1	81572	ENSG00000088356	HITS-CLIP	Functional MTI (Weak)	23824327	validated
mirtarbase	MIMAT0019886	hsa-miR-4749-3p	FCHSD1	89848	ENSG00000197948	HITS-CLIP	Functional MTI (Weak)	23824327	validated
mirtarbase	MIMAT0019886	hsa-miR-4749-3p	MIDN	90007	ENSG00000167470	PAR-CLIP	Functional MTI (Weak)	23446348	validated
mirtarbase	MIMAT0019886	hsa-miR-4749-3p	MOB3A	126308	ENSG00000172081	HITS-CLIP	Functional MTI (Weak)	19536157	validated
mirtarbase	MIMAT0019886	hsa-miR-4749-3p	TYW3	127253	ENSG00000162623	HITS-CLIP	Functional MTI (Weak)	19536157	validated
mirtarbase	MIMAT0019886	hsa-miR-4749-3p	TYW3	127253	ENSG00000162623	HITS-CLIP	Functional MTI (Weak)	23824327	validated
mirtarbase	MIMAT0019886	hsa-miR-4749-3p	NACC2	138151	ENSG00000148411	HITS-CLIP	Functional MTI (Weak)	21572407	validated
mirtarbase	MIMAT0019886	hsa-miR-4749-3p	SIX5	147912	ENSG00000177045	PAR-CLIP	Functional MTI (Weak)	20371350	validated
mirtarbase	MIMAT0019886	hsa-miR-4749-3p	SIX5	147912	ENSG00000177045	PAR-CLIP	Functional MTI (Weak)	23446348	validated
mirtarbase	MIMAT0019886	hsa-miR-4749-3p	NIPAL1	152519	ENSG00000163293	HITS-CLIP	Functional MTI (Weak)	23824327	validated
mirtarbase	MIMAT0019886	hsa-miR-4749-3p	IFNLR1	163702	ENSG00000185436	HITS-CLIP	Functional MTI (Weak)	19536157	validated
mirtarbase	MIMAT0019886	hsa-miR-4749-3p	FOXK1	221937	ENSG00000164916	HITS-CLIP	Functional MTI (Weak)	23824327	validated
mirtarbase	MIMAT0019886	hsa-miR-4749-3p	CYP27C1	339761	ENSG00000186684	HITS-CLIP	Functional MTI (Weak)	23824327	validated
mirtarbase	MIMAT0019886	hsa-miR-4749-3p	ZKSCAN2	342357	ENSG00000155592	HITS-CLIP	Functional MTI (Weak)	23824327	validated
mirtarbase	MIMAT0019886	hsa-miR-4749-3p	GGA1	26088	ENSG00000100083	HITS-CLIP	Functional MTI (Weak)	19536157	validated
mirtarbase	MIMAT0019886	hsa-miR-4749-3p	DKK3	27122	ENSG00000050165	HITS-CLIP	Functional MTI (Weak)	19536157	validated
mirtarbase	MIMAT0019886	hsa-miR-4749-3p	MINOS1	440574	ENSG00000173436	HITS-CLIP	Functional MTI (Weak)	19536157	validated
mirtarbase	MIMAT0019886	hsa-miR-4749-3p	MRO	83876	ENSG00000134042	HITS-CLIP	Functional MTI (Weak)	19536157	validated
mirtarbase	MIMAT0019886	hsa-miR-4749-3p	METTL21A	151194	ENSG00000144401	PAR-CLIP	Functional MTI (Weak)	20371350	validated
mirtarbase	MIMAT0019886	hsa-miR-4749-3p	FAM53C	51307	ENSG00000120709	HITS-CLIP	Functional MTI (Weak)	19536157	validated
mirtarbase	MIMAT0019886	hsa-miR-4749-3p	FAM53C	51307	ENSG00000120709	PAR-CLIP	Functional MTI (Weak)	20371350	validated
mirtarbase	MIMAT0019886	hsa-miR-4749-3p	FAM53C	51307	ENSG00000120709	HITS-CLIP	Functional MTI (Weak)	23824327	validated
mirtarbase	MIMAT0019886	hsa-miR-4749-3p	LTB4R2	56413	ENSG00000213906	HITS-CLIP	Functional MTI (Weak)	19536157	validated
mirtarbase	MIMAT0019886	hsa-miR-4749-3p	MGAT5B	146664	ENSG00000167889	HITS-CLIP	Functional MTI (Weak)	19536157	validated
mirtarbase	MIMAT0019886	hsa-miR-4749-3p	SPTLC2	9517	ENSG00000100596	PAR-CLIP	Functional MTI (Weak)	22012620	validated
mirtarbase	MIMAT0019886	hsa-miR-4749-3p	KCNC3	3748	ENSG00000131398	HITS-CLIP	Functional MTI (Weak)	19536157	validated
mirtarbase	MIMAT0019886	hsa-miR-4749-3p	GMPR	2766	ENSG00000137198	HITS-CLIP	Functional MTI (Weak)	19536157	validated
mirtarbase	MIMAT0019886	hsa-miR-4749-3p	TMBIM4	51643	ENSG00000155957	PAR-CLIP	Functional MTI (Weak)	20371350	validated
mirtarbase	MIMAT0019886	hsa-miR-4749-3p	MED29	55588	ENSG00000063322	PAR-CLIP	Functional MTI (Weak)	20371350	validated
mirtarbase	MIMAT0019886	hsa-miR-4749-3p	MED29	55588	ENSG00000063322	PAR-CLIP	Functional MTI (Weak)	21572407	validated
mirtarbase	MIMAT0019886	hsa-miR-4749-3p	RPRM	56475	ENSG00000177519	PAR-CLIP	Functional MTI (Weak)	21572407	validated
mirtarbase	MIMAT0019886	hsa-miR-4749-3p	CCDC71L	168455	ENSG00000253276	PAR-CLIP	Functional MTI (Weak)	20371350	validated
mirtarbase	MIMAT0019886	hsa-miR-4749-3p	CCDC71L	168455	ENSG00000253276	PAR-CLIP	Functional MTI (Weak)	21572407	validated
mirtarbase	MIMAT0019886	hsa-miR-4749-3p	CCDC71L	168455	ENSG00000253276	PAR-CLIP	Functional MTI (Weak)	23446348	validated
mirtarbase	MIMAT0019886	hsa-miR-4749-3p	CCDC71L	168455	ENSG00000253276	PAR-CLIP	Functional MTI (Weak)	24398324	validated
mirtarbase	MIMAT0019886	hsa-miR-4749-3p	PRSS38	339501	ENSG00000185888	HITS-CLIP	Functional MTI (Weak)	23824327	validated
mirtarbase	MIMAT0019886	hsa-miR-4749-3p	VWA2	340706	ENSG00000165816	HITS-CLIP	Functional MTI (Weak)	19536157	validated
mirtarbase	MIMAT0019886	hsa-miR-4749-3p	RPL35	11224	ENSG00000136942	HITS-CLIP	Functional MTI (Weak)	23313552	validated
mirtarbase	MIMAT0019886	hsa-miR-4749-3p	LRRC3C	100505591	ENSG00000204913	HITS-CLIP	Functional MTI (Weak)	23824327	validated
mirtarbase	MIMAT0019886	hsa-miR-4749-3p	ZNF85	7639	ENSG00000278091	PAR-CLIP	Functional MTI (Weak)	20371350	validated
mirtarbase	MIMAT0019886	hsa-miR-4749-3p	SELENOS	55829	ENSG00000131871	HITS-CLIP	Functional MTI (Weak)	19536157	validated
mirtarbase	MIMAT0019886	hsa-miR-4749-3p	SELENOS	55829	ENSG00000131871	PAR-CLIP	Functional MTI (Weak)	22012620	validated
mirtarbase	MIMAT0019886	hsa-miR-4749-3p	HIST2H2AA3	8337	ENSG00000203812	PAR-CLIP	Functional MTI (Weak)	20371350	validated
mirtarbase	MIMAT0019886	hsa-miR-4749-3p	HIST2H2AA3	8337	ENSG00000203812	PAR-CLIP	Functional MTI (Weak)	23446348	validated
mirtarbase	MIMAT0019886	hsa-miR-4749-3p	ZAK	51776	ENSG00000091436	PAR-CLIP	Functional MTI (Weak)	23446348	validated
mirtarbase	MIMAT0019886	hsa-miR-4749-3p	HIST2H2AA4	723790	ENSG00000272196	PAR-CLIP	Functional MTI (Weak)	20371350	validated
mirtarbase	MIMAT0019886	hsa-miR-4749-3p	HIST2H2AA4	723790	ENSG00000272196	PAR-CLIP	Functional MTI (Weak)	23446348	validated
mirtarbase	MIMAT0019886	hsa-miR-4749-3p	GAPDHP44	100240709		HITS-CLIP	Functional MTI (Weak)	23824327	validated
mirtarbase	MIMAT0025856	hsa-miR-6724-5p	B4GALT1	2683	ENSG00000086062	HITS-CLIP	Functional MTI (Weak)	23313552	validated
mirtarbase	MIMAT0025856	hsa-miR-6724-5p	VPS51	738	ENSG00000149823	PAR-CLIP	Functional MTI (Weak)	23708386	validated
mirtarbase	MIMAT0025856	hsa-miR-6724-5p	ELAVL3	1995	ENSG00000196361	HITS-CLIP	Functional MTI (Weak)	23824327	validated
mirtarbase	MIMAT0025856	hsa-miR-6724-5p	S100A2	6273	ENSG00000196754	PAR-CLIP	Functional MTI (Weak)	22012620	validated
mirtarbase	MIMAT0025856	hsa-miR-6724-5p	ARL4C	10123	ENSG00000188042	HITS-CLIP	Functional MTI (Weak)	23824327	validated
mirtarbase	MIMAT0025856	hsa-miR-6724-5p	SLC12A7	10723	ENSG00000113504	PAR-CLIP	Functional MTI (Weak)	22012620	validated
mirtarbase	MIMAT0025856	hsa-miR-6724-5p	SRSF10	10772	ENSG00000188529	HITS-CLIP	Functional MTI (Weak)	19536157	validated
mirtarbase	MIMAT0025856	hsa-miR-6724-5p	CDC42EP4	23580	ENSG00000179604	HITS-CLIP	Functional MTI (Weak)	19536157	validated
mirtarbase	MIMAT0025856	hsa-miR-6724-5p	SUMF2	25870	ENSG00000129103	PAR-CLIP	Functional MTI (Weak)	20371350	validated
mirtarbase	MIMAT0025856	hsa-miR-6724-5p	SUMF2	25870	ENSG00000129103	PAR-CLIP	Functional MTI (Weak)	21572407	validated
mirtarbase	MIMAT0025856	hsa-miR-6724-5p	SUMF2	25870	ENSG00000129103	PAR-CLIP	Functional MTI (Weak)	23592263	validated
mirtarbase	MIMAT0025856	hsa-miR-6724-5p	NPHP3	27031	ENSG00000113971	PAR-CLIP	Functional MTI (Weak)	24398324	validated
mirtarbase	MIMAT0025856	hsa-miR-6724-5p	TBC1D13	54662	ENSG00000107021	HITS-CLIP	Functional MTI (Weak)	23313552	validated
mirtarbase	MIMAT0025856	hsa-miR-6724-5p	PDF	64146	ENSG00000258429	HITS-CLIP	Functional MTI (Weak)	23824327	validated
mirtarbase	MIMAT0025856	hsa-miR-6724-5p	COPS7B	64708	ENSG00000144524	PAR-CLIP	Functional MTI (Weak)	23592263	validated
mirtarbase	MIMAT0025856	hsa-miR-6724-5p	ZYG11B	79699	ENSG00000162378	HITS-CLIP	Functional MTI (Weak)	23824327	validated
mirtarbase	MIMAT0025856	hsa-miR-6724-5p	VPS37B	79720	ENSG00000139722	PAR-CLIP	Functional MTI (Weak)	23446348	validated
mirtarbase	MIMAT0025856	hsa-miR-6724-5p	NAA15	80155	ENSG00000164134	HITS-CLIP	Functional MTI (Weak)	23824327	validated
mirtarbase	MIMAT0025856	hsa-miR-6724-5p	ZKSCAN3	80317	ENSG00000189298	HITS-CLIP	Functional MTI (Weak)	23824327	validated
mirtarbase	MIMAT0025856	hsa-miR-6724-5p	BRMS1L	84312	ENSG00000100916	HITS-CLIP	Functional MTI (Weak)	23824327	validated
mirtarbase	MIMAT0025856	hsa-miR-6724-5p	MTFMT	123263	ENSG00000103707	PAR-CLIP	Functional MTI (Weak)	20371350	validated
mirtarbase	MIMAT0025856	hsa-miR-6724-5p	MTFMT	123263	ENSG00000103707	PAR-CLIP	Functional MTI (Weak)	21572407	validated
mirtarbase	MIMAT0025856	hsa-miR-6724-5p	MTFMT	123263	ENSG00000103707	PAR-CLIP	Functional MTI (Weak)	23446348	validated
mirtarbase	MIMAT0025856	hsa-miR-6724-5p	MTFMT	123263	ENSG00000103707	PAR-CLIP	Functional MTI (Weak)	23592263	validated
mirtarbase	MIMAT0025856	hsa-miR-6724-5p	ZDHHC15	158866	ENSG00000102383	PAR-CLIP	Functional MTI (Weak)	22012620	validated
mirtarbase	MIMAT0025856	hsa-miR-6724-5p	ACVRL1	94	ENSG00000139567	HITS-CLIP	Functional MTI (Weak)	19536157	validated
mirtarbase	MIMAT0025856	hsa-miR-6724-5p	CD3D	915	ENSG00000167286	HITS-CLIP	Functional MTI (Weak)	23824327	validated
mirtarbase	MIMAT0025856	hsa-miR-6724-5p	GOSR2	9570	ENSG00000108433	HITS-CLIP	Functional MTI (Weak)	23824327	validated
mirtarbase	MIMAT0025856	hsa-miR-6724-5p	CHCHD4	131474	ENSG00000163528	HITS-CLIP	Functional MTI (Weak)	19536157	validated
mirtarbase	MIMAT0025856	hsa-miR-6724-5p	ZDHHC8	29801	ENSG00000099904	HITS-CLIP	Functional MTI (Weak)	19536157	validated
mirtarbase	MIMAT0025856	hsa-miR-6724-5p	SP2	6668	ENSG00000167182	PAR-CLIP	Functional MTI (Weak)	23592263	validated
mirtarbase	MIMAT0025856	hsa-miR-6724-5p	PSMF1	9491	ENSG00000125818	HITS-CLIP	Functional MTI (Weak)	19536157	validated
mirtarbase	MIMAT0025856	hsa-miR-6724-5p	SOX12	6666	ENSG00000177732	PAR-CLIP	Functional MTI (Weak)	23592263	validated
mirtarbase	MIMAT0025856	hsa-miR-6724-5p	PPP6R1	22870	ENSG00000105063	PAR-CLIP	Functional MTI (Weak)	23592263	validated
mirtarbase	MIMAT0025856	hsa-miR-6724-5p	PLEKHA2	59339	ENSG00000169499	HITS-CLIP	Functional MTI (Weak)	23824327	validated
mirtarbase	MIMAT0025856	hsa-miR-6724-5p	TMEM133	83935	ENSG00000170647	PAR-CLIP	Functional MTI (Weak)	22012620	validated
mirtarbase	MIMAT0025856	hsa-miR-6724-5p	OSCAR	126014	ENSG00000170909	HITS-CLIP	Functional MTI (Weak)	23313552	validated
mirtarbase	MIMAT0025856	hsa-miR-6724-5p	ADAMTS13	11093	ENSG00000160323	HITS-CLIP	Functional MTI (Weak)	19536157	validated
mirtarbase	MIMAT0025856	hsa-miR-6724-5p	ADAMTS13	11093	ENSG00000160323	HITS-CLIP	Functional MTI (Weak)	23824327	validated
mirtarbase	MIMAT0025856	hsa-miR-6724-5p	ISL2	64843	ENSG00000159556	PAR-CLIP	Functional MTI (Weak)	23592263	validated
mirtarbase	MIMAT0025856	hsa-miR-6724-5p	TMEM86A	144110	ENSG00000151117	PAR-CLIP	Functional MTI (Weak)	22012620	validated
mirtarbase	MIMAT0025856	hsa-miR-6724-5p	MFRP	83552	ENSG00000235718	HITS-CLIP	Functional MTI (Weak)	19536157	validated
mirtarbase	MIMAT0025856	hsa-miR-6724-5p	OSCAR	126014	ENSG00000274703	HITS-CLIP	Functional MTI (Weak)	23313552	validated
mirtarbase	MIMAT0025856	hsa-miR-6724-5p	OSCAR	126014	ENSG00000277088	HITS-CLIP	Functional MTI (Weak)	23313552	validated
mirtarbase	MIMAT0025856	hsa-miR-6724-5p	OSCAR	126014	ENSG00000278378	HITS-CLIP	Functional MTI (Weak)	23313552	validated
mirtarbase	MIMAT0025856	hsa-miR-6724-5p	OSCAR	126014	ENSG00000275644	HITS-CLIP	Functional MTI (Weak)	23313552	validated
mirtarbase	MIMAT0025856	hsa-miR-6724-5p	OSCAR	126014	ENSG00000275551	HITS-CLIP	Functional MTI (Weak)	23313552	validated
mirtarbase	MIMAT0025856	hsa-miR-6724-5p	OSCAR	126014	ENSG00000276982	HITS-CLIP	Functional MTI (Weak)	23313552	validated
mirtarbase	MIMAT0025856	hsa-miR-6724-5p	OSCAR	126014	ENSG00000273511	HITS-CLIP	Functional MTI (Weak)	23313552	validated
mirtarbase	MIMAT0025856	hsa-miR-6724-5p	OSCAR	126014	ENSG00000278533	HITS-CLIP	Functional MTI (Weak)	23313552	validated
mirtarbase	MIMAT0025856	hsa-miR-6724-5p	OSCAR	126014	ENSG00000275736	HITS-CLIP	Functional MTI (Weak)	23313552	validated
mirtarbase	MIMAT0025856	hsa-miR-6724-5p	SLC12A7	10723	ENSG00000276482	PAR-CLIP	Functional MTI (Weak)	22012620	validated
mirtarbase	MIMAT0025856	hsa-miR-6724-5p	ADAMTS13	11093	ENSG00000281244	HITS-CLIP	Functional MTI (Weak)	19536157	validated
mirtarbase	MIMAT0025856	hsa-miR-6724-5p	ADAMTS13	11093	ENSG00000281244	HITS-CLIP	Functional MTI (Weak)	23824327	validated
mirtarbase	MIMAT0025856	hsa-miR-6724-5p	GOSR2	9570	ENSG00000262633	HITS-CLIP	Functional MTI (Weak)	23824327	validated
tarbase	MIMAT0000435	hsa-miR-143-3p	Bcl-2			Western blot	positive		validated
tarbase	MIMAT0000435	hsa-miR-143-3p	ERK5			Western blot	positive		validated
tarbase	MIMAT0000435	hsa-miR-143-3p	MAPK7	5598	ENSG00000166484	Other//Western blot	positive		validated
tarbase	MIMAT0000435	hsa-miR-143-3p	MMP-13			Microarray//Western blot	positive		validated
tarbase	MIMAT0000435	hsa-miR-143-3p	NF-AÂŽĂ‚oB			Western blot	positive		validated
tarbase	MIMAT0000757	hsa-miR-151a-3p	C13orf1		ENSG00000123178	Sequencing	positive		validated
tarbase	MIMAT0000757	hsa-miR-151a-3p	C1orf107		ENSG00000117597	Sequencing	positive		validated
tarbase	MIMAT0000757	hsa-miR-151a-3p	CASC4	113201	ENSG00000166734	Sequencing	positive		validated
tarbase	MIMAT0000757	hsa-miR-151a-3p	FBXO5	26271	ENSG00000112029	Sequencing	positive		validated
tarbase	MIMAT0000757	hsa-miR-151a-3p	GLMN	11146	ENSG00000174842	Sequencing	positive		validated
tarbase	MIMAT0000757	hsa-miR-151a-3p	KBTBD2	25948	ENSG00000170852	Sequencing	positive		validated
tarbase	MIMAT0000757	hsa-miR-151a-3p	LIN28B	389421	ENSG00000187772	Sequencing	positive		validated
tarbase	MIMAT0000757	hsa-miR-151a-3p	MBTD1	54799	ENSG00000011258	Sequencing	positive		validated
tarbase	MIMAT0000757	hsa-miR-151a-3p	MCL1	4170	ENSG00000143384	Sequencing	positive		validated
tarbase	MIMAT0000757	hsa-miR-151a-3p	MED13	9969	ENSG00000108510	Sequencing	positive		validated
tarbase	MIMAT0000757	hsa-miR-151a-3p	MEGF9	1955	ENSG00000106780	Sequencing	positive		validated
tarbase	MIMAT0000757	hsa-miR-151a-3p	PUM1	9698	ENSG00000134644	Sequencing	positive		validated
tarbase	MIMAT0000757	hsa-miR-151a-3p	RPUSD4	84881	ENSG00000165526	Sequencing	positive		validated
tarbase	MIMAT0000757	hsa-miR-151a-3p	SETD7	80854	ENSG00000145391	Sequencing	positive		validated
tarbase	MIMAT0000757	hsa-miR-151a-3p	ZBTB24	9841	ENSG00000112365	Sequencing	positive		validated
tarbase	MIMAT0000757	hsa-miR-151a-3p	ZBTB24	9841	ENSG00000112365	Sequencing	positive		validated

## Sheet: Predicted
database	mature_mirna_acc	mature_mirna_id	target_symbol	target_entrez	target_ensembl	experiment	support_type	pubmed_id	type	score	disease_drug	paper_pubmedID
diana_microt	MIMAT0000435	hsa-miR-143-3p	MUC17	140453	ENSG00000169876				predicted	1
diana_microt	MIMAT0000435	hsa-miR-143-3p	ABL2	27	ENSG00000143322				predicted	1
diana_microt	MIMAT0000435	hsa-miR-143-3p	ITM2B	9445	ENSG00000136156				predicted	1
diana_microt	MIMAT0000435	hsa-miR-143-3p	PHF6	84295	ENSG00000156531				predicted	1
diana_microt	MIMAT0000435	hsa-miR-143-3p	IGFBP5	3488	ENSG00000115461				predicted	1
diana_microt	MIMAT0000435	hsa-miR-143-3p	ZNF599	148103	ENSG00000153896				predicted	1
diana_microt	MIMAT0000435	hsa-miR-143-3p	LMO4	8543	ENSG00000143013				predicted	1
diana_microt	MIMAT0000435	hsa-miR-143-3p	PSG4	5672	ENSG00000243137				predicted	1
diana_microt	MIMAT0000435	hsa-miR-143-3p	SECISBP2L	9728	ENSG00000138593				predicted	1
diana_microt	MIMAT0000435	hsa-miR-143-3p	UBE2E3	10477	ENSG00000170035				predicted	1
diana_microt	MIMAT0000435	hsa-miR-143-3p	AC130352.1		ENSG00000205873				predicted	1
diana_microt	MIMAT0000435	hsa-miR-143-3p	SLC25A15	10166	ENSG00000102743				predicted	0.999
diana_microt	MIMAT0000435	hsa-miR-143-3p	EPM2AIP1	9852	ENSG00000178567				predicted	0.999
diana_microt	MIMAT0000435	hsa-miR-143-3p	TARDBP	23435	ENSG00000120948				predicted	0.999
diana_microt	MIMAT0000435	hsa-miR-143-3p	SLC30A1	7779	ENSG00000170385				predicted	0.999
diana_microt	MIMAT0000435	hsa-miR-143-3p	SEPT1	1731	ENSG00000180096				predicted	0.999
diana_microt	MIMAT0000435	hsa-miR-143-3p	RBM24	221662	ENSG00000112183				predicted	0.999
diana_microt	MIMAT0000435	hsa-miR-143-3p	MSI2	124540	ENSG00000153944				predicted	0.999
diana_microt	MIMAT0000435	hsa-miR-143-3p	TNRC6A	27327	ENSG00000090905				predicted	0.999
diana_microt	MIMAT0000435	hsa-miR-143-3p	DIP2B	57609	ENSG00000066084				predicted	0.998
diana_microt	MIMAT0000435	hsa-miR-143-3p	OTUD4	54726	ENSG00000164164				predicted	0.998
diana_microt	MIMAT0000435	hsa-miR-143-3p	MYO6	4646	ENSG00000196586				predicted	0.998
diana_microt	MIMAT0000435	hsa-miR-143-3p	FGF9	2254	ENSG00000102678				predicted	0.998
diana_microt	MIMAT0019850	hsa-miR-4728-3p	CCDC144NL	339184	ENSG00000205212				predicted	0.998
diana_microt	MIMAT0000435	hsa-miR-143-3p	NUTM2G	441457	ENSG00000188152				predicted	0.997
diana_microt	MIMAT0000435	hsa-miR-143-3p	GLI3	2737	ENSG00000106571				predicted	0.997
diana_microt	MIMAT0000435	hsa-miR-143-3p	WHSC1	7468	ENSG00000109685				predicted	0.996
diana_microt	MIMAT0000435	hsa-miR-143-3p	NPR3	4883	ENSG00000113389				predicted	0.996
diana_microt	MIMAT0000435	hsa-miR-143-3p	WWC3	55841	ENSG00000047644				predicted	0.996
diana_microt	MIMAT0000435	hsa-miR-143-3p	STAC	6769	ENSG00000144681				predicted	0.995
diana_microt	MIMAT0000435	hsa-miR-143-3p	TET1	80312	ENSG00000138336				predicted	0.995
diana_microt	MIMAT0000435	hsa-miR-143-3p	CCDC73	493860	ENSG00000186714				predicted	0.995
diana_microt	MIMAT0000435	hsa-miR-143-3p	GIGYF2	26058	ENSG00000204120				predicted	0.994
diana_microt	MIMAT0000435	hsa-miR-143-3p	KRAS	3845	ENSG00000133703				predicted	0.994
diana_microt	MIMAT0000435	hsa-miR-143-3p	UBE2E1	7324	ENSG00000170142				predicted	0.994
diana_microt	MIMAT0000435	hsa-miR-143-3p	DENND1B	163486	ENSG00000213047				predicted	0.993
diana_microt	MIMAT0000435	hsa-miR-143-3p	AHCYL1	10768	ENSG00000168710				predicted	0.993
diana_microt	MIMAT0000757	hsa-miR-151a-3p	FAM104A	84923	ENSG00000133193				predicted	0.993
diana_microt	MIMAT0000757	hsa-miR-151a-3p	ZMAT1	84460	ENSG00000166432				predicted	0.992
diana_microt	MIMAT0000435	hsa-miR-143-3p	VAPB	9217	ENSG00000124164				predicted	0.992
diana_microt	MIMAT0000435	hsa-miR-143-3p	ZBTB44	29068	ENSG00000196323				predicted	0.992
diana_microt	MIMAT0000435	hsa-miR-143-3p	TAF1L	138474	ENSG00000122728				predicted	0.992
diana_microt	MIMAT0000435	hsa-miR-143-3p	KCND1	3750	ENSG00000102057				predicted	0.991
diana_microt	MIMAT0000435	hsa-miR-143-3p	PAN3	255967	ENSG00000152520				predicted	0.991
diana_microt	MIMAT0000435	hsa-miR-143-3p	DEGS1	8560	ENSG00000143753				predicted	0.991
diana_microt	MIMAT0000435	hsa-miR-143-3p	FAM200A	221786	ENSG00000221909				predicted	0.99
diana_microt	MIMAT0000435	hsa-miR-143-3p	CRELD1	78987	ENSG00000163703				predicted	0.99
diana_microt	MIMAT0000435	hsa-miR-143-3p	RSRC2	65117	ENSG00000111011				predicted	0.99
diana_microt	MIMAT0000435	hsa-miR-143-3p	BAG3	9531	ENSG00000151929				predicted	0.99
diana_microt	MIMAT0000435	hsa-miR-143-3p	ABHD5	51099	ENSG00000011198				predicted	0.99
diana_microt	MIMAT0000435	hsa-miR-143-3p	POLH	5429	ENSG00000170734				predicted	0.989
diana_microt	MIMAT0000435	hsa-miR-143-3p	UBXN2B	137886	ENSG00000215114				predicted	0.989
diana_microt	MIMAT0000435	hsa-miR-143-3p	ZIM3	114026	ENSG00000141946				predicted	0.989
diana_microt	MIMAT0000435	hsa-miR-143-3p	DLG3	1741	ENSG00000082458				predicted	0.989
diana_microt	MIMAT0000435	hsa-miR-143-3p	CALN1	83698	ENSG00000183166				predicted	0.989
diana_microt	MIMAT0000435	hsa-miR-143-3p	SRSF11	9295	ENSG00000116754				predicted	0.989
diana_microt	MIMAT0019850	hsa-miR-4728-3p	PPWD1	23398	ENSG00000113593				predicted	0.989
diana_microt	MIMAT0019850	hsa-miR-4728-3p	ZNF148	7707	ENSG00000163848				predicted	0.989
diana_microt	MIMAT0000435	hsa-miR-143-3p	COL24A1	255631	ENSG00000171502				predicted	0.988
diana_microt	MIMAT0000435	hsa-miR-143-3p	SIX4	51804	ENSG00000100625				predicted	0.987
diana_microt	MIMAT0000435	hsa-miR-143-3p	NFATC1	4772	ENSG00000131196				predicted	0.986
diana_microt	MIMAT0000435	hsa-miR-143-3p	KDM2A	22992	ENSG00000173120				predicted	0.986
diana_microt	MIMAT0000435	hsa-miR-143-3p	TMEM69	51249	ENSG00000159596				predicted	0.986
diana_microt	MIMAT0000435	hsa-miR-143-3p	ARHGAP26	23092	ENSG00000145819				predicted	0.984
diana_microt	MIMAT0000435	hsa-miR-143-3p	COMMD2	51122	ENSG00000114744				predicted	0.984
diana_microt	MIMAT0000435	hsa-miR-143-3p	SLC30A8	169026	ENSG00000164756				predicted	0.984
diana_microt	MIMAT0000435	hsa-miR-143-3p	MGP	4256	ENSG00000111341				predicted	0.984
diana_microt	MIMAT0000435	hsa-miR-143-3p	MEDAG	84935	ENSG00000102802				predicted	0.984
diana_microt	MIMAT0000435	hsa-miR-143-3p	NCAPD3	23310	ENSG00000151503				predicted	0.984
diana_microt	MIMAT0000435	hsa-miR-143-3p	MAF	4094	ENSG00000178573				predicted	0.983
diana_microt	MIMAT0000435	hsa-miR-143-3p	TSC22D3	1831	ENSG00000157514				predicted	0.983
diana_microt	MIMAT0000435	hsa-miR-143-3p	ZNF451	26036	ENSG00000112200				predicted	0.983
diana_microt	MIMAT0000435	hsa-miR-143-3p	ATP6V1A	523	ENSG00000114573				predicted	0.982
diana_microt	MIMAT0000435	hsa-miR-143-3p	HABP2	3026	ENSG00000148702				predicted	0.981
diana_microt	MIMAT0000757	hsa-miR-151a-3p	PANK2	80025	ENSG00000125779				predicted	0.981
diana_microt	MIMAT0000435	hsa-miR-143-3p	PHF3	23469	ENSG00000118482				predicted	0.98
diana_microt	MIMAT0000435	hsa-miR-143-3p	HK2	3099	ENSG00000159399				predicted	0.98
diana_microt	MIMAT0000757	hsa-miR-151a-3p	TRPC3	7222	ENSG00000138741				predicted	0.98
diana_microt	MIMAT0000435	hsa-miR-143-3p	LARP4	113251	ENSG00000161813				predicted	0.98
diana_microt	MIMAT0000435	hsa-miR-143-3p	ELMOD1	55531	ENSG00000110675				predicted	0.979
diana_microt	MIMAT0000435	hsa-miR-143-3p	PRKCE	5581	ENSG00000171132				predicted	0.979
diana_microt	MIMAT0000435	hsa-miR-143-3p	ELMOD1	643923	ENSG00000110675				predicted	0.979
diana_microt	MIMAT0000435	hsa-miR-143-3p	CCDC58	131076	ENSG00000160124				predicted	0.978
diana_microt	MIMAT0000435	hsa-miR-143-3p	NFAT5	10725	ENSG00000102908				predicted	0.977
diana_microt	MIMAT0000435	hsa-miR-143-3p	ARID3B	10620	ENSG00000179361				predicted	0.976
diana_microt	MIMAT0000435	hsa-miR-143-3p	C1orf74	148304	ENSG00000162757				predicted	0.976
diana_microt	MIMAT0000435	hsa-miR-143-3p	LAMA3	3909	ENSG00000053747				predicted	0.976
diana_microt	MIMAT0000435	hsa-miR-143-3p	SLC39A3	29985	ENSG00000141873				predicted	0.975
diana_microt	MIMAT0019850	hsa-miR-4728-3p	TCF4	6925	ENSG00000196628				predicted	0.975
diana_microt	MIMAT0019850	hsa-miR-4728-3p	GPR158	57512	ENSG00000151025				predicted	0.974
diana_microt	MIMAT0000435	hsa-miR-143-3p	KMT2E	55904	ENSG00000005483				predicted	0.974
diana_microt	MIMAT0019850	hsa-miR-4728-3p	GABRR1	2569	ENSG00000146276				predicted	0.974
diana_microt	MIMAT0000435	hsa-miR-143-3p	SPATA12	353324	ENSG00000186451				predicted	0.973
diana_microt	MIMAT0019850	hsa-miR-4728-3p	APPBP2	10513	ENSG00000062725				predicted	0.972
diana_microt	MIMAT0000435	hsa-miR-143-3p	GRHL2	79977	ENSG00000083307				predicted	0.972
diana_microt	MIMAT0000435	hsa-miR-143-3p	MKL2	57496	ENSG00000186260				predicted	0.972
diana_microt	MIMAT0019850	hsa-miR-4728-3p	SERTAD4	56256	ENSG00000082497				predicted	0.971
diana_microt	MIMAT0000435	hsa-miR-143-3p	GXYLT1	283464	ENSG00000151233				predicted	0.971
diana_microt	MIMAT0000435	hsa-miR-143-3p	OMA1	115209	ENSG00000162600				predicted	0.971
diana_microt	MIMAT0019850	hsa-miR-4728-3p	TULP4	56995	ENSG00000130338				predicted	0.971
diana_microt	MIMAT0000435	hsa-miR-143-3p	NUAK2	81788	ENSG00000163545				predicted	0.97
diana_microt	MIMAT0000435	hsa-miR-143-3p	VASH1	22846	ENSG00000071246				predicted	0.97
diana_microt	MIMAT0000435	hsa-miR-143-3p	TMOD2	29767	ENSG00000128872				predicted	0.97
diana_microt	MIMAT0019850	hsa-miR-4728-3p	GABRB2	2561	ENSG00000145864				predicted	0.969
diana_microt	MIMAT0000435	hsa-miR-143-3p	MYO5A	4644	ENSG00000197535				predicted	0.969
diana_microt	MIMAT0019850	hsa-miR-4728-3p	PRMT10	90826	ENSG00000164169				predicted	0.969
diana_microt	MIMAT0000757	hsa-miR-151a-3p	PSMA2	5683	ENSG00000256646				predicted	0.968
diana_microt	MIMAT0000435	hsa-miR-143-3p	C1D	10438	ENSG00000197223				predicted	0.968
diana_microt	MIMAT0019850	hsa-miR-4728-3p	CNN3	1266	ENSG00000117519				predicted	0.968
diana_microt	MIMAT0000435	hsa-miR-143-3p	GZMK	3003	ENSG00000113088				predicted	0.968
diana_microt	MIMAT0000435	hsa-miR-143-3p	DISC1	27185	ENSG00000162946				predicted	0.968
diana_microt	MIMAT0019850	hsa-miR-4728-3p	SRSF7	6432	ENSG00000115875				predicted	0.968
diana_microt	MIMAT0019850	hsa-miR-4728-3p	SLC22A6	9356	ENSG00000197901				predicted	0.967
diana_microt	MIMAT0000435	hsa-miR-143-3p	PNPO	55163	ENSG00000108439				predicted	0.965
diana_microt	MIMAT0000435	hsa-miR-143-3p	GVQW1		ENSG00000241043				predicted	0.965
diana_microt	MIMAT0019850	hsa-miR-4728-3p	ZNF471	57573	ENSG00000196263				predicted	0.965
diana_microt	MIMAT0000435	hsa-miR-143-3p	IFIT3	3437	ENSG00000119917				predicted	0.964
diana_microt	MIMAT0000435	hsa-miR-143-3p	GOLM1	51280	ENSG00000135052				predicted	0.963
diana_microt	MIMAT0000435	hsa-miR-143-3p	EVX2	344191	ENSG00000174279				predicted	0.963
diana_microt	MIMAT0000435	hsa-miR-143-3p	NOL11	25926	ENSG00000130935				predicted	0.963
diana_microt	MIMAT0019850	hsa-miR-4728-3p	RGPD6	653489	ENSG00000183054				predicted	0.963
diana_microt	MIMAT0019850	hsa-miR-4728-3p	VPS13B	157680	ENSG00000132549				predicted	0.963
diana_microt	MIMAT0000435	hsa-miR-143-3p	CBFB	865	ENSG00000067955				predicted	0.963
diana_microt	MIMAT0019850	hsa-miR-4728-3p	SOS1	6654	ENSG00000115904				predicted	0.963
diana_microt	MIMAT0019850	hsa-miR-4728-3p	RGPD6	729540	ENSG00000183054				predicted	0.963
diana_microt	MIMAT0000435	hsa-miR-143-3p	NUTM2D		ENSG00000214562				predicted	0.963
diana_microt	MIMAT0019850	hsa-miR-4728-3p	RGPD6	84220	ENSG00000183054				predicted	0.963
diana_microt	MIMAT0019850	hsa-miR-4728-3p	REV3L	5980	ENSG00000009413				predicted	0.962
diana_microt	MIMAT0000435	hsa-miR-143-3p	HLA-DOA	3111	ENSG00000204252				predicted	0.962
diana_microt	MIMAT0000435	hsa-miR-143-3p	PSME4	23198	ENSG00000068878				predicted	0.962
diana_microt	MIMAT0000435	hsa-miR-143-3p	THRB	7068	ENSG00000151090				predicted	0.961
diana_microt	MIMAT0000435	hsa-miR-143-3p	EME1	146956	ENSG00000154920				predicted	0.96
diana_microt	MIMAT0000435	hsa-miR-143-3p	OXA1L	5018	ENSG00000155463				predicted	0.96
diana_microt	MIMAT0019850	hsa-miR-4728-3p	SLC12A6	9990	ENSG00000140199				predicted	0.959
diana_microt	MIMAT0019850	hsa-miR-4728-3p	ESCO1	114799	ENSG00000141446				predicted	0.959
diana_microt	MIMAT0000435	hsa-miR-143-3p	CACNA1A	773	ENSG00000141837				predicted	0.958
diana_microt	MIMAT0000435	hsa-miR-143-3p	GATM	2628	ENSG00000171766				predicted	0.958
diana_microt	MIMAT0019850	hsa-miR-4728-3p	SIK3	23387	ENSG00000160584				predicted	0.958
diana_microt	MIMAT0000435	hsa-miR-143-3p	ITGA6	3655	ENSG00000091409				predicted	0.958
diana_microt	MIMAT0019850	hsa-miR-4728-3p	HMGXB4	10042	ENSG00000100281				predicted	0.958
diana_microt	MIMAT0019850	hsa-miR-4728-3p	CAB39	51719	ENSG00000135932				predicted	0.958
diana_microt	MIMAT0019850	hsa-miR-4728-3p	FAM217B	63939	ENSG00000196227				predicted	0.957
diana_microt	MIMAT0000435	hsa-miR-143-3p	DEFA6	1671	ENSG00000164822				predicted	0.957
diana_microt	MIMAT0000435	hsa-miR-143-3p	GALNT16	57452	ENSG00000100626				predicted	0.956
diana_microt	MIMAT0019850	hsa-miR-4728-3p	CAMK2G	818	ENSG00000148660				predicted	0.956
diana_microt	MIMAT0000435	hsa-miR-143-3p	SNAP91	9892	ENSG00000065609				predicted	0.956
diana_microt	MIMAT0000435	hsa-miR-143-3p	TRAPPC8	22878	ENSG00000153339				predicted	0.956
diana_microt	MIMAT0000757	hsa-miR-151a-3p	ECT2L	345930	ENSG00000203734				predicted	0.956
diana_microt	MIMAT0000435	hsa-miR-143-3p	TPM3	7170	ENSG00000143549				predicted	0.956
diana_microt	MIMAT0000435	hsa-miR-143-3p	MIPOL1	145282	ENSG00000151338				predicted	0.956
diana_microt	MIMAT0000435	hsa-miR-143-3p	PAG1	55824	ENSG00000076641				predicted	0.956
diana_microt	MIMAT0000435	hsa-miR-143-3p	SYT3	84258	ENSG00000213023				predicted	0.955
diana_microt	MIMAT0019850	hsa-miR-4728-3p	AGPAT4	56895	ENSG00000026652				predicted	0.955
diana_microt	MIMAT0000435	hsa-miR-143-3p	KRT80	144501	ENSG00000167767				predicted	0.954
diana_microt	MIMAT0019850	hsa-miR-4728-3p	RNFT1	51136	ENSG00000189050				predicted	0.954
diana_microt	MIMAT0019850	hsa-miR-4728-3p	SUV420H1	51111	ENSG00000110066				predicted	0.954
diana_microt	MIMAT0019886	hsa-miR-4749-3p			ENSG00000203876				predicted	0.954
diana_microt	MIMAT0019850	hsa-miR-4728-3p	TMEM106B	54664	ENSG00000106460				predicted	0.953
diana_microt	MIMAT0019850	hsa-miR-4728-3p	RGPD8	727851	ENSG00000169629				predicted	0.953
diana_microt	MIMAT0000435	hsa-miR-143-3p	IL36G	56300	ENSG00000136688				predicted	0.953
diana_microt	MIMAT0019850	hsa-miR-4728-3p	TPBG	7162	ENSG00000146242				predicted	0.952
diana_microt	MIMAT0000435	hsa-miR-143-3p	SLC39A11	201266	ENSG00000133195				predicted	0.952
diana_microt	MIMAT0000435	hsa-miR-143-3p	RDH12	145226	ENSG00000139988				predicted	0.952
diana_microt	MIMAT0000435	hsa-miR-143-3p	SELL	6402	ENSG00000188404				predicted	0.952
diana_microt	MIMAT0000435	hsa-miR-143-3p	KIF3B	9371	ENSG00000101350				predicted	0.951
diana_microt	MIMAT0019850	hsa-miR-4728-3p	HRNR	388697	ENSG00000197915				predicted	0.951
diana_microt	MIMAT0000435	hsa-miR-143-3p	GPR83	10888	ENSG00000123901				predicted	0.951
diana_microt	MIMAT0019850	hsa-miR-4728-3p	ATP6V1B2	526	ENSG00000147416				predicted	0.951
diana_microt	MIMAT0019850	hsa-miR-4728-3p	KCNB1	3745	ENSG00000158445				predicted	0.95
diana_microt	MIMAT0000435	hsa-miR-143-3p	DDI2	84301	ENSG00000197312				predicted	0.95
diana_microt	MIMAT0000435	hsa-miR-143-3p	ZNF746	155061	ENSG00000181220				predicted	0.95
diana_microt	MIMAT0000435	hsa-miR-143-3p	TMEM121	80757	ENSG00000184986				predicted	0.95
diana_microt	MIMAT0000435	hsa-miR-143-3p	DDI2	6248	ENSG00000197312				predicted	0.95
diana_microt	MIMAT0000435	hsa-miR-143-3p	HBS1L	10767	ENSG00000112339				predicted	0.949
diana_microt	MIMAT0000435	hsa-miR-143-3p	HIPK2	28996	ENSG00000064393				predicted	0.949
diana_microt	MIMAT0000435	hsa-miR-143-3p	SLC16A2	6567	ENSG00000147100				predicted	0.949
diana_microt	MIMAT0000435	hsa-miR-143-3p	DCX	1641	ENSG00000077279				predicted	0.948
diana_microt	MIMAT0000435	hsa-miR-143-3p	MLIP	90523	ENSG00000146147				predicted	0.948
diana_microt	MIMAT0000435	hsa-miR-143-3p	TMEM202	338949	ENSG00000187806				predicted	0.948
diana_microt	MIMAT0000435	hsa-miR-143-3p	SLC35F4	341880	ENSG00000151812				predicted	0.947
diana_microt	MIMAT0019850	hsa-miR-4728-3p	PIN4	5303	ENSG00000102309				predicted	0.947
diana_microt	MIMAT0000435	hsa-miR-143-3p	FAR1	84188	ENSG00000197601				predicted	0.947
diana_microt	MIMAT0019850	hsa-miR-4728-3p	RGPD5	285190	ENSG00000015568				predicted	0.947
diana_microt	MIMAT0019850	hsa-miR-4728-3p	RGPD5	729540	ENSG00000015568				predicted	0.947
diana_microt	MIMAT0019850	hsa-miR-4728-3p	UBE2W	55284	ENSG00000104343				predicted	0.947
diana_microt	MIMAT0019850	hsa-miR-4728-3p	RGPD5	653489	ENSG00000015568				predicted	0.947
diana_microt	MIMAT0019850	hsa-miR-4728-3p	RGPD5	84220	ENSG00000015568				predicted	0.947
diana_microt	MIMAT0019850	hsa-miR-4728-3p	RGPD5	727851	ENSG00000015568				predicted	0.947
diana_microt	MIMAT0000435	hsa-miR-143-3p	GDF10	2662	ENSG00000266524				predicted	0.947
diana_microt	MIMAT0000757	hsa-miR-151a-3p	C9orf35		ENSG00000227975				predicted	0.946
diana_microt	MIMAT0000435	hsa-miR-143-3p	SLC38A7	55238	ENSG00000103042				predicted	0.946
diana_microt	MIMAT0000757	hsa-miR-151a-3p	PFN2	5217	ENSG00000070087				predicted	0.945
diana_microt	MIMAT0000435	hsa-miR-143-3p	TUB	7275	ENSG00000166402				predicted	0.945
diana_microt	MIMAT0000435	hsa-miR-143-3p	DUXA	503835	ENSG00000258873				predicted	0.945
diana_microt	MIMAT0019850	hsa-miR-4728-3p	TTC7A	57217	ENSG00000068724				predicted	0.945
diana_microt	MIMAT0000435	hsa-miR-143-3p	ATG2B	55102	ENSG00000066739				predicted	0.944
diana_microt	MIMAT0000435	hsa-miR-143-3p	CTDSPL2	51496	ENSG00000137770				predicted	0.943
diana_microt	MIMAT0000435	hsa-miR-143-3p	RASA1	5921	ENSG00000145715				predicted	0.943
diana_microt	MIMAT0019850	hsa-miR-4728-3p	WNK3	65267	ENSG00000196632				predicted	0.943
diana_microt	MIMAT0019850	hsa-miR-4728-3p	OSBPL10	114884	ENSG00000144645				predicted	0.942
diana_microt	MIMAT0000435	hsa-miR-143-3p	PAPD5	64282	ENSG00000121274				predicted	0.942
diana_microt	MIMAT0000757	hsa-miR-151a-3p	RNF6	6049	ENSG00000127870				predicted	0.942
diana_microt	MIMAT0000435	hsa-miR-143-3p	TSG101	7251	ENSG00000074319				predicted	0.941
diana_microt	MIMAT0000435	hsa-miR-143-3p	FHDC1	85462	ENSG00000137460				predicted	0.94
diana_microt	MIMAT0000435	hsa-miR-143-3p	TMEM178B	100507421	ENSG00000261115				predicted	0.939
diana_microt	MIMAT0019850	hsa-miR-4728-3p			ENSG00000176593				predicted	0.939
diana_microt	MIMAT0019850	hsa-miR-4728-3p	AUTS2	26053	ENSG00000158321				predicted	0.939
diana_microt	MIMAT0019850	hsa-miR-4728-3p	VAT1L	57687	ENSG00000171724				predicted	0.939
diana_microt	MIMAT0000435	hsa-miR-143-3p	DENND2A	27147	ENSG00000146966				predicted	0.939
diana_microt	MIMAT0019850	hsa-miR-4728-3p	FAM126B	285172	ENSG00000155744				predicted	0.939
diana_microt	MIMAT0000435	hsa-miR-143-3p	TBCK	93627	ENSG00000145348				predicted	0.938
diana_microt	MIMAT0000435	hsa-miR-143-3p	FAM111A	63901	ENSG00000166801				predicted	0.938
diana_microt	MIMAT0019850	hsa-miR-4728-3p	YWHAE	7531	ENSG00000108953				predicted	0.938
diana_microt	MIMAT0000435	hsa-miR-143-3p	FOSL2	2355	ENSG00000075426				predicted	0.937
diana_microt	MIMAT0000435	hsa-miR-143-3p	ARHGAP18	93663	ENSG00000146376				predicted	0.937
diana_microt	MIMAT0019850	hsa-miR-4728-3p	PLPPR5	163404	ENSG00000117598				predicted	0.936
diana_microt	MIMAT0000435	hsa-miR-143-3p	PROSC	11212	ENSG00000147471				predicted	0.936
diana_microt	MIMAT0019850	hsa-miR-4728-3p	PTCH1	5727	ENSG00000185920				predicted	0.935
diana_microt	MIMAT0000435	hsa-miR-143-3p	LIFR	3977	ENSG00000113594				predicted	0.935
diana_microt	MIMAT0000435	hsa-miR-143-3p	SYT10	341359	ENSG00000110975				predicted	0.935
diana_microt	MIMAT0000435	hsa-miR-143-3p	MCF2	4168	ENSG00000101977				predicted	0.935
diana_microt	MIMAT0019850	hsa-miR-4728-3p	RC3H1	149041	ENSG00000135870				predicted	0.935
diana_microt	MIMAT0019850	hsa-miR-4728-3p	COL9A1	1297	ENSG00000112280				predicted	0.934
diana_microt	MIMAT0000757	hsa-miR-151a-3p	SLC4A7	9497	ENSG00000033867				predicted	0.933
diana_microt	MIMAT0000435	hsa-miR-143-3p	KIAA1614	57710	ENSG00000135835				predicted	0.933
diana_microt	MIMAT0019850	hsa-miR-4728-3p	ZNF232	7775	ENSG00000167840				predicted	0.933
diana_microt	MIMAT0000757	hsa-miR-151a-3p	RANBP17	64901	ENSG00000204764				predicted	0.933
diana_microt	MIMAT0019850	hsa-miR-4728-3p	ENY2	56943	ENSG00000120533				predicted	0.932
diana_microt	MIMAT0000435	hsa-miR-143-3p	EARS2	124454	ENSG00000103356				predicted	0.932
diana_microt	MIMAT0000435	hsa-miR-143-3p	BMPR1A	657	ENSG00000107779				predicted	0.932
diana_microt	MIMAT0000435	hsa-miR-143-3p	NECAP1	25977	ENSG00000089818				predicted	0.932
diana_microt	MIMAT0000435	hsa-miR-143-3p	COPS2	9318	ENSG00000166200				predicted	0.932
diana_microt	MIMAT0019850	hsa-miR-4728-3p	HNF4G	3174	ENSG00000164749				predicted	0.932
diana_microt	MIMAT0000435	hsa-miR-143-3p	SCAMP4	113178	ENSG00000227500				predicted	0.931
diana_microt	MIMAT0000435	hsa-miR-143-3p	ATP11C	286410	ENSG00000101974				predicted	0.931
diana_microt	MIMAT0000435	hsa-miR-143-3p	IQUB	154865	ENSG00000164675				predicted	0.931
diana_microt	MIMAT0000435	hsa-miR-143-3p	OSTN	344901	ENSG00000188729				predicted	0.931
diana_microt	MIMAT0000435	hsa-miR-143-3p	ABCA6	23460	ENSG00000154262				predicted	0.931
diana_microt	MIMAT0000435	hsa-miR-143-3p	SLMAP	7871	ENSG00000163681				predicted	0.93
diana_microt	MIMAT0019850	hsa-miR-4728-3p	ZNF23	7571	ENSG00000167377				predicted	0.93
diana_microt	MIMAT0000435	hsa-miR-143-3p	PHF20L1	51105	ENSG00000129292				predicted	0.93
diana_microt	MIMAT0000435	hsa-miR-143-3p	TMX4	56255	ENSG00000125827				predicted	0.93
diana_microt	MIMAT0000435	hsa-miR-143-3p	SLC9A5	6553	ENSG00000135740				predicted	0.929
diana_microt	MIMAT0000435	hsa-miR-143-3p			ENSG00000175911				predicted	0.929
diana_microt	MIMAT0019850	hsa-miR-4728-3p	DCC	1630	ENSG00000187323				predicted	0.929
diana_microt	MIMAT0019850	hsa-miR-4728-3p	ZNF655	79027	ENSG00000197343				predicted	0.927
diana_microt	MIMAT0019850	hsa-miR-4728-3p	BCL11B	64919	ENSG00000127152				predicted	0.927
diana_microt	MIMAT0019850	hsa-miR-4728-3p	PCMT1	5110	ENSG00000120265				predicted	0.927
diana_microt	MIMAT0000435	hsa-miR-143-3p	CRLF3	51379	ENSG00000176390				predicted	0.927
diana_microt	MIMAT0000435	hsa-miR-143-3p	SYNCRIP	10492	ENSG00000135316				predicted	0.927
diana_microt	MIMAT0000435	hsa-miR-143-3p	ATP10A	57194	ENSG00000206190				predicted	0.927
diana_microt	MIMAT0000435	hsa-miR-143-3p	COL5A3	50509	ENSG00000080573				predicted	0.926
diana_microt	MIMAT0019850	hsa-miR-4728-3p	PPP4R4	57718	ENSG00000119698				predicted	0.926
diana_microt	MIMAT0000435	hsa-miR-143-3p	TRPS1	7227	ENSG00000104447				predicted	0.926
diana_microt	MIMAT0000435	hsa-miR-143-3p	SCUBE2	57758	ENSG00000175356				predicted	0.925
diana_microt	MIMAT0000757	hsa-miR-151a-3p	TWIST1	7291	ENSG00000122691				predicted	0.925
diana_microt	MIMAT0000435	hsa-miR-143-3p	EZH2	2146	ENSG00000106462				predicted	0.925
diana_microt	MIMAT0019850	hsa-miR-4728-3p	BTAF1	9044	ENSG00000095564				predicted	0.924
diana_microt	MIMAT0019850	hsa-miR-4728-3p	GOLGB1	2804	ENSG00000173230				predicted	0.924
diana_microt	MIMAT0000435	hsa-miR-143-3p	SIRT5	23408	ENSG00000124523				predicted	0.924
diana_microt	MIMAT0000435	hsa-miR-143-3p	EIF2AK2	5610	ENSG00000055332				predicted	0.924
diana_microt	MIMAT0000435	hsa-miR-143-3p	DENND2C	163259	ENSG00000175984				predicted	0.923
diana_microt	MIMAT0000435	hsa-miR-143-3p	KCNB1	3745	ENSG00000158445				predicted	0.923
diana_microt	MIMAT0000435	hsa-miR-143-3p	ADD3	120	ENSG00000148700				predicted	0.923
diana_microt	MIMAT0019850	hsa-miR-4728-3p	MED13	9969	ENSG00000108510				predicted	0.923
diana_microt	MIMAT0019850	hsa-miR-4728-3p	TOMM70A	9868	ENSG00000154174				predicted	0.923
diana_microt	MIMAT0019850	hsa-miR-4728-3p	SAP30L	79685	ENSG00000164576				predicted	0.923
diana_microt	MIMAT0000435	hsa-miR-143-3p	LUZP4	51213	ENSG00000102021				predicted	0.922
diana_microt	MIMAT0019850	hsa-miR-4728-3p	ATPAF1	64756	ENSG00000123472				predicted	0.922
diana_microt	MIMAT0019850	hsa-miR-4728-3p	TRAF3	7187	ENSG00000131323				predicted	0.922
diana_microt	MIMAT0000435	hsa-miR-143-3p	BATF2	116071	ENSG00000168062				predicted	0.922
diana_microt	MIMAT0019850	hsa-miR-4728-3p	PCGF5	84333	ENSG00000180628				predicted	0.921
diana_microt	MIMAT0000435	hsa-miR-143-3p	PRKX	5613	ENSG00000183943				predicted	0.921
diana_microt	MIMAT0000435	hsa-miR-143-3p	FRS2	10818	ENSG00000166225				predicted	0.921
diana_microt	MIMAT0000757	hsa-miR-151a-3p	MANEA	79694	ENSG00000172469				predicted	0.921
diana_microt	MIMAT0000435	hsa-miR-143-3p	RICTOR	253260	ENSG00000164327				predicted	0.921
diana_microt	MIMAT0019850	hsa-miR-4728-3p	EPHA6	285220	ENSG00000080224				predicted	0.92
diana_microt	MIMAT0000435	hsa-miR-143-3p	DSTYK	25778	ENSG00000133059				predicted	0.92
diana_microt	MIMAT0000435	hsa-miR-143-3p	TTPA	7274	ENSG00000137561				predicted	0.92
diana_microt	MIMAT0000435	hsa-miR-143-3p	KIAA1715	80856	ENSG00000144320				predicted	0.92
diana_microt	MIMAT0000757	hsa-miR-151a-3p	MYCBPAP	84073	ENSG00000136449				predicted	0.919
diana_microt	MIMAT0019850	hsa-miR-4728-3p	TRMT1L	81627	ENSG00000121486				predicted	0.919
diana_microt	MIMAT0019850	hsa-miR-4728-3p	DHDDS	79947	ENSG00000117682				predicted	0.918
diana_microt	MIMAT0000435	hsa-miR-143-3p	MAP3K7	6885	ENSG00000135341				predicted	0.918
diana_microt	MIMAT0000435	hsa-miR-143-3p	XAF1	54739	ENSG00000132530				predicted	0.918
diana_microt	MIMAT0000435	hsa-miR-143-3p	FSTL1	11167	ENSG00000163430				predicted	0.918
diana_microt	MIMAT0000435	hsa-miR-143-3p			ENSG00000258804				predicted	0.917
diana_microt	MIMAT0000757	hsa-miR-151a-3p	MLC1	23209	ENSG00000100427				predicted	0.917
diana_microt	MIMAT0000435	hsa-miR-143-3p	FAM196A	642938	ENSG00000188916				predicted	0.917
diana_microt	MIMAT0000435	hsa-miR-143-3p	ABHD14A	25864	ENSG00000248487				predicted	0.916
diana_microt	MIMAT0000435	hsa-miR-143-3p	PDPR	55066	ENSG00000090857				predicted	0.915
diana_microt	MIMAT0000435	hsa-miR-143-3p	ENTPD3	956	ENSG00000168032				predicted	0.914
diana_microt	MIMAT0019850	hsa-miR-4728-3p	LRP10	26020	ENSG00000197324				predicted	0.913
diana_microt	MIMAT0019850	hsa-miR-4728-3p	RRAGB	10325	ENSG00000083750				predicted	0.913
diana_microt	MIMAT0000435	hsa-miR-143-3p	SFMBT2	57713	ENSG00000198879				predicted	0.913
diana_microt	MIMAT0019850	hsa-miR-4728-3p	ATP8A1	10396	ENSG00000124406				predicted	0.912
diana_microt	MIMAT0000435	hsa-miR-143-3p	DMBX1	127343	ENSG00000197587				predicted	0.912
diana_microt	MIMAT0019850	hsa-miR-4728-3p	RAP2C	57826	ENSG00000123728				predicted	0.912
diana_microt	MIMAT0019850	hsa-miR-4728-3p	GLRB	2743	ENSG00000109738				predicted	0.912
diana_microt	MIMAT0000435	hsa-miR-143-3p	KIAA2022	340533	ENSG00000050030				predicted	0.911
diana_microt	MIMAT0019850	hsa-miR-4728-3p	ZNF367	195828	ENSG00000165244				predicted	0.911
diana_microt	MIMAT0019850	hsa-miR-4728-3p	SCNN1A	6337	ENSG00000111319				predicted	0.911
diana_microt	MIMAT0000435	hsa-miR-143-3p	INTS9	55756	ENSG00000104299				predicted	0.911
diana_microt	MIMAT0000435	hsa-miR-143-3p	SLC5A3	6526	ENSG00000198743				predicted	0.911
diana_microt	MIMAT0000435	hsa-miR-143-3p	ZDHHC4	55146	ENSG00000136247				predicted	0.911
diana_microt	MIMAT0000435	hsa-miR-143-3p	EGLN1	54583	ENSG00000135766				predicted	0.91
diana_microt	MIMAT0019850	hsa-miR-4728-3p	SMURF2	64750	ENSG00000108854				predicted	0.91
diana_microt	MIMAT0000435	hsa-miR-143-3p	ZNF514	84874	ENSG00000144026				predicted	0.909
diana_microt	MIMAT0000435	hsa-miR-143-3p	PSG8	440533	ENSG00000124467				predicted	0.909
diana_microt	MIMAT0019850	hsa-miR-4728-3p	OSMR	9180	ENSG00000145623				predicted	0.909
diana_microt	MIMAT0000435	hsa-miR-143-3p	PPP5D1	100506012	ENSG00000230510				predicted	0.909
diana_microt	MIMAT0000435	hsa-miR-143-3p	TNFRSF10D	8793	ENSG00000173530				predicted	0.908
diana_microt	MIMAT0019850	hsa-miR-4728-3p	TADA2B	93624	ENSG00000173011				predicted	0.908
diana_microt	MIMAT0000435	hsa-miR-143-3p	FTSJ1	24140	ENSG00000068438				predicted	0.907
diana_microt	MIMAT0019850	hsa-miR-4728-3p	BBX	56987	ENSG00000114439				predicted	0.907
diana_microt	MIMAT0000435	hsa-miR-143-3p	XK	7504	ENSG00000047597				predicted	0.907
diana_microt	MIMAT0000435	hsa-miR-143-3p	NUDT10	170685	ENSG00000122824				predicted	0.906
diana_microt	MIMAT0000435	hsa-miR-143-3p	ASH1L	55870	ENSG00000116539				predicted	0.906
diana_microt	MIMAT0000757	hsa-miR-151a-3p	CRK	1398	ENSG00000167193				predicted	0.906
diana_microt	MIMAT0000435	hsa-miR-143-3p	LAT2	7462	ENSG00000086730				predicted	0.906
diana_microt	MIMAT0000435	hsa-miR-143-3p	TMEM154	201799	ENSG00000170006				predicted	0.906
diana_microt	MIMAT0019850	hsa-miR-4728-3p	GABRB3	2562	ENSG00000166206				predicted	0.906
diana_microt	MIMAT0000435	hsa-miR-143-3p	PALM2	114299	ENSG00000243444				predicted	0.905
diana_microt	MIMAT0000435	hsa-miR-143-3p	MYH13	8735	ENSG00000006788				predicted	0.905
diana_microt	MIMAT0000435	hsa-miR-143-3p	HYPK	25764	ENSG00000242028				predicted	0.905
diana_microt	MIMAT0000435	hsa-miR-143-3p	INO80D	54891	ENSG00000114933				predicted	0.905
diana_microt	MIMAT0019850	hsa-miR-4728-3p	EIF4E	1977	ENSG00000151247				predicted	0.904
diana_microt	MIMAT0019850	hsa-miR-4728-3p	RABGEF1	27342	ENSG00000154710				predicted	0.904
diana_microt	MIMAT0019850	hsa-miR-4728-3p	FAM3C	10447	ENSG00000196937				predicted	0.904
diana_microt	MIMAT0000757	hsa-miR-151a-3p	SYT10	341359	ENSG00000110975				predicted	0.903
diana_microt	MIMAT0000757	hsa-miR-151a-3p	UPP2	151531	ENSG00000007001				predicted	0.903
diana_microt	MIMAT0000435	hsa-miR-143-3p	ZNF526	116115	ENSG00000167625				predicted	0.903
diana_microt	MIMAT0019850	hsa-miR-4728-3p	MAT2A	4144	ENSG00000168906				predicted	0.903
diana_microt	MIMAT0019850	hsa-miR-4728-3p	PPP2CA	5515	ENSG00000113575				predicted	0.902
diana_microt	MIMAT0000435	hsa-miR-143-3p	UBE2E2	7325	ENSG00000182247				predicted	0.902
diana_microt	MIMAT0019850	hsa-miR-4728-3p	NUTM2G	441457	ENSG00000188152				predicted	0.902
diana_microt	MIMAT0000435	hsa-miR-143-3p	DPY19L4	286148	ENSG00000156162				predicted	0.901
diana_microt	MIMAT0000435	hsa-miR-143-3p	AZGP1	563	ENSG00000160862				predicted	0.901
diana_microt	MIMAT0000435	hsa-miR-143-3p	C3orf49		ENSG00000163632				predicted	0.901
diana_microt	MIMAT0000435	hsa-miR-143-3p	IL2RA	3559	ENSG00000134460				predicted	0.901
diana_microt	MIMAT0019850	hsa-miR-4728-3p	FLNB	2317	ENSG00000136068				predicted	0.901
diana_microt	MIMAT0019850	hsa-miR-4728-3p	METTL4	64863	ENSG00000101574				predicted	0.901
diana_microt	MIMAT0000435	hsa-miR-143-3p	SFXN1	94081	ENSG00000164466				predicted	0.9
diana_microt	MIMAT0000435	hsa-miR-143-3p	KCNS2	3788	ENSG00000156486				predicted	0.9
diana_microt	MIMAT0000435	hsa-miR-143-3p	CAMK1D	57118	ENSG00000183049				predicted	0.9
diana_microt	MIMAT0000435	hsa-miR-143-3p	TTC37	9652	ENSG00000198677				predicted	0.9
diana_microt	MIMAT0019850	hsa-miR-4728-3p	ARL5B	221079	ENSG00000165997				predicted	0.9
diana_microt	MIMAT0000435	hsa-miR-143-3p	EIF2AK3	9451	ENSG00000172071				predicted	0.9
diana_microt	MIMAT0000435	hsa-miR-143-3p	ANKRD12	23253	ENSG00000101745				predicted	0.9
diana_microt	MIMAT0000435	hsa-miR-143-3p	NPL	80896	ENSG00000135838				predicted	0.9
diana_microt	MIMAT0000757	hsa-miR-151a-3p	GAREM	64762	ENSG00000141441				predicted	0.899
diana_microt	MIMAT0000435	hsa-miR-143-3p	PGLYRP4	57115	ENSG00000163218				predicted	0.899
diana_microt	MIMAT0000435	hsa-miR-143-3p	CAPN13	92291	ENSG00000162949				predicted	0.899
diana_microt	MIMAT0000435	hsa-miR-143-3p	FAM71D	161142	ENSG00000172717				predicted	0.899
diana_microt	MIMAT0019850	hsa-miR-4728-3p	PDE1A	5136	ENSG00000115252				predicted	0.898
diana_microt	MIMAT0000435	hsa-miR-143-3p	PTBP3	9991	ENSG00000119314				predicted	0.898
diana_microt	MIMAT0000435	hsa-miR-143-3p	CREB5	401317	ENSG00000146592				predicted	0.898
diana_microt	MIMAT0000435	hsa-miR-143-3p	CREB5	9586	ENSG00000146592				predicted	0.898
diana_microt	MIMAT0019850	hsa-miR-4728-3p	PCK2	5106	ENSG00000100889				predicted	0.898
diana_microt	MIMAT0000757	hsa-miR-151a-3p	PTGER3	5733	ENSG00000050628				predicted	0.898
diana_microt	MIMAT0000435	hsa-miR-143-3p	SLC15A1	6564	ENSG00000088386				predicted	0.898
diana_microt	MIMAT0000435	hsa-miR-143-3p	EPT1	85465	ENSG00000138018				predicted	0.897
diana_microt	MIMAT0000435	hsa-miR-143-3p	SLC7A11	23657	ENSG00000151012				predicted	0.897
diana_microt	MIMAT0000435	hsa-miR-143-3p	CD53	963	ENSG00000143119				predicted	0.897
diana_microt	MIMAT0000435	hsa-miR-143-3p	TFDP2	7029	ENSG00000114126				predicted	0.897
diana_microt	MIMAT0000435	hsa-miR-143-3p	SEMA5A	9037	ENSG00000112902				predicted	0.896
diana_microt	MIMAT0000435	hsa-miR-143-3p	AFF1	4299	ENSG00000172493				predicted	0.895
diana_microt	MIMAT0019850	hsa-miR-4728-3p	MED1	5469	ENSG00000125686				predicted	0.895
diana_microt	MIMAT0019850	hsa-miR-4728-3p	RTKN2	219790	ENSG00000182010				predicted	0.894
diana_microt	MIMAT0019850	hsa-miR-4728-3p	NOVA1	4857	ENSG00000139910				predicted	0.894
diana_microt	MIMAT0000435	hsa-miR-143-3p	USP40	55230	ENSG00000085982				predicted	0.893
diana_microt	MIMAT0000435	hsa-miR-143-3p	PRTG	283659	ENSG00000166450				predicted	0.893
diana_microt	MIMAT0000435	hsa-miR-143-3p	WDR7	23335	ENSG00000091157				predicted	0.892
diana_microt	MIMAT0000435	hsa-miR-143-3p	FMN1	342184	ENSG00000248905				predicted	0.892
diana_microt	MIMAT0000435	hsa-miR-143-3p	PLIN1	5346	ENSG00000166819				predicted	0.892
diana_microt	MIMAT0000435	hsa-miR-143-3p	SSH2	85464	ENSG00000141298				predicted	0.892
diana_microt	MIMAT0019850	hsa-miR-4728-3p	PRPF4B	8899	ENSG00000112739				predicted	0.892
diana_microt	MIMAT0019850	hsa-miR-4728-3p	ZC3H12B	340554	ENSG00000102053				predicted	0.892
diana_microt	MIMAT0000435	hsa-miR-143-3p	KRTAP1-1	81851	ENSG00000188581				predicted	0.891
diana_microt	MIMAT0019850	hsa-miR-4728-3p	MFAP3	4238	ENSG00000037749				predicted	0.891
diana_microt	MIMAT0000757	hsa-miR-151a-3p	RPRD2	23248	ENSG00000163125				predicted	0.891
diana_microt	MIMAT0000435	hsa-miR-143-3p	RMND5A	64795	ENSG00000153561				predicted	0.89
diana_microt	MIMAT0000435	hsa-miR-143-3p	SLC38A2	54407	ENSG00000134294				predicted	0.89
diana_microt	MIMAT0019850	hsa-miR-4728-3p	PDS5A	23244	ENSG00000121892				predicted	0.89
diana_microt	MIMAT0000435	hsa-miR-143-3p	CDH8	1006	ENSG00000150394				predicted	0.89
diana_microt	MIMAT0019850	hsa-miR-4728-3p	ZNF451	26036	ENSG00000112200				predicted	0.89
diana_microt	MIMAT0000435	hsa-miR-143-3p	ZFP30	22835	ENSG00000120784				predicted	0.889
diana_microt	MIMAT0019850	hsa-miR-4728-3p	MMP16	4325	ENSG00000156103				predicted	0.889
diana_microt	MIMAT0000757	hsa-miR-151a-3p	TRA2B	6434	ENSG00000136527				predicted	0.889
diana_microt	MIMAT0000435	hsa-miR-143-3p	ZNF397	84307	ENSG00000186812				predicted	0.889
diana_microt	MIMAT0000435	hsa-miR-143-3p	ERAP1	51752	ENSG00000164307				predicted	0.888
diana_microt	MIMAT0000435	hsa-miR-143-3p	SENP2	59343	ENSG00000163904				predicted	0.888
diana_microt	MIMAT0019850	hsa-miR-4728-3p			ENSG00000222017				predicted	0.888
diana_microt	MIMAT0000435	hsa-miR-143-3p	SLC6A16	28968	ENSG00000063127				predicted	0.888
diana_microt	MIMAT0000435	hsa-miR-143-3p	DYNLL2	140735	ENSG00000264364				predicted	0.888
diana_microt	MIMAT0019850	hsa-miR-4728-3p	RAB6B	51560	ENSG00000154917				predicted	0.888
diana_microt	MIMAT0000757	hsa-miR-151a-3p	API5	8539	ENSG00000166181				predicted	0.888
diana_microt	MIMAT0000435	hsa-miR-143-3p	ZNF300	91975	ENSG00000145908				predicted	0.887
diana_microt	MIMAT0000435	hsa-miR-143-3p	CPD	1362	ENSG00000108582				predicted	0.887
diana_microt	MIMAT0000435	hsa-miR-143-3p	PNKD	25953	ENSG00000127838				predicted	0.887
diana_microt	MIMAT0000435	hsa-miR-143-3p	MAB21L1	4081	ENSG00000180660				predicted	0.887
diana_microt	MIMAT0019850	hsa-miR-4728-3p	AMMECR1	9949	ENSG00000101935				predicted	0.887
diana_microt	MIMAT0000435	hsa-miR-143-3p	ZKSCAN7	55888	ENSG00000196345				predicted	0.887
diana_microt	MIMAT0000435	hsa-miR-143-3p	ZWILCH	55055	ENSG00000174442				predicted	0.886
diana_microt	MIMAT0000435	hsa-miR-143-3p	DNAJC9-AS1	414245	ENSG00000236756				predicted	0.886
diana_microt	MIMAT0019850	hsa-miR-4728-3p	DST	667	ENSG00000151914				predicted	0.885
diana_microt	MIMAT0019850	hsa-miR-4728-3p	LPP	4026	ENSG00000145012				predicted	0.885
diana_microt	MIMAT0000435	hsa-miR-143-3p	PTPN2	5771	ENSG00000175354				predicted	0.885
diana_microt	MIMAT0019850	hsa-miR-4728-3p	SYNE1	23345	ENSG00000131018				predicted	0.885
diana_microt	MIMAT0019850	hsa-miR-4728-3p	SETD2	29072	ENSG00000181555				predicted	0.884
diana_microt	MIMAT0000435	hsa-miR-143-3p	CELF2	10659	ENSG00000048740				predicted	0.884
diana_microt	MIMAT0019850	hsa-miR-4728-3p	GPD2	2820	ENSG00000115159				predicted	0.884
diana_microt	MIMAT0019850	hsa-miR-4728-3p	RALBP1	10928	ENSG00000017797				predicted	0.883
diana_microt	MIMAT0000757	hsa-miR-151a-3p	NIPAL2	79815	ENSG00000104361				predicted	0.883
diana_microt	MIMAT0019850	hsa-miR-4728-3p	ADORA1	134	ENSG00000163485				predicted	0.883
diana_microt	MIMAT0000435	hsa-miR-143-3p	ZNF433	163059	ENSG00000197647				predicted	0.882
diana_microt	MIMAT0000435	hsa-miR-143-3p	KLC2	64837	ENSG00000174996				predicted	0.882
diana_microt	MIMAT0000435	hsa-miR-143-3p	HCCS	3052	ENSG00000004961				predicted	0.882
diana_microt	MIMAT0000435	hsa-miR-143-3p	RC3H2	54542	ENSG00000056586				predicted	0.881
diana_microt	MIMAT0019850	hsa-miR-4728-3p	MAGEL2	54551	ENSG00000254585				predicted	0.881
diana_microt	MIMAT0019850	hsa-miR-4728-3p	BLM	641	ENSG00000197299				predicted	0.881
diana_microt	MIMAT0019850	hsa-miR-4728-3p	PRPSAP2	5636	ENSG00000141127				predicted	0.881
diana_microt	MIMAT0000435	hsa-miR-143-3p	NKTR	4820	ENSG00000114857				predicted	0.881
diana_microt	MIMAT0019850	hsa-miR-4728-3p	FOXN3	1112	ENSG00000053254				predicted	0.88
diana_microt	MIMAT0000435	hsa-miR-143-3p	SERPINE1	5054	ENSG00000106366				predicted	0.88
diana_microt	MIMAT0000435	hsa-miR-143-3p	BRCA1	672	ENSG00000012048				predicted	0.88
diana_microt	MIMAT0000435	hsa-miR-143-3p	CADM2	253559	ENSG00000175161				predicted	0.88
diana_microt	MIMAT0000435	hsa-miR-143-3p	PREPL	9581	ENSG00000138078				predicted	0.879
diana_microt	MIMAT0000757	hsa-miR-151a-3p	CEP120	153241	ENSG00000168944				predicted	0.879
diana_microt	MIMAT0000757	hsa-miR-151a-3p	PLXNA4	91584	ENSG00000221866				predicted	0.879
diana_microt	MIMAT0000435	hsa-miR-143-3p	CHPT1	56994	ENSG00000111666				predicted	0.879
diana_microt	MIMAT0019850	hsa-miR-4728-3p	TMPRSS4	56649	ENSG00000137648				predicted	0.879
diana_microt	MIMAT0000435	hsa-miR-143-3p	CNTD2	79935	ENSG00000105219				predicted	0.878
diana_microt	MIMAT0000435	hsa-miR-143-3p	FADS6	283985	ENSG00000172782				predicted	0.877
diana_microt	MIMAT0019850	hsa-miR-4728-3p	FBXL5	26234	ENSG00000118564				predicted	0.876
diana_microt	MIMAT0019850	hsa-miR-4728-3p	AHNAK	79026	ENSG00000124942				predicted	0.876
diana_microt	MIMAT0000435	hsa-miR-143-3p	KCNU1	157855	ENSG00000215262				predicted	0.876
diana_microt	MIMAT0000435	hsa-miR-143-3p	IL7R	3575	ENSG00000168685				predicted	0.876
diana_microt	MIMAT0000435	hsa-miR-143-3p	STARD4	134429	ENSG00000164211				predicted	0.876
diana_microt	MIMAT0019850	hsa-miR-4728-3p	G3BP1	10146	ENSG00000145907				predicted	0.875
diana_microt	MIMAT0019850	hsa-miR-4728-3p	FRS2	10818	ENSG00000166225				predicted	0.874
diana_microt	MIMAT0000435	hsa-miR-143-3p	INTS6	26512	ENSG00000102786				predicted	0.874
diana_microt	MIMAT0000435	hsa-miR-143-3p	MASP1	5648	ENSG00000127241				predicted	0.874
diana_microt	MIMAT0000435	hsa-miR-143-3p	PLPPR1	54886	ENSG00000148123				predicted	0.874
diana_microt	MIMAT0000435	hsa-miR-143-3p	NMT1	4836	ENSG00000136448				predicted	0.874
diana_microt	MIMAT0000435	hsa-miR-143-3p	SLC1A2	6506	ENSG00000110436				predicted	0.874
diana_microt	MIMAT0019850	hsa-miR-4728-3p	PID1	55022	ENSG00000153823				predicted	0.873
diana_microt	MIMAT0019850	hsa-miR-4728-3p	C5orf42	65250	ENSG00000197603				predicted	0.873
diana_microt	MIMAT0000435	hsa-miR-143-3p	COL1A1	1277	ENSG00000108821				predicted	0.873
diana_microt	MIMAT0019850	hsa-miR-4728-3p	SAMD12	401474	ENSG00000177570				predicted	0.873
diana_microt	MIMAT0019850	hsa-miR-4728-3p	ASPA	443	ENSG00000108381				predicted	0.873
diana_microt	MIMAT0019850	hsa-miR-4728-3p	GIF	2694	ENSG00000134812				predicted	0.872
diana_microt	MIMAT0000435	hsa-miR-143-3p	DIS3	22894	ENSG00000083520				predicted	0.872
diana_microt	MIMAT0019850	hsa-miR-4728-3p	FAM8A1	51439	ENSG00000137414				predicted	0.872
diana_microt	MIMAT0019850	hsa-miR-4728-3p	RCAN2	10231	ENSG00000172348				predicted	0.872
diana_microt	MIMAT0000435	hsa-miR-143-3p	TMCO5A	145942	ENSG00000166069				predicted	0.872
diana_microt	MIMAT0019850	hsa-miR-4728-3p	CLIP3	25999	ENSG00000105270				predicted	0.872
diana_microt	MIMAT0000435	hsa-miR-143-3p	SFRP4	6424	ENSG00000106483				predicted	0.872
diana_microt	MIMAT0019850	hsa-miR-4728-3p	HAO1	54363	ENSG00000101323				predicted	0.872
diana_microt	MIMAT0000435	hsa-miR-143-3p	C9orf40	55071	ENSG00000135045				predicted	0.872
diana_microt	MIMAT0000435	hsa-miR-143-3p	TNP1	7141	ENSG00000118245				predicted	0.872
diana_microt	MIMAT0000435	hsa-miR-143-3p	CCDC66	285331	ENSG00000180376				predicted	0.872
diana_microt	MIMAT0019850	hsa-miR-4728-3p	TAF4B	6875	ENSG00000141384				predicted	0.871
diana_microt	MIMAT0000435	hsa-miR-143-3p	GYG2	8908	ENSG00000056998				predicted	0.871
diana_microt	MIMAT0019850	hsa-miR-4728-3p	KMT2C	58508	ENSG00000055609				predicted	0.871
diana_microt	MIMAT0019850	hsa-miR-4728-3p	GSTM2	2946	ENSG00000213366				predicted	0.871
diana_microt	MIMAT0000435	hsa-miR-143-3p	GALNT7	51809	ENSG00000109586				predicted	0.871
diana_microt	MIMAT0000435	hsa-miR-143-3p	BICD1	636	ENSG00000151746				predicted	0.87
diana_microt	MIMAT0000435	hsa-miR-143-3p			ENSG00000261732				predicted	0.87
diana_microt	MIMAT0000435	hsa-miR-143-3p	RALGAPB	57148	ENSG00000170471				predicted	0.87
diana_microt	MIMAT0000435	hsa-miR-143-3p	STOX2	56977	ENSG00000173320				predicted	0.87
diana_microt	MIMAT0000435	hsa-miR-143-3p	CPB2	1361	ENSG00000080618				predicted	0.87
diana_microt	MIMAT0019850	hsa-miR-4728-3p	ANK2	287	ENSG00000145362				predicted	0.869
diana_microt	MIMAT0000435	hsa-miR-143-3p	FNTA	2339	ENSG00000168522				predicted	0.869
diana_microt	MIMAT0019850	hsa-miR-4728-3p			ENSG00000260861				predicted	0.869
diana_microt	MIMAT0019850	hsa-miR-4728-3p	FAM153A	285596	ENSG00000170074				predicted	0.869
diana_microt	MIMAT0019850	hsa-miR-4728-3p	TMLHE	55217	ENSG00000185973				predicted	0.868
diana_microt	MIMAT0000435	hsa-miR-143-3p	RBM27	54439	ENSG00000091009				predicted	0.868
diana_microt	MIMAT0019850	hsa-miR-4728-3p	CDK19	23097	ENSG00000155111				predicted	0.868
diana_microt	MIMAT0019850	hsa-miR-4728-3p	IFT122	55764	ENSG00000163913				predicted	0.868
diana_microt	MIMAT0000435	hsa-miR-143-3p			ENSG00000262526				predicted	0.867
diana_microt	MIMAT0000435	hsa-miR-143-3p	LRP10	26020	ENSG00000197324				predicted	0.867
diana_microt	MIMAT0000435	hsa-miR-143-3p	CCDC108	255101	ENSG00000181378				predicted	0.867
diana_microt	MIMAT0000435	hsa-miR-143-3p	ZBTB26	57684	ENSG00000171448				predicted	0.867
diana_microt	MIMAT0000435	hsa-miR-143-3p	STRN3	29966	ENSG00000196792				predicted	0.867
diana_microt	MIMAT0000435	hsa-miR-143-3p	TTN	7273	ENSG00000155657				predicted	0.867
diana_microt	MIMAT0019850	hsa-miR-4728-3p	LRIG2	9860	ENSG00000198799				predicted	0.866
diana_microt	MIMAT0000435	hsa-miR-143-3p	GFPT1	2673	ENSG00000198380				predicted	0.866
diana_microt	MIMAT0000435	hsa-miR-143-3p	FREM1	158326	ENSG00000164946				predicted	0.865
diana_microt	MIMAT0000435	hsa-miR-143-3p	RWDD4	201965	ENSG00000182552				predicted	0.865
diana_microt	MIMAT0000435	hsa-miR-143-3p	S100PBP	64766	ENSG00000116497				predicted	0.865
diana_microt	MIMAT0000435	hsa-miR-143-3p	MACC1	346389	ENSG00000183742				predicted	0.865
diana_microt	MIMAT0019850	hsa-miR-4728-3p	MECP2	4204	ENSG00000169057				predicted	0.864
diana_microt	MIMAT0000435	hsa-miR-143-3p	CPEB2	132864	ENSG00000137449				predicted	0.864
diana_microt	MIMAT0000435	hsa-miR-143-3p	SP4	6671	ENSG00000105866				predicted	0.864
diana_microt	MIMAT0000435	hsa-miR-143-3p	RRM2B	50484	ENSG00000048392				predicted	0.864
diana_microt	MIMAT0019850	hsa-miR-4728-3p	WDR6	11180	ENSG00000178252				predicted	0.863
diana_microt	MIMAT0019850	hsa-miR-4728-3p	SYBU	55638	ENSG00000147642				predicted	0.863
diana_microt	MIMAT0019850	hsa-miR-4728-3p	RABL2A	11159	ENSG00000144134				predicted	0.863
diana_microt	MIMAT0019850	hsa-miR-4728-3p	EXO1	9156	ENSG00000174371				predicted	0.863
diana_microt	MIMAT0019886	hsa-miR-4749-3p	PHC2	1912	ENSG00000134686				predicted	0.863
diana_microt	MIMAT0000435	hsa-miR-143-3p	GTDC1	79712	ENSG00000121964				predicted	0.863
diana_microt	MIMAT0000435	hsa-miR-143-3p	FNDC5	252995	ENSG00000160097				predicted	0.863
diana_microt	MIMAT0000757	hsa-miR-151a-3p	DTHD1	401124	ENSG00000197057				predicted	0.863
diana_microt	MIMAT0000435	hsa-miR-143-3p	AP3B2	8120	ENSG00000103723				predicted	0.863
diana_microt	MIMAT0000435	hsa-miR-143-3p	CLEC1B	51266	ENSG00000165682				predicted	0.862
diana_microt	MIMAT0000435	hsa-miR-143-3p	ZNF701	55762	ENSG00000167562				predicted	0.862
diana_microt	MIMAT0000435	hsa-miR-143-3p	MEF2C	4208	ENSG00000081189				predicted	0.862
diana_microt	MIMAT0000435	hsa-miR-143-3p	RBL1	5933	ENSG00000080839				predicted	0.862
diana_microt	MIMAT0000435	hsa-miR-143-3p	GTF2IRD1	9569	ENSG00000006704				predicted	0.862
diana_microt	MIMAT0019850	hsa-miR-4728-3p	KIAA1958	158405	ENSG00000165185				predicted	0.861
diana_microt	MIMAT0000435	hsa-miR-143-3p	NPTX1	4884	ENSG00000171246				predicted	0.861
diana_microt	MIMAT0019850	hsa-miR-4728-3p	FAM182B	100133121	ENSG00000175170				predicted	0.861
diana_microt	MIMAT0019850	hsa-miR-4728-3p	TAOK1	57551	ENSG00000160551				predicted	0.861
diana_microt	MIMAT0019850	hsa-miR-4728-3p	FAM182B	100132948	ENSG00000175170				predicted	0.861
diana_microt	MIMAT0000435	hsa-miR-143-3p	MFSD6L	162387	ENSG00000185156				predicted	0.861
diana_microt	MIMAT0019850	hsa-miR-4728-3p	FAM182B	548321	ENSG00000175170				predicted	0.861
diana_microt	MIMAT0000435	hsa-miR-143-3p	CYFIP2	26999	ENSG00000055163				predicted	0.86
diana_microt	MIMAT0019850	hsa-miR-4728-3p	GLCCI1	113263	ENSG00000106415				predicted	0.86
diana_microt	MIMAT0019850	hsa-miR-4728-3p	RTTN	25914	ENSG00000176225				predicted	0.86
diana_microt	MIMAT0019850	hsa-miR-4728-3p	ZNF184	7738	ENSG00000096654				predicted	0.86
diana_microt	MIMAT0000435	hsa-miR-143-3p	ATP1A4	480	ENSG00000132681				predicted	0.86
diana_microt	MIMAT0000435	hsa-miR-143-3p	ZSCAN20	7579	ENSG00000121903				predicted	0.86
diana_microt	MIMAT0019850	hsa-miR-4728-3p	VASH2	79805	ENSG00000143494				predicted	0.86
diana_microt	MIMAT0000757	hsa-miR-151a-3p	STXBP4	252983	ENSG00000166263				predicted	0.859
diana_microt	MIMAT0019850	hsa-miR-4728-3p	PKP4	8502	ENSG00000144283				predicted	0.859
diana_microt	MIMAT0000435	hsa-miR-143-3p	CHKA	1119	ENSG00000110721				predicted	0.859
diana_microt	MIMAT0000435	hsa-miR-143-3p	TRIM58	25893	ENSG00000162722				predicted	0.859
diana_microt	MIMAT0000435	hsa-miR-143-3p	NPSR1	387129	ENSG00000187258				predicted	0.859
diana_microt	MIMAT0019850	hsa-miR-4728-3p	ILK	3611	ENSG00000166333				predicted	0.859
diana_microt	MIMAT0000435	hsa-miR-143-3p	BAAT	570	ENSG00000136881				predicted	0.858
diana_microt	MIMAT0019850	hsa-miR-4728-3p	HS3ST2	9956	ENSG00000122254				predicted	0.858
diana_microt	MIMAT0000435	hsa-miR-143-3p	CSF2RA	1438	ENSG00000198223				predicted	0.858
diana_microt	MIMAT0019850	hsa-miR-4728-3p	NFATC3	4775	ENSG00000072736				predicted	0.857
diana_microt	MIMAT0019850	hsa-miR-4728-3p	CCDC25	55246	ENSG00000147419				predicted	0.857
diana_microt	MIMAT0019886	hsa-miR-4749-3p	SRCAP	10847	ENSG00000080603				predicted	0.857
diana_microt	MIMAT0019850	hsa-miR-4728-3p	ZNF608	57507	ENSG00000168916				predicted	0.857
diana_microt	MIMAT0000435	hsa-miR-143-3p	LRBA	987	ENSG00000198589				predicted	0.857
diana_microt	MIMAT0019850	hsa-miR-4728-3p	FETUB	26998	ENSG00000090512				predicted	0.857
diana_microt	MIMAT0000435	hsa-miR-143-3p	RASGRP1	10125	ENSG00000172575				predicted	0.857
diana_microt	MIMAT0000757	hsa-miR-151a-3p	TNIK	23043	ENSG00000154310				predicted	0.857
diana_microt	MIMAT0000435	hsa-miR-143-3p	DDAH1	23576	ENSG00000153904				predicted	0.857
diana_microt	MIMAT0019850	hsa-miR-4728-3p	BTF3L4	91408	ENSG00000134717				predicted	0.856
diana_microt	MIMAT0000435	hsa-miR-143-3p	HECTD1	25831	ENSG00000092148				predicted	0.856
diana_microt	MIMAT0000435	hsa-miR-143-3p	BBS9	27241	ENSG00000122507				predicted	0.856
diana_microt	MIMAT0000435	hsa-miR-143-3p	MRP63	78988	ENSG00000173141				predicted	0.856
diana_microt	MIMAT0000435	hsa-miR-143-3p	AIPL1	23746	ENSG00000129221				predicted	0.856
diana_microt	MIMAT0000435	hsa-miR-143-3p	WIPF2	147179	ENSG00000171475				predicted	0.856
diana_microt	MIMAT0019850	hsa-miR-4728-3p	NEGR1	257194	ENSG00000172260				predicted	0.855
diana_microt	MIMAT0000435	hsa-miR-143-3p	NLGN4Y	22829	ENSG00000165246				predicted	0.855
diana_microt	MIMAT0000435	hsa-miR-143-3p	GABARAPL1	23710	ENSG00000139112				predicted	0.855
diana_microt	MIMAT0019886	hsa-miR-4749-3p	SLC2A8	29988	ENSG00000136856				predicted	0.855
diana_microt	MIMAT0000435	hsa-miR-143-3p	WBSCR17	64409	ENSG00000185274				predicted	0.854
diana_microt	MIMAT0000757	hsa-miR-151a-3p	C6orf106	64771	ENSG00000196821				predicted	0.854
diana_microt	MIMAT0000435	hsa-miR-143-3p	EFS	10278	ENSG00000100842				predicted	0.854
diana_microt	MIMAT0000435	hsa-miR-143-3p	NAA30	122830	ENSG00000139977				predicted	0.854
diana_microt	MIMAT0000435	hsa-miR-143-3p	TGFBI	7045	ENSG00000120708				predicted	0.853
diana_microt	MIMAT0019850	hsa-miR-4728-3p	SEC22A	26984	ENSG00000121542				predicted	0.853
diana_microt	MIMAT0019850	hsa-miR-4728-3p	DNAH2	146754	ENSG00000183914				predicted	0.852
diana_microt	MIMAT0019886	hsa-miR-4749-3p			ENSG00000254469				predicted	0.852
diana_microt	MIMAT0000757	hsa-miR-151a-3p	SEC63	11231	ENSG00000025796				predicted	0.852
diana_microt	MIMAT0000435	hsa-miR-143-3p	SP7	121340	ENSG00000170374				predicted	0.852
diana_microt	MIMAT0000435	hsa-miR-143-3p	ZNF236	7776	ENSG00000130856				predicted	0.852
diana_microt	MIMAT0000757	hsa-miR-151a-3p	NAMPT	10135	ENSG00000105835				predicted	0.852
diana_microt	MIMAT0000757	hsa-miR-151a-3p	ACAP2	23527	ENSG00000114331				predicted	0.851
diana_microt	MIMAT0000435	hsa-miR-143-3p	AKAP13	11214	ENSG00000170776				predicted	0.851
diana_microt	MIMAT0000435	hsa-miR-143-3p	TM2D2	83877	ENSG00000169490				predicted	0.851
diana_microt	MIMAT0000435	hsa-miR-143-3p	CDC20B	166979	ENSG00000164287				predicted	0.851
diana_microt	MIMAT0000435	hsa-miR-143-3p	ENTPD5	957	ENSG00000187097				predicted	0.851
diana_microt	MIMAT0019850	hsa-miR-4728-3p	RFPL4B	442247	ENSG00000251258				predicted	0.851
diana_microt	MIMAT0019850	hsa-miR-4728-3p	GTF2H2	2966	ENSG00000145736				predicted	0.851
diana_microt	MIMAT0000435	hsa-miR-143-3p	ZNF93	81931	ENSG00000184635				predicted	0.851
diana_microt	MIMAT0000435	hsa-miR-143-3p	NDUFB9	4715	ENSG00000147684				predicted	0.85
diana_microt	MIMAT0019850	hsa-miR-4728-3p	FOXP2	93986	ENSG00000128573				predicted	0.85
diana_microt	MIMAT0019850	hsa-miR-4728-3p	TAOK3	51347	ENSG00000135090				predicted	0.85
diana_microt	MIMAT0000435	hsa-miR-143-3p	PRRG4	79056	ENSG00000135378				predicted	0.849
diana_microt	MIMAT0000435	hsa-miR-143-3p	SLC4A10	57282	ENSG00000144290				predicted	0.849
diana_microt	MIMAT0000435	hsa-miR-143-3p	HOXA5	3202	ENSG00000106004				predicted	0.849
diana_microt	MIMAT0019850	hsa-miR-4728-3p	GRB7	2886	ENSG00000141738				predicted	0.849
diana_microt	MIMAT0000435	hsa-miR-143-3p	AGO1	26523	ENSG00000092847				predicted	0.849
diana_microt	MIMAT0000435	hsa-miR-143-3p	LRRC8B	23507	ENSG00000197147				predicted	0.849
diana_microt	MIMAT0000435	hsa-miR-143-3p	FAM60A	58516	ENSG00000139146				predicted	0.848
diana_microt	MIMAT0000435	hsa-miR-143-3p	TTC19	54902	ENSG00000011295				predicted	0.848
diana_microt	MIMAT0000435	hsa-miR-143-3p	CINP	51550	ENSG00000100865				predicted	0.848
diana_microt	MIMAT0000435	hsa-miR-143-3p	CDC42BPA	8476	ENSG00000143776				predicted	0.848
diana_microt	MIMAT0000435	hsa-miR-143-3p	NDUFA9	4704	ENSG00000139180				predicted	0.847
diana_microt	MIMAT0000435	hsa-miR-143-3p	TEX35	84066	ENSG00000240021				predicted	0.847
diana_microt	MIMAT0000435	hsa-miR-143-3p	CBX5	23468	ENSG00000094916				predicted	0.847
diana_microt	MIMAT0000435	hsa-miR-143-3p	GOT1	2805	ENSG00000120053				predicted	0.847
diana_microt	MIMAT0019850	hsa-miR-4728-3p	KIAA1598	57698	ENSG00000187164				predicted	0.847
diana_microt	MIMAT0000435	hsa-miR-143-3p	MFAP3	4238	ENSG00000037749				predicted	0.846
diana_microt	MIMAT0000435	hsa-miR-143-3p	AADACL2	344752	ENSG00000197953				predicted	0.846
diana_microt	MIMAT0000435	hsa-miR-143-3p	COX20	116228	ENSG00000203667				predicted	0.846
diana_microt	MIMAT0000435	hsa-miR-143-3p	PAQR3	152559	ENSG00000163291				predicted	0.846
diana_microt	MIMAT0000435	hsa-miR-143-3p	KMT2C	58508	ENSG00000055609				predicted	0.846
diana_microt	MIMAT0000435	hsa-miR-143-3p	GNB5	10681	ENSG00000069966				predicted	0.846
diana_microt	MIMAT0019850	hsa-miR-4728-3p	PUM2	23369	ENSG00000055917				predicted	0.846
diana_microt	MIMAT0000757	hsa-miR-151a-3p	PPFIA1	8500	ENSG00000131626				predicted	0.846
diana_microt	MIMAT0000435	hsa-miR-143-3p	THSD7A	221981	ENSG00000005108				predicted	0.845
diana_microt	MIMAT0000435	hsa-miR-143-3p	CACUL1	143384	ENSG00000151893				predicted	0.845
diana_microt	MIMAT0000435	hsa-miR-143-3p	GRIPAP1	56850	ENSG00000068400				predicted	0.845
diana_microt	MIMAT0000435	hsa-miR-143-3p	KLB	152831	ENSG00000134962				predicted	0.845
diana_microt	MIMAT0000435	hsa-miR-143-3p	BTLA	151888	ENSG00000186265				predicted	0.845
diana_microt	MIMAT0000435	hsa-miR-143-3p	SIKE1	80143	ENSG00000052723				predicted	0.845
diana_microt	MIMAT0000435	hsa-miR-143-3p	LACE1	246269	ENSG00000135537				predicted	0.844
diana_microt	MIMAT0019850	hsa-miR-4728-3p	SEPT7	989	ENSG00000122545				predicted	0.844
diana_microt	MIMAT0000435	hsa-miR-143-3p	ZNF583	147949	ENSG00000198440				predicted	0.844
diana_microt	MIMAT0000435	hsa-miR-143-3p	RALGAPA1	253959	ENSG00000174373				predicted	0.844
diana_microt	MIMAT0000435	hsa-miR-143-3p	PLAUR	5329	ENSG00000011422				predicted	0.844
diana_microt	MIMAT0019850	hsa-miR-4728-3p	PTPLB	201562	ENSG00000206527				predicted	0.844
diana_microt	MIMAT0000757	hsa-miR-151a-3p	SLC35F5	80255	ENSG00000115084				predicted	0.844
diana_microt	MIMAT0000435	hsa-miR-143-3p	NTRK3	4916	ENSG00000140538				predicted	0.844
diana_microt	MIMAT0000435	hsa-miR-143-3p	ZNF275	10838	ENSG00000063587				predicted	0.844
diana_microt	MIMAT0019850	hsa-miR-4728-3p	TMEM167B	56900	ENSG00000215717				predicted	0.844
diana_microt	MIMAT0000435	hsa-miR-143-3p	SH3PXD2A	9644	ENSG00000107957				predicted	0.843
diana_microt	MIMAT0019850	hsa-miR-4728-3p	PTP4A1	7803	ENSG00000112245				predicted	0.843
diana_microt	MIMAT0000435	hsa-miR-143-3p	CUL9	23113	ENSG00000112659				predicted	0.843
diana_microt	MIMAT0019850	hsa-miR-4728-3p	C15orf41	84529	ENSG00000186073				predicted	0.843
diana_microt	MIMAT0000435	hsa-miR-143-3p	C17orf51	339263	ENSG00000212719				predicted	0.843
diana_microt	MIMAT0000435	hsa-miR-143-3p	RASGRP2	10235	ENSG00000068831				predicted	0.843
diana_microt	MIMAT0000435	hsa-miR-143-3p	C4orf32	132720	ENSG00000174749				predicted	0.843
diana_microt	MIMAT0019850	hsa-miR-4728-3p	LINC00862	554279	ENSG00000203721				predicted	0.843
diana_microt	MIMAT0019850	hsa-miR-4728-3p	RAB39B	116442	ENSG00000155961				predicted	0.842
diana_microt	MIMAT0000435	hsa-miR-143-3p	LRRC74B	400891	ENSG00000187905				predicted	0.842
diana_microt	MIMAT0000757	hsa-miR-151a-3p	ZNF726	730087	ENSG00000213967				predicted	0.842
diana_microt	MIMAT0000435	hsa-miR-143-3p	SRP72	6731	ENSG00000174780				predicted	0.842
diana_microt	MIMAT0019850	hsa-miR-4728-3p	RORA	6095	ENSG00000069667				predicted	0.842
diana_microt	MIMAT0000435	hsa-miR-143-3p	FOXP2	93986	ENSG00000128573				predicted	0.842
diana_microt	MIMAT0000435	hsa-miR-143-3p	NCOA1	8648	ENSG00000084676				predicted	0.841
diana_microt	MIMAT0000435	hsa-miR-143-3p	PHTF2	57157	ENSG00000006576				predicted	0.841
diana_microt	MIMAT0000435	hsa-miR-143-3p	AMOTL1	154810	ENSG00000166025				predicted	0.841
diana_microt	MIMAT0000435	hsa-miR-143-3p	IGFL1	374918	ENSG00000188293				predicted	0.841
diana_microt	MIMAT0019850	hsa-miR-4728-3p	MNS1	55329	ENSG00000138587				predicted	0.84
diana_microt	MIMAT0019850	hsa-miR-4728-3p	NCOA7	135112	ENSG00000111912				predicted	0.84
diana_microt	MIMAT0019850	hsa-miR-4728-3p	SLIT3	6586	ENSG00000184347				predicted	0.84
diana_microt	MIMAT0000757	hsa-miR-151a-3p	C4orf22	255119	ENSG00000197826				predicted	0.84
diana_microt	MIMAT0000435	hsa-miR-143-3p	NEURL	9148	ENSG00000107954				predicted	0.84
diana_microt	MIMAT0019850	hsa-miR-4728-3p	KIAA0430	9665	ENSG00000166783				predicted	0.839
diana_microt	MIMAT0019850	hsa-miR-4728-3p	CASC3	22794	ENSG00000108349				predicted	0.839
diana_microt	MIMAT0000757	hsa-miR-151a-3p	TACSTD2	4070	ENSG00000184292				predicted	0.839
diana_microt	MIMAT0019850	hsa-miR-4728-3p	HSPH1	10808	ENSG00000120694				predicted	0.839
diana_microt	MIMAT0019850	hsa-miR-4728-3p	SBNO1	55206	ENSG00000139697				predicted	0.839
diana_microt	MIMAT0000757	hsa-miR-151a-3p	UGCG	7357	ENSG00000148154				predicted	0.839
diana_microt	MIMAT0019886	hsa-miR-4749-3p	STAG2	10735	ENSG00000101972				predicted	0.839
diana_microt	MIMAT0019850	hsa-miR-4728-3p	PRR23B	389151	ENSG00000184814				predicted	0.838
diana_microt	MIMAT0019850	hsa-miR-4728-3p	ZSWIM6	57688	ENSG00000130449				predicted	0.838
diana_microt	MIMAT0000435	hsa-miR-143-3p	USP54	159195	ENSG00000166348				predicted	0.838
diana_microt	MIMAT0019850	hsa-miR-4728-3p	EPYC	1833	ENSG00000083782				predicted	0.838
diana_microt	MIMAT0000435	hsa-miR-143-3p	PLD5	200150	ENSG00000180287				predicted	0.838
diana_microt	MIMAT0000757	hsa-miR-151a-3p	NEUROD4	58158	ENSG00000123307				predicted	0.838
diana_microt	MIMAT0000435	hsa-miR-143-3p	TMEM39A	55254	ENSG00000176142				predicted	0.837
diana_microt	MIMAT0019850	hsa-miR-4728-3p	NRIP1	8204	ENSG00000180530				predicted	0.837
diana_microt	MIMAT0000435	hsa-miR-143-3p	POLR2G	5436	ENSG00000168002				predicted	0.837
diana_microt	MIMAT0000435	hsa-miR-143-3p	PTPRQ	374462	ENSG00000139304				predicted	0.837
diana_microt	MIMAT0000435	hsa-miR-143-3p	ATL2	64225	ENSG00000119787				predicted	0.837
diana_microt	MIMAT0019850	hsa-miR-4728-3p	MACC1	346389	ENSG00000183742				predicted	0.836
diana_microt	MIMAT0000435	hsa-miR-143-3p	CSNK1G3	1456	ENSG00000151292				predicted	0.836
diana_microt	MIMAT0000435	hsa-miR-143-3p	CTGF	1490	ENSG00000118523				predicted	0.836
diana_microt	MIMAT0000435	hsa-miR-143-3p	C19orf70	125988	ENSG00000174917				predicted	0.836
diana_microt	MIMAT0019850	hsa-miR-4728-3p	LRP1B	53353	ENSG00000168702				predicted	0.836
diana_microt	MIMAT0000435	hsa-miR-143-3p	NRSN1	140767	ENSG00000152954				predicted	0.836
diana_microt	MIMAT0000435	hsa-miR-143-3p	TTPAL	79183	ENSG00000124120				predicted	0.836
diana_microt	MIMAT0000435	hsa-miR-143-3p	SCGB1A1	7356	ENSG00000149021				predicted	0.835
diana_microt	MIMAT0000757	hsa-miR-151a-3p	FAM75B		ENSG00000204561				predicted	0.835
diana_microt	MIMAT0000435	hsa-miR-143-3p	PAPPA	5069	ENSG00000182752				predicted	0.835
diana_microt	MIMAT0019850	hsa-miR-4728-3p	ZNHIT6	54680	ENSG00000117174				predicted	0.835
diana_microt	MIMAT0019850	hsa-miR-4728-3p	GRSF1	2926	ENSG00000132463				predicted	0.835
diana_microt	MIMAT0019850	hsa-miR-4728-3p	LONRF2	164832	ENSG00000170500				predicted	0.834
diana_microt	MIMAT0000757	hsa-miR-151a-3p	CNOT10	25904	ENSG00000182973				predicted	0.834
diana_microt	MIMAT0000435	hsa-miR-143-3p	PRPF19	27339	ENSG00000110107				predicted	0.834
diana_microt	MIMAT0000757	hsa-miR-151a-3p	AXL	558	ENSG00000167601				predicted	0.833
diana_microt	MIMAT0000435	hsa-miR-143-3p	CACNA1E	777	ENSG00000198216				predicted	0.833
diana_microt	MIMAT0000757	hsa-miR-151a-3p	KPNA4	3840	ENSG00000186432				predicted	0.833
diana_microt	MIMAT0000435	hsa-miR-143-3p	KIAA1462	57608	ENSG00000165757				predicted	0.832
diana_microt	MIMAT0019850	hsa-miR-4728-3p	ZCCHC5	203430	ENSG00000179300				predicted	0.832
diana_microt	MIMAT0000435	hsa-miR-143-3p	APOBEC3A	100913187	ENSG00000128383				predicted	0.832
diana_microt	MIMAT0000435	hsa-miR-143-3p	SIDT1	54847	ENSG00000072858				predicted	0.832
diana_microt	MIMAT0000435	hsa-miR-143-3p	APOBEC3A	200315	ENSG00000128383				predicted	0.832
diana_microt	MIMAT0019850	hsa-miR-4728-3p	ACAD9	28976	ENSG00000177646				predicted	0.832
diana_microt	MIMAT0000757	hsa-miR-151a-3p	MMP8	4317	ENSG00000118113				predicted	0.832
diana_microt	MIMAT0019850	hsa-miR-4728-3p	KLF11	8462	ENSG00000172059				predicted	0.832
diana_microt	MIMAT0000435	hsa-miR-143-3p	FAM171B	165215	ENSG00000144369				predicted	0.832
diana_microt	MIMAT0000435	hsa-miR-143-3p	PPP2CB	5516	ENSG00000104695				predicted	0.831
diana_microt	MIMAT0000435	hsa-miR-143-3p	BBC3	100422899	ENSG00000105327				predicted	0.831
diana_microt	MIMAT0000435	hsa-miR-143-3p	LIN54	132660	ENSG00000189308				predicted	0.831
diana_microt	MIMAT0000435	hsa-miR-143-3p	NOVA2	4858	ENSG00000104967				predicted	0.831
diana_microt	MIMAT0019850	hsa-miR-4728-3p	FSD2	123722	ENSG00000186628				predicted	0.831
diana_microt	MIMAT0000435	hsa-miR-143-3p	CNR2	1269	ENSG00000188822				predicted	0.831
diana_microt	MIMAT0000435	hsa-miR-143-3p	HHAT	55733	ENSG00000054392				predicted	0.831
diana_microt	MIMAT0000435	hsa-miR-143-3p	RFWD3	55159	ENSG00000168411				predicted	0.831
diana_microt	MIMAT0000435	hsa-miR-143-3p	BBC3	100422832	ENSG00000105327				predicted	0.831
diana_microt	MIMAT0019850	hsa-miR-4728-3p	SLC25A36	55186	ENSG00000114120				predicted	0.831
diana_microt	MIMAT0000435	hsa-miR-143-3p	SHISA6	388336	ENSG00000188803				predicted	0.831
diana_microt	MIMAT0000435	hsa-miR-143-3p	BBC3	27113	ENSG00000105327				predicted	0.831
diana_microt	MIMAT0019850	hsa-miR-4728-3p	TAF4	100302168	ENSG00000130699				predicted	0.83
diana_microt	MIMAT0019850	hsa-miR-4728-3p	NICN1	84276	ENSG00000145029				predicted	0.83
diana_microt	MIMAT0019850	hsa-miR-4728-3p	SSR1	6745	ENSG00000124783				predicted	0.83
diana_microt	MIMAT0000757	hsa-miR-151a-3p	AKT3	10000	ENSG00000117020				predicted	0.83
diana_microt	MIMAT0000435	hsa-miR-143-3p	ZNF689	115509	ENSG00000156853				predicted	0.83
diana_microt	MIMAT0019850	hsa-miR-4728-3p	TAF4	6874	ENSG00000130699				predicted	0.83
diana_microt	MIMAT0000435	hsa-miR-143-3p	SV2C	22987	ENSG00000122012				predicted	0.83
diana_microt	MIMAT0000435	hsa-miR-143-3p	ZNF470	388566	ENSG00000197016				predicted	0.83
diana_microt	MIMAT0000435	hsa-miR-143-3p	C11orf80	79703	ENSG00000173715				predicted	0.829
diana_microt	MIMAT0000435	hsa-miR-143-3p	ARAP2	116984	ENSG00000047365				predicted	0.829
diana_microt	MIMAT0000435	hsa-miR-143-3p	PSMD5	5711	ENSG00000095261				predicted	0.829
diana_microt	MIMAT0019850	hsa-miR-4728-3p	RABL5	64792	ENSG00000128581				predicted	0.829
diana_microt	MIMAT0000435	hsa-miR-143-3p	MAGEL2	54551	ENSG00000254585				predicted	0.829
diana_microt	MIMAT0000757	hsa-miR-151a-3p	SLC8A1	6546	ENSG00000183023				predicted	0.828
diana_microt	MIMAT0000435	hsa-miR-143-3p	NCR3LG1	374383	ENSG00000188211				predicted	0.828
diana_microt	MIMAT0019850	hsa-miR-4728-3p	PTPN14	5784	ENSG00000152104				predicted	0.828
diana_microt	MIMAT0000757	hsa-miR-151a-3p	FLG2	388698	ENSG00000143520				predicted	0.828
diana_microt	MIMAT0000435	hsa-miR-143-3p	ZC4H2	55906	ENSG00000126970				predicted	0.828
diana_microt	MIMAT0000435	hsa-miR-143-3p	PCMT1	5110	ENSG00000120265				predicted	0.828
diana_microt	MIMAT0000435	hsa-miR-143-3p	MBOAT2	129642	ENSG00000143797				predicted	0.827
diana_microt	MIMAT0000435	hsa-miR-143-3p	C4orf29	80167	ENSG00000164074				predicted	0.827
diana_microt	MIMAT0000435	hsa-miR-143-3p	ZNF37A	7587	ENSG00000075407				predicted	0.827
diana_microt	MIMAT0000435	hsa-miR-143-3p	NFIC	4782	ENSG00000141905				predicted	0.827
diana_microt	MIMAT0000435	hsa-miR-143-3p	WASF3	10810	ENSG00000132970				predicted	0.827
diana_microt	MIMAT0019850	hsa-miR-4728-3p	RGS16	6004	ENSG00000143333				predicted	0.827
diana_microt	MIMAT0000757	hsa-miR-151a-3p	ZNF415	55786	ENSG00000170954				predicted	0.827
diana_microt	MIMAT0000435	hsa-miR-143-3p	AP3M1	26985	ENSG00000185009				predicted	0.827
diana_microt	MIMAT0000757	hsa-miR-151a-3p	PM20D2	135293	ENSG00000146281				predicted	0.826
diana_microt	MIMAT0000435	hsa-miR-143-3p	KLHL6	89857	ENSG00000172578				predicted	0.826
diana_microt	MIMAT0019850	hsa-miR-4728-3p	MCM2	4171	ENSG00000073111				predicted	0.826
diana_microt	MIMAT0019850	hsa-miR-4728-3p	HIPK3	10114	ENSG00000110422				predicted	0.826
diana_microt	MIMAT0000435	hsa-miR-143-3p	HAPLN4	404037	ENSG00000187664				predicted	0.826
diana_microt	MIMAT0019850	hsa-miR-4728-3p	SHC4	399694	ENSG00000185634				predicted	0.826
diana_microt	MIMAT0019850	hsa-miR-4728-3p	NMNAT2	23057	ENSG00000157064				predicted	0.826
diana_microt	MIMAT0019850	hsa-miR-4728-3p	SPINT2	10653	ENSG00000167642				predicted	0.825
diana_microt	MIMAT0000435	hsa-miR-143-3p	CTLA4	1493	ENSG00000163599				predicted	0.825
diana_microt	MIMAT0019850	hsa-miR-4728-3p	PPHLN1	51535	ENSG00000134283				predicted	0.825
diana_microt	MIMAT0000435	hsa-miR-143-3p	SEC14L6	730005	ENSG00000214491				predicted	0.825
diana_microt	MIMAT0000435	hsa-miR-143-3p	PSEN1	5663	ENSG00000080815				predicted	0.825
diana_microt	MIMAT0000435	hsa-miR-143-3p	ZNF716	441234	ENSG00000182111				predicted	0.825
diana_microt	MIMAT0019850	hsa-miR-4728-3p	CNOT6L	246175	ENSG00000138767				predicted	0.825
diana_microt	MIMAT0000435	hsa-miR-143-3p	TBC1D20	128637	ENSG00000125875				predicted	0.824
diana_microt	MIMAT0000435	hsa-miR-143-3p	UPRT	139596	ENSG00000094841				predicted	0.824
diana_microt	MIMAT0019850	hsa-miR-4728-3p	USP47	55031	ENSG00000170242				predicted	0.824
diana_microt	MIMAT0019850	hsa-miR-4728-3p	TGFBR2	7048	ENSG00000163513				predicted	0.824
diana_microt	MIMAT0000435	hsa-miR-143-3p	BEND6	221336	ENSG00000151917				predicted	0.824
diana_microt	MIMAT0000435	hsa-miR-143-3p	IL4R	3566	ENSG00000077238				predicted	0.823
diana_microt	MIMAT0019850	hsa-miR-4728-3p	CLLU1	574028	ENSG00000257127				predicted	0.823
diana_microt	MIMAT0019850	hsa-miR-4728-3p	RYBP	23429	ENSG00000163602				predicted	0.823
diana_microt	MIMAT0000435	hsa-miR-143-3p	PTPRT	11122	ENSG00000196090				predicted	0.822
diana_microt	MIMAT0019850	hsa-miR-4728-3p	PTGER4	5734	ENSG00000171522				predicted	0.822
diana_microt	MIMAT0000435	hsa-miR-143-3p	PM20D1	148811	ENSG00000162877				predicted	0.822
diana_microt	MIMAT0000757	hsa-miR-151a-3p	CREBRF	153222	ENSG00000164463				predicted	0.822
diana_microt	MIMAT0000435	hsa-miR-143-3p	ARNTL2	56938	ENSG00000029153				predicted	0.822
diana_microt	MIMAT0000435	hsa-miR-143-3p	EYA3	2140	ENSG00000158161				predicted	0.822
diana_microt	MIMAT0000757	hsa-miR-151a-3p	SOS1	6654	ENSG00000115904				predicted	0.822
diana_microt	MIMAT0000435	hsa-miR-143-3p	TRIM22	10346	ENSG00000132274				predicted	0.821
diana_microt	MIMAT0000435	hsa-miR-143-3p	TMEM214	54867	ENSG00000119777				predicted	0.821
diana_microt	MIMAT0000435	hsa-miR-143-3p	INADL	10207	ENSG00000132849				predicted	0.821
diana_microt	MIMAT0019850	hsa-miR-4728-3p	LIN7C	55327	ENSG00000148943				predicted	0.821
diana_microt	MIMAT0019850	hsa-miR-4728-3p	ANAPC7	51434	ENSG00000196510				predicted	0.821
diana_microt	MIMAT0000435	hsa-miR-143-3p	RPAIN	84268	ENSG00000129197				predicted	0.821
diana_microt	MIMAT0019850	hsa-miR-4728-3p	ZSCAN31	64288	ENSG00000235109				predicted	0.82
diana_microt	MIMAT0000435	hsa-miR-143-3p	LHCGR	3973	ENSG00000138039				predicted	0.82
diana_microt	MIMAT0000435	hsa-miR-143-3p	PKD2	5311	ENSG00000118762				predicted	0.82
diana_microt	MIMAT0000435	hsa-miR-143-3p	MEIS2	4212	ENSG00000134138				predicted	0.82
diana_microt	MIMAT0000435	hsa-miR-143-3p	NAV3	89795	ENSG00000067798				predicted	0.819
diana_microt	MIMAT0000435	hsa-miR-143-3p	SHISA7	729956	ENSG00000187902				predicted	0.819
diana_microt	MIMAT0000757	hsa-miR-151a-3p	MEX3C	51320	ENSG00000176624				predicted	0.819
diana_microt	MIMAT0019850	hsa-miR-4728-3p	SRSF1	6426	ENSG00000136450				predicted	0.819
diana_microt	MIMAT0019850	hsa-miR-4728-3p	CLCN3	1182	ENSG00000109572				predicted	0.819
diana_microt	MIMAT0019850	hsa-miR-4728-3p	C4orf3	401152	ENSG00000164096				predicted	0.819
diana_microt	MIMAT0000435	hsa-miR-143-3p	CMPK1	51727	ENSG00000162368				predicted	0.819
diana_microt	MIMAT0019850	hsa-miR-4728-3p	SPTBN1	6711	ENSG00000115306				predicted	0.819
diana_microt	MIMAT0019850	hsa-miR-4728-3p	PHLPP1	23239	ENSG00000081913				predicted	0.819
diana_microt	MIMAT0000435	hsa-miR-143-3p	ZNF557	79230	ENSG00000130544				predicted	0.819
diana_microt	MIMAT0000435	hsa-miR-143-3p	FPGT-TNNI3K	100526835	ENSG00000259030				predicted	0.818
diana_microt	MIMAT0000435	hsa-miR-143-3p	HELB	92797	ENSG00000127311				predicted	0.818
diana_microt	MIMAT0019850	hsa-miR-4728-3p	GLUL	2752	ENSG00000135821				predicted	0.818
diana_microt	MIMAT0000435	hsa-miR-143-3p	IFNA14	3448	ENSG00000228083				predicted	0.818
diana_microt	MIMAT0000435	hsa-miR-143-3p	ZDHHC9	51114	ENSG00000188706				predicted	0.817
diana_microt	MIMAT0019850	hsa-miR-4728-3p	KCNJ16	3773	ENSG00000153822				predicted	0.817
diana_microt	MIMAT0019850	hsa-miR-4728-3p	DAP3	7818	ENSG00000132676				predicted	0.817
diana_microt	MIMAT0000757	hsa-miR-151a-3p	FAM5C	339479	ENSG00000162670				predicted	0.817
diana_microt	MIMAT0000435	hsa-miR-143-3p	COL25A1	84570	ENSG00000188517				predicted	0.817
diana_microt	MIMAT0000757	hsa-miR-151a-3p	TCEA3	6920	ENSG00000204219				predicted	0.817
diana_microt	MIMAT0019850	hsa-miR-4728-3p	INMT-FAM188B	11185	ENSG00000254959				predicted	0.816
diana_microt	MIMAT0019850	hsa-miR-4728-3p	MCHR2	84539	ENSG00000152034				predicted	0.816
diana_microt	MIMAT0000435	hsa-miR-143-3p	KLF12	11278	ENSG00000118922				predicted	0.816
diana_microt	MIMAT0019850	hsa-miR-4728-3p	TNIP3	79931	ENSG00000050730				predicted	0.816
diana_microt	MIMAT0000435	hsa-miR-143-3p	TMEM170B	100113407	ENSG00000205269				predicted	0.816
diana_microt	MIMAT0000435	hsa-miR-143-3p	NXF1	10482	ENSG00000162231				predicted	0.816
diana_microt	MIMAT0019850	hsa-miR-4728-3p	RNF165	494470	ENSG00000141622				predicted	0.816
diana_microt	MIMAT0000435	hsa-miR-143-3p	KIAA1958	158405	ENSG00000165185				predicted	0.816
diana_microt	MIMAT0000435	hsa-miR-143-3p	WDR41	55255	ENSG00000164253				predicted	0.815
diana_microt	MIMAT0000435	hsa-miR-143-3p	WDR49	151790	ENSG00000174776				predicted	0.815
diana_microt	MIMAT0000435	hsa-miR-143-3p	MRVI1	10335	ENSG00000072952				predicted	0.815
diana_microt	MIMAT0000435	hsa-miR-143-3p	HOXA7	3204	ENSG00000122592				predicted	0.815
diana_microt	MIMAT0000435	hsa-miR-143-3p	ZKSCAN1	7586	ENSG00000106261				predicted	0.815
diana_microt	MIMAT0000435	hsa-miR-143-3p	FCRL5	83416	ENSG00000143297				predicted	0.815
diana_microt	MIMAT0000757	hsa-miR-151a-3p	NME5	8382	ENSG00000112981				predicted	0.815
diana_microt	MIMAT0019850	hsa-miR-4728-3p	FBN2	2201	ENSG00000138829				predicted	0.815
diana_microt	MIMAT0000435	hsa-miR-143-3p	GNS	2799	ENSG00000135677				predicted	0.815
diana_microt	MIMAT0000435	hsa-miR-143-3p	LARP1	23367	ENSG00000155506				predicted	0.815
diana_microt	MIMAT0000435	hsa-miR-143-3p	KRT4	3851	ENSG00000170477				predicted	0.814
diana_microt	MIMAT0000435	hsa-miR-143-3p	NCOA7	135112	ENSG00000111912				predicted	0.814
diana_microt	MIMAT0000435	hsa-miR-143-3p	ATP6V1D	51382	ENSG00000100554				predicted	0.814
diana_microt	MIMAT0000435	hsa-miR-143-3p	ZBTB6	10773	ENSG00000186130				predicted	0.814
diana_microt	MIMAT0000435	hsa-miR-143-3p	NULL	101060252	ENSG00000261740				predicted	0.814
diana_microt	MIMAT0019850	hsa-miR-4728-3p	TNRC6A	27327	ENSG00000090905				predicted	0.814
diana_microt	MIMAT0019850	hsa-miR-4728-3p	ZNF780B	163131	ENSG00000128000				predicted	0.814
diana_microt	MIMAT0000435	hsa-miR-143-3p	PPP2R3A	5523	ENSG00000073711				predicted	0.814
diana_microt	MIMAT0000435	hsa-miR-143-3p	CELSR3	1951	ENSG00000008300				predicted	0.813
diana_microt	MIMAT0000757	hsa-miR-151a-3p	FXR1	8087	ENSG00000114416				predicted	0.813
diana_microt	MIMAT0019850	hsa-miR-4728-3p	MON2	23041	ENSG00000061987				predicted	0.813
diana_microt	MIMAT0019886	hsa-miR-4749-3p	SOX3	6658	ENSG00000134595				predicted	0.813
diana_microt	MIMAT0000435	hsa-miR-143-3p	IFNA16	3449	ENSG00000147885				predicted	0.813
diana_microt	MIMAT0019850	hsa-miR-4728-3p	TPRXL		ENSG00000180438				predicted	0.813
diana_microt	MIMAT0000435	hsa-miR-143-3p	ZNF182	7569	ENSG00000147118				predicted	0.813
diana_microt	MIMAT0000435	hsa-miR-143-3p	SLC3A2	6520	ENSG00000168003				predicted	0.813
diana_microt	MIMAT0000757	hsa-miR-151a-3p	DPY30	84661	ENSG00000162961				predicted	0.813
diana_microt	MIMAT0019850	hsa-miR-4728-3p	TRIM66	9866	ENSG00000166436				predicted	0.813
diana_microt	MIMAT0000435	hsa-miR-143-3p	LRIG3	121227	ENSG00000139263				predicted	0.813
diana_microt	MIMAT0000435	hsa-miR-143-3p	SH2D4B	387694	ENSG00000178217				predicted	0.813
diana_microt	MIMAT0019850	hsa-miR-4728-3p	ZNF528	84436	ENSG00000167555				predicted	0.812
diana_microt	MIMAT0000435	hsa-miR-143-3p	DNAJC11	55735	ENSG00000007923				predicted	0.811
diana_microt	MIMAT0019850	hsa-miR-4728-3p	CSNK1A1	1452	ENSG00000113712				predicted	0.811
diana_microt	MIMAT0000435	hsa-miR-143-3p	PHAX	51808	ENSG00000164902				predicted	0.811
diana_microt	MIMAT0000435	hsa-miR-143-3p	DHX30	22907	ENSG00000132153				predicted	0.811
diana_microt	MIMAT0019886	hsa-miR-4749-3p	VPS37D	155382	ENSG00000176428				predicted	0.81
diana_microt	MIMAT0000435	hsa-miR-143-3p	MAP1B	4131	ENSG00000131711				predicted	0.81
diana_microt	MIMAT0019850	hsa-miR-4728-3p	TMEM154	201799	ENSG00000170006				predicted	0.81
diana_microt	MIMAT0000435	hsa-miR-143-3p	TAF12	6883	ENSG00000120656				predicted	0.81
diana_microt	MIMAT0000435	hsa-miR-143-3p	NPHP4	261734	ENSG00000131697				predicted	0.81
diana_microt	MIMAT0019850	hsa-miR-4728-3p	ERAP1	51752	ENSG00000164307				predicted	0.81
diana_microt	MIMAT0000435	hsa-miR-143-3p	DCUN1D1	54165	ENSG00000043093				predicted	0.81
diana_microt	MIMAT0000435	hsa-miR-143-3p	ABCA1	19	ENSG00000165029				predicted	0.81
diana_microt	MIMAT0000435	hsa-miR-143-3p	HINT1	3094	ENSG00000169567				predicted	0.81
diana_microt	MIMAT0000435	hsa-miR-143-3p	WDR91	29062	ENSG00000105875				predicted	0.81
diana_microt	MIMAT0000757	hsa-miR-151a-3p	RHAG	6005	ENSG00000112077				predicted	0.81
diana_microt	MIMAT0000435	hsa-miR-143-3p	TPM4	7171	ENSG00000167460				predicted	0.809
diana_microt	MIMAT0000435	hsa-miR-143-3p	THADA	63892	ENSG00000115970				predicted	0.809
diana_microt	MIMAT0000757	hsa-miR-151a-3p	EIF4G2	1982	ENSG00000110321				predicted	0.809
diana_microt	MIMAT0000435	hsa-miR-143-3p	MARCH5	54708	ENSG00000198060				predicted	0.809
diana_microt	MIMAT0019850	hsa-miR-4728-3p	SNCAIP	9627	ENSG00000064692				predicted	0.809
diana_microt	MIMAT0000435	hsa-miR-143-3p	CSNK2A2	1459	ENSG00000070770				predicted	0.809
diana_microt	MIMAT0019850	hsa-miR-4728-3p	ASXL3	80816	ENSG00000141431				predicted	0.809
diana_microt	MIMAT0000435	hsa-miR-143-3p	IKZF2	22807	ENSG00000030419				predicted	0.809
diana_microt	MIMAT0000435	hsa-miR-143-3p	PPT2	80864	ENSG00000168452				predicted	0.808
diana_microt	MIMAT0000435	hsa-miR-143-3p	HNF4A	3172	ENSG00000101076				predicted	0.808
diana_microt	MIMAT0019850	hsa-miR-4728-3p	RAB6C	84084	ENSG00000222014				predicted	0.808
diana_microt	MIMAT0000757	hsa-miR-151a-3p	ATG3	64422	ENSG00000144848				predicted	0.808
diana_microt	MIMAT0019850	hsa-miR-4728-3p	THAP10	56906	ENSG00000129028				predicted	0.808
diana_microt	MIMAT0019850	hsa-miR-4728-3p	RAB6C	150786	ENSG00000222014				predicted	0.808
diana_microt	MIMAT0000435	hsa-miR-143-3p	DCAKD	79877	ENSG00000172992				predicted	0.808
diana_microt	MIMAT0019850	hsa-miR-4728-3p	TSC1	7248	ENSG00000165699				predicted	0.808
diana_microt	MIMAT0000435	hsa-miR-143-3p	PPT2	9374	ENSG00000168452				predicted	0.808
diana_microt	MIMAT0019850	hsa-miR-4728-3p	SUSD4	55061	ENSG00000143502				predicted	0.807
diana_microt	MIMAT0000435	hsa-miR-143-3p	DCSTAMP	81501	ENSG00000164935				predicted	0.807
diana_microt	MIMAT0000757	hsa-miR-151a-3p	SEC22C	9117	ENSG00000093183				predicted	0.807
diana_microt	MIMAT0000435	hsa-miR-143-3p	IAPP	3375	ENSG00000121351				predicted	0.807
diana_microt	MIMAT0019850	hsa-miR-4728-3p	HIPK1	204851	ENSG00000163349				predicted	0.807
diana_microt	MIMAT0000435	hsa-miR-143-3p	DGKE	8526	ENSG00000153933				predicted	0.807
diana_microt	MIMAT0000435	hsa-miR-143-3p	MED12L	116931	ENSG00000144893				predicted	0.807
diana_microt	MIMAT0000757	hsa-miR-151a-3p	PEA15	8682	ENSG00000162734				predicted	0.806
diana_microt	MIMAT0019850	hsa-miR-4728-3p	FAM98B	283742	ENSG00000171262				predicted	0.806
diana_microt	MIMAT0019850	hsa-miR-4728-3p	PIK3C2G	5288	ENSG00000139144				predicted	0.806
diana_microt	MIMAT0000757	hsa-miR-151a-3p	C7orf10	79783	ENSG00000175600				predicted	0.806
diana_microt	MIMAT0019850	hsa-miR-4728-3p	SOX11	6664	ENSG00000176887				predicted	0.806
diana_microt	MIMAT0019850	hsa-miR-4728-3p	PCDH7	5099	ENSG00000169851				predicted	0.806
diana_microt	MIMAT0019850	hsa-miR-4728-3p	METTL21D	79609	ENSG00000100483				predicted	0.805
diana_microt	MIMAT0019850	hsa-miR-4728-3p	ZNF780A	284323	ENSG00000197782				predicted	0.805
diana_microt	MIMAT0019850	hsa-miR-4728-3p	ZFP90	146198	ENSG00000184939				predicted	0.804
diana_microt	MIMAT0019850	hsa-miR-4728-3p	RHOG	391	ENSG00000177105				predicted	0.804
diana_microt	MIMAT0000435	hsa-miR-143-3p	SLC1A3	6507	ENSG00000079215				predicted	0.804
diana_microt	MIMAT0000435	hsa-miR-143-3p	JAKMIP2	9832	ENSG00000176049				predicted	0.804
diana_microt	MIMAT0000435	hsa-miR-143-3p	MEGF9	1955	ENSG00000106780				predicted	0.804
diana_microt	MIMAT0000435	hsa-miR-143-3p	BTN1A1	696	ENSG00000124557				predicted	0.803
diana_microt	MIMAT0019850	hsa-miR-4728-3p	C1orf220	400798	ENSG00000213057				predicted	0.803
diana_microt	MIMAT0019850	hsa-miR-4728-3p	SLC9A6	10479	ENSG00000198689				predicted	0.803
diana_microt	MIMAT0019850	hsa-miR-4728-3p	ZKSCAN5	23660	ENSG00000196652				predicted	0.803
diana_microt	MIMAT0019850	hsa-miR-4728-3p	ZFX	7543	ENSG00000005889				predicted	0.803
diana_microt	MIMAT0019850	hsa-miR-4728-3p	DUSP19	142679	ENSG00000162999				predicted	0.803
diana_microt	MIMAT0019850	hsa-miR-4728-3p	RASSF1	11186	ENSG00000068028				predicted	0.803
diana_microt	MIMAT0000435	hsa-miR-143-3p	LDLRAD3	143458	ENSG00000179241				predicted	0.803
diana_microt	MIMAT0000435	hsa-miR-143-3p	NCBP1	4686	ENSG00000136937				predicted	0.803
diana_microt	MIMAT0000435	hsa-miR-143-3p	SLC39A10	57181	ENSG00000196950				predicted	0.802
diana_microt	MIMAT0019850	hsa-miR-4728-3p	PA2G4	5036	ENSG00000170515				predicted	0.802
diana_microt	MIMAT0000435	hsa-miR-143-3p	ZNF317	57693	ENSG00000130803				predicted	0.802
diana_microt	MIMAT0019850	hsa-miR-4728-3p	PIGS	94005	ENSG00000087111				predicted	0.802
diana_microt	MIMAT0019850	hsa-miR-4728-3p	KIAA1586	57691	ENSG00000168116				predicted	0.801
diana_microt	MIMAT0019850	hsa-miR-4728-3p	GRID1	2894	ENSG00000182771				predicted	0.801
diana_microt	MIMAT0000435	hsa-miR-143-3p	NAGPA	51172	ENSG00000103174				predicted	0.801
diana_microt	MIMAT0019850	hsa-miR-4728-3p	PRDM5	11107	ENSG00000138738				predicted	0.8
diana_microt	MIMAT0000435	hsa-miR-143-3p	CUBN	8029	ENSG00000107611				predicted	0.8
diana_microt	MIMAT0019850	hsa-miR-4728-3p	CALM2	801	ENSG00000143933				predicted	0.8
diana_microt	MIMAT0019850	hsa-miR-4728-3p	CALM2	808	ENSG00000143933				predicted	0.8
diana_microt	MIMAT0019850	hsa-miR-4728-3p	DIO2	1734	ENSG00000211448				predicted	0.8
diana_microt	MIMAT0019850	hsa-miR-4728-3p	SLC26A7	115111	ENSG00000147606				predicted	0.8
diana_microt	MIMAT0000435	hsa-miR-143-3p	IFNA7	3444	ENSG00000214042				predicted	0.8
diana_microt	MIMAT0019850	hsa-miR-4728-3p	CALM2	805	ENSG00000143933				predicted	0.8
diana_microt	MIMAT0000435	hsa-miR-143-3p	SOX5	6660	ENSG00000134532				predicted	0.799
diana_microt	MIMAT0019850	hsa-miR-4728-3p	C4orf19	55286	ENSG00000154274				predicted	0.799
diana_microt	MIMAT0000435	hsa-miR-143-3p	SHPRH	257218	ENSG00000146414				predicted	0.799
diana_microt	MIMAT0019850	hsa-miR-4728-3p	SIX4	51804	ENSG00000100625				predicted	0.799
diana_microt	MIMAT0019850	hsa-miR-4728-3p	MBNL3	55796	ENSG00000076770				predicted	0.799
diana_microt	MIMAT0000435	hsa-miR-143-3p	FAM71F1	84691	ENSG00000135248				predicted	0.799
diana_microt	MIMAT0000435	hsa-miR-143-3p	TMEM245	23731	ENSG00000106771				predicted	0.799
diana_microt	MIMAT0019850	hsa-miR-4728-3p	SP4	6671	ENSG00000105866				predicted	0.799
diana_microt	MIMAT0000435	hsa-miR-143-3p	MIOX	55586	ENSG00000100253				predicted	0.799
diana_microt	MIMAT0000435	hsa-miR-143-3p	XPOT	11260	ENSG00000184575				predicted	0.799
diana_microt	MIMAT0019850	hsa-miR-4728-3p	PHYHIPL	84457	ENSG00000165443				predicted	0.799
diana_microt	MIMAT0000435	hsa-miR-143-3p	SVIL	6840	ENSG00000197321				predicted	0.798
diana_microt	MIMAT0019850	hsa-miR-4728-3p	UBE2G1	7326	ENSG00000132388				predicted	0.798
diana_microt	MIMAT0000757	hsa-miR-151a-3p	BRD3	8019	ENSG00000169925				predicted	0.798
diana_microt	MIMAT0019850	hsa-miR-4728-3p	MAPK1	5594	ENSG00000100030				predicted	0.798
diana_microt	MIMAT0000435	hsa-miR-143-3p	PGK1	5230	ENSG00000102144				predicted	0.798
diana_microt	MIMAT0000435	hsa-miR-143-3p	VHL	7428	ENSG00000134086				predicted	0.798
diana_microt	MIMAT0000435	hsa-miR-143-3p	ZNF790	388536	ENSG00000197863				predicted	0.797
diana_microt	MIMAT0000435	hsa-miR-143-3p	RARG	5916	ENSG00000172819				predicted	0.797
diana_microt	MIMAT0000435	hsa-miR-143-3p	PDP2	57546	ENSG00000172840				predicted	0.797
diana_microt	MIMAT0000435	hsa-miR-143-3p	SLC1A1	6505	ENSG00000106688				predicted	0.797
diana_microt	MIMAT0000435	hsa-miR-143-3p	ZNF460	10794	ENSG00000197714				predicted	0.797
diana_microt	MIMAT0000435	hsa-miR-143-3p	PMPCB	9512	ENSG00000105819				predicted	0.796
diana_microt	MIMAT0019850	hsa-miR-4728-3p	YOD1	55432	ENSG00000180667				predicted	0.796
diana_microt	MIMAT0000435	hsa-miR-143-3p	TMEM2	23670	ENSG00000135048				predicted	0.796
diana_microt	MIMAT0019850	hsa-miR-4728-3p	INSIG1	3638	ENSG00000186480				predicted	0.796
diana_microt	MIMAT0000435	hsa-miR-143-3p	GFPT2	9945	ENSG00000131459				predicted	0.796
diana_microt	MIMAT0000757	hsa-miR-151a-3p	TRIM29	23650	ENSG00000137699				predicted	0.796
diana_microt	MIMAT0000435	hsa-miR-143-3p	CDK1	983	ENSG00000170312				predicted	0.795
diana_microt	MIMAT0019850	hsa-miR-4728-3p	API5	8539	ENSG00000166181				predicted	0.795
diana_microt	MIMAT0019850	hsa-miR-4728-3p	NFS1	9054	ENSG00000244005				predicted	0.794
diana_microt	MIMAT0019850	hsa-miR-4728-3p	CUL2	8453	ENSG00000108094				predicted	0.794
diana_microt	MIMAT0000435	hsa-miR-143-3p	GABRB3	2562	ENSG00000166206				predicted	0.794
diana_microt	MIMAT0000435	hsa-miR-143-3p	ZNF799	90576	ENSG00000196466				predicted	0.794
diana_microt	MIMAT0000435	hsa-miR-143-3p	ZNF705G	100131980	ENSG00000215372				predicted	0.794
diana_microt	MIMAT0019850	hsa-miR-4728-3p	RASA1	5921	ENSG00000145715				predicted	0.794
diana_microt	MIMAT0000435	hsa-miR-143-3p			ENSG00000254019				predicted	0.794
diana_microt	MIMAT0000435	hsa-miR-143-3p	TSPAN14	81619	ENSG00000108219				predicted	0.794
diana_microt	MIMAT0019850	hsa-miR-4728-3p	CYTH1	9267	ENSG00000108669				predicted	0.793
diana_microt	MIMAT0000435	hsa-miR-143-3p	FMNL3	91010	ENSG00000161791				predicted	0.793
diana_microt	MIMAT0019850	hsa-miR-4728-3p	COL1A2	1278	ENSG00000164692				predicted	0.793
diana_microt	MIMAT0000435	hsa-miR-143-3p	ALG5	29880	ENSG00000120697				predicted	0.793
diana_microt	MIMAT0000435	hsa-miR-143-3p	CREBZF	58487	ENSG00000137504				predicted	0.793
diana_microt	MIMAT0000435	hsa-miR-143-3p	ZNF394	84124	ENSG00000160908				predicted	0.793
diana_microt	MIMAT0019850	hsa-miR-4728-3p	POTEC	388468	ENSG00000183206				predicted	0.792
diana_microt	MIMAT0019850	hsa-miR-4728-3p	TMEM14B	81853	ENSG00000137210				predicted	0.792
diana_microt	MIMAT0000435	hsa-miR-143-3p	SLC14A2	8170	ENSG00000132874				predicted	0.792
diana_microt	MIMAT0000435	hsa-miR-143-3p	AOC2	314	ENSG00000131480				predicted	0.792
diana_microt	MIMAT0000435	hsa-miR-143-3p	EBF1	1879	ENSG00000164330				predicted	0.792
diana_microt	MIMAT0000435	hsa-miR-143-3p	ABCG5	64240	ENSG00000138075				predicted	0.792
diana_microt	MIMAT0000435	hsa-miR-143-3p	IL18	3606	ENSG00000150782				predicted	0.792
diana_microt	MIMAT0000435	hsa-miR-143-3p	ZNF705D	728957	ENSG00000215343				predicted	0.792
diana_microt	MIMAT0019850	hsa-miR-4728-3p	POTEC	101060716	ENSG00000183206				predicted	0.792
diana_microt	MIMAT0000757	hsa-miR-151a-3p	SLCO3A1	28232	ENSG00000176463				predicted	0.792
diana_microt	MIMAT0019850	hsa-miR-4728-3p	HMGCR	3156	ENSG00000113161				predicted	0.792
diana_microt	MIMAT0000435	hsa-miR-143-3p	KRTAP9-7	100505724	ENSG00000180386				predicted	0.792
diana_microt	MIMAT0000435	hsa-miR-143-3p	ADCYAP1R1	117	ENSG00000078549				predicted	0.791
diana_microt	MIMAT0000435	hsa-miR-143-3p	CSMD1	64478	ENSG00000183117				predicted	0.791
diana_microt	MIMAT0000435	hsa-miR-143-3p	PBX1	5087	ENSG00000185630				predicted	0.791
diana_microt	MIMAT0000435	hsa-miR-143-3p	C9orf163	158055	ENSG00000196366				predicted	0.791
diana_microt	MIMAT0000435	hsa-miR-143-3p	TECRL	253017	ENSG00000205678				predicted	0.791
diana_microt	MIMAT0000435	hsa-miR-143-3p	DLEU1		ENSG00000176124				predicted	0.791
diana_microt	MIMAT0000435	hsa-miR-143-3p	CD44	960	ENSG00000026508				predicted	0.791
diana_microt	MIMAT0019850	hsa-miR-4728-3p	FMO2	2327	ENSG00000094963				predicted	0.791
diana_microt	MIMAT0019850	hsa-miR-4728-3p	MCFD2	90411	ENSG00000180398				predicted	0.79
diana_microt	MIMAT0000435	hsa-miR-143-3p	PC	5091	ENSG00000173599				predicted	0.79
diana_microt	MIMAT0000435	hsa-miR-143-3p	GMFB	2764	ENSG00000197045				predicted	0.79
diana_microt	MIMAT0000435	hsa-miR-143-3p	KLF5	688	ENSG00000102554				predicted	0.79
diana_microt	MIMAT0019850	hsa-miR-4728-3p	CREBL2	1389	ENSG00000111269				predicted	0.79
diana_microt	MIMAT0000435	hsa-miR-143-3p	CSRNP2	81566	ENSG00000110925				predicted	0.79
diana_microt	MIMAT0000435	hsa-miR-143-3p	KRT2	3849	ENSG00000172867				predicted	0.79
diana_microt	MIMAT0000757	hsa-miR-151a-3p	MAGEA2B	4101	ENSG00000183305				predicted	0.789
diana_microt	MIMAT0000435	hsa-miR-143-3p	RWDD1	51389	ENSG00000111832				predicted	0.789
diana_microt	MIMAT0000435	hsa-miR-143-3p	FAM115A	100294033	ENSG00000198420				predicted	0.789
diana_microt	MIMAT0000435	hsa-miR-143-3p	EPB41L4A	64097	ENSG00000129595				predicted	0.789
diana_microt	MIMAT0019850	hsa-miR-4728-3p	DVL3	1857	ENSG00000161202				predicted	0.789
diana_microt	MIMAT0000435	hsa-miR-143-3p	FAM115A	9747	ENSG00000198420				predicted	0.789
diana_microt	MIMAT0000757	hsa-miR-151a-3p	MAGEA2B	266740	ENSG00000183305				predicted	0.789
diana_microt	MIMAT0019850	hsa-miR-4728-3p	KCNS2	3788	ENSG00000156486				predicted	0.789
diana_microt	MIMAT0019850	hsa-miR-4728-3p	SRA1	10011	ENSG00000213523				predicted	0.789
diana_microt	MIMAT0000435	hsa-miR-143-3p	CHD6	84181	ENSG00000124177				predicted	0.788
diana_microt	MIMAT0000435	hsa-miR-143-3p	SNX4	8723	ENSG00000114520				predicted	0.788
diana_microt	MIMAT0000435	hsa-miR-143-3p	RP11-274K13.2		ENSG00000203945				predicted	0.788
diana_microt	MIMAT0000435	hsa-miR-143-3p	SMYD4	114826	ENSG00000186532				predicted	0.788
diana_microt	MIMAT0000757	hsa-miR-151a-3p	LCP2	3937	ENSG00000043462				predicted	0.787
diana_microt	MIMAT0000435	hsa-miR-143-3p	MAPRE2	10982	ENSG00000166974				predicted	0.787
diana_microt	MIMAT0000757	hsa-miR-151a-3p	KLHL4	56062	ENSG00000102271				predicted	0.787
diana_microt	MIMAT0019850	hsa-miR-4728-3p	NR2F2	7026	ENSG00000185551				predicted	0.787
diana_microt	MIMAT0000435	hsa-miR-143-3p	FAM163A	148753	ENSG00000143340				predicted	0.787
diana_microt	MIMAT0000435	hsa-miR-143-3p	AKAP9	10142	ENSG00000127914				predicted	0.787
diana_microt	MIMAT0000435	hsa-miR-143-3p	ENPP2	5168	ENSG00000136960				predicted	0.787
diana_microt	MIMAT0000435	hsa-miR-143-3p	ENY2	56943	ENSG00000120533				predicted	0.787
diana_microt	MIMAT0000435	hsa-miR-143-3p	BMPR2	659	ENSG00000204217				predicted	0.787
diana_microt	MIMAT0019850	hsa-miR-4728-3p	ALG6	29929	ENSG00000088035				predicted	0.787
diana_microt	MIMAT0019850	hsa-miR-4728-3p	CCDC113	29070	ENSG00000103021				predicted	0.786
diana_microt	MIMAT0000757	hsa-miR-151a-3p	IL12RB2	3595	ENSG00000081985				predicted	0.786
diana_microt	MIMAT0019850	hsa-miR-4728-3p	MS4A14	84689	ENSG00000166928				predicted	0.786
diana_microt	MIMAT0019850	hsa-miR-4728-3p	NTRK1	4914	ENSG00000198400				predicted	0.786
diana_microt	MIMAT0019850	hsa-miR-4728-3p	HNRNPU	3192	ENSG00000153187				predicted	0.786
diana_microt	MIMAT0000435	hsa-miR-143-3p	PLIN5	440503	ENSG00000214456				predicted	0.786
diana_microt	MIMAT0000757	hsa-miR-151a-3p	PTPRZ1	5803	ENSG00000106278				predicted	0.786
diana_microt	MIMAT0019850	hsa-miR-4728-3p	PDE7B	27115	ENSG00000171408				predicted	0.786
diana_microt	MIMAT0000435	hsa-miR-143-3p	MDH1B	130752	ENSG00000138400				predicted	0.786
diana_microt	MIMAT0000435	hsa-miR-143-3p	TMEM134	80194	ENSG00000172663				predicted	0.785
diana_microt	MIMAT0000435	hsa-miR-143-3p	NCKAP1L	3071	ENSG00000123338				predicted	0.785
diana_microt	MIMAT0019850	hsa-miR-4728-3p	NR1D2	9975	ENSG00000174738				predicted	0.785
diana_microt	MIMAT0000435	hsa-miR-143-3p	GCNT1	2650	ENSG00000187210				predicted	0.785
diana_microt	MIMAT0000435	hsa-miR-143-3p	POU2F1	5451	ENSG00000143190				predicted	0.785
diana_microt	MIMAT0019886	hsa-miR-4749-3p	FAM214B	80256	ENSG00000005238				predicted	0.785
diana_microt	MIMAT0019850	hsa-miR-4728-3p	RUNX1T1	862	ENSG00000079102				predicted	0.785
diana_microt	MIMAT0000435	hsa-miR-143-3p	KIF20B	9585	ENSG00000138182				predicted	0.785
diana_microt	MIMAT0019850	hsa-miR-4728-3p			ENSG00000183154				predicted	0.784
diana_microt	MIMAT0000435	hsa-miR-143-3p	LHX9	56956	ENSG00000143355				predicted	0.784
diana_microt	MIMAT0000435	hsa-miR-143-3p	ARFGEF2	10564	ENSG00000124198				predicted	0.784
diana_microt	MIMAT0019850	hsa-miR-4728-3p	CCDC89	220388	ENSG00000179071				predicted	0.784
diana_microt	MIMAT0000757	hsa-miR-151a-3p	KCNB1	3745	ENSG00000158445				predicted	0.784
diana_microt	MIMAT0000435	hsa-miR-143-3p	YPEL5	51646	ENSG00000119801				predicted	0.784
diana_microt	MIMAT0000435	hsa-miR-143-3p	ETFDH	2110	ENSG00000171503				predicted	0.784
diana_microt	MIMAT0019850	hsa-miR-4728-3p	CCNT1	904	ENSG00000129315				predicted	0.784
diana_microt	MIMAT0019850	hsa-miR-4728-3p	C9orf47	286223	ENSG00000186354				predicted	0.784
diana_microt	MIMAT0019850	hsa-miR-4728-3p	RSPO2	340419	ENSG00000147655				predicted	0.784
diana_microt	MIMAT0000435	hsa-miR-143-3p	SYT11	23208	ENSG00000132718				predicted	0.783
diana_microt	MIMAT0000435	hsa-miR-143-3p	MARCH3	115123	ENSG00000173926				predicted	0.783
diana_microt	MIMAT0000435	hsa-miR-143-3p	UPF2	26019	ENSG00000151461				predicted	0.783
diana_microt	MIMAT0019850	hsa-miR-4728-3p	PPFIA2	8499	ENSG00000139220				predicted	0.783
diana_microt	MIMAT0000435	hsa-miR-143-3p	NCAM1	4684	ENSG00000149294				predicted	0.783
diana_microt	MIMAT0000757	hsa-miR-151a-3p	STOX2	56977	ENSG00000173320				predicted	0.783
diana_microt	MIMAT0000435	hsa-miR-143-3p	SEPT11	55752	ENSG00000138758				predicted	0.783
diana_microt	MIMAT0000435	hsa-miR-143-3p	N4BP2	55728	ENSG00000078177				predicted	0.783
diana_microt	MIMAT0019850	hsa-miR-4728-3p	CCR8	1237	ENSG00000179934				predicted	0.783
diana_microt	MIMAT0019850	hsa-miR-4728-3p	KIF5A	3798	ENSG00000155980				predicted	0.782
diana_microt	MIMAT0000435	hsa-miR-143-3p	TEC	7006	ENSG00000135605				predicted	0.782
diana_microt	MIMAT0019850	hsa-miR-4728-3p	IFT80	57560	ENSG00000068885				predicted	0.782
diana_microt	MIMAT0000435	hsa-miR-143-3p	PNMA2	10687	ENSG00000240694				predicted	0.782
diana_microt	MIMAT0019850	hsa-miR-4728-3p	ZNF207	7756	ENSG00000010244				predicted	0.782
diana_microt	MIMAT0019850	hsa-miR-4728-3p	PRKCB	5579	ENSG00000166501				predicted	0.782
diana_microt	MIMAT0000757	hsa-miR-151a-3p	PGM3	5238	ENSG00000013375				predicted	0.781
diana_microt	MIMAT0000435	hsa-miR-143-3p	ONECUT2	9480	ENSG00000119547				predicted	0.781
diana_microt	MIMAT0019850	hsa-miR-4728-3p	DIRAS2	54769	ENSG00000165023				predicted	0.781
diana_microt	MIMAT0019850	hsa-miR-4728-3p	VGLL3	389136	ENSG00000206538				predicted	0.781
diana_microt	MIMAT0019850	hsa-miR-4728-3p	TP53INP1	94241	ENSG00000164938				predicted	0.781
diana_microt	MIMAT0000435	hsa-miR-143-3p	ISX	91464	ENSG00000175329				predicted	0.781
diana_microt	MIMAT0000757	hsa-miR-151a-3p	FSTL3	10272	ENSG00000070404				predicted	0.781
diana_microt	MIMAT0000757	hsa-miR-151a-3p	HAT1	8520	ENSG00000128708				predicted	0.781
diana_microt	MIMAT0000435	hsa-miR-143-3p	AAK1	22848	ENSG00000115977				predicted	0.781
diana_microt	MIMAT0019850	hsa-miR-4728-3p	TP53BP1	7158	ENSG00000067369				predicted	0.781
diana_microt	MIMAT0000435	hsa-miR-143-3p	NUTM2F	441457	ENSG00000130950				predicted	0.78
diana_microt	MIMAT0000435	hsa-miR-143-3p	NUTM2F	54754	ENSG00000130950				predicted	0.78
diana_microt	MIMAT0000435	hsa-miR-143-3p	FAM168A	23201	ENSG00000054965				predicted	0.779
diana_microt	MIMAT0019850	hsa-miR-4728-3p	ATP8B4	79895	ENSG00000104043				predicted	0.779
diana_microt	MIMAT0000435	hsa-miR-143-3p	VPS13B	157680	ENSG00000132549				predicted	0.779
diana_microt	MIMAT0019850	hsa-miR-4728-3p	TMED10	10972	ENSG00000170348				predicted	0.779
diana_microt	MIMAT0000435	hsa-miR-143-3p	PTCD3	55037	ENSG00000132300				predicted	0.779
diana_microt	MIMAT0000435	hsa-miR-143-3p	AFF2	2334	ENSG00000155966				predicted	0.779
diana_microt	MIMAT0019850	hsa-miR-4728-3p	NRG1	3084	ENSG00000157168				predicted	0.779
diana_microt	MIMAT0019850	hsa-miR-4728-3p	LPAR1	1902	ENSG00000198121				predicted	0.779
diana_microt	MIMAT0000435	hsa-miR-143-3p	PLAGL2	5326	ENSG00000126003				predicted	0.778
diana_microt	MIMAT0000757	hsa-miR-151a-3p	TSC1	7248	ENSG00000165699				predicted	0.778
diana_microt	MIMAT0019850	hsa-miR-4728-3p	PRKAR2A	5576	ENSG00000114302				predicted	0.778
diana_microt	MIMAT0000435	hsa-miR-143-3p	MFSD11	79157	ENSG00000092931				predicted	0.778
diana_microt	MIMAT0019850	hsa-miR-4728-3p	CXorf38	159013	ENSG00000185753				predicted	0.778
diana_microt	MIMAT0000435	hsa-miR-143-3p	KCNH7	90134	ENSG00000184611				predicted	0.777
diana_microt	MIMAT0000435	hsa-miR-143-3p	NPIPA2	642799	ENSG00000233024				predicted	0.777
diana_microt	MIMAT0019850	hsa-miR-4728-3p	ASAH2	56624	ENSG00000188611				predicted	0.777
diana_microt	MIMAT0019850	hsa-miR-4728-3p	PDE8A	5151	ENSG00000073417				predicted	0.777
diana_microt	MIMAT0000757	hsa-miR-151a-3p	SLC6A16	28968	ENSG00000063127				predicted	0.777
diana_microt	MIMAT0000435	hsa-miR-143-3p	NPIPA3	642778	ENSG00000233024				predicted	0.777
diana_microt	MIMAT0000435	hsa-miR-143-3p	NPIPA5	100288332	ENSG00000233024				predicted	0.777
diana_microt	MIMAT0000757	hsa-miR-151a-3p	SLC7A11	23657	ENSG00000151012				predicted	0.777
diana_microt	MIMAT0000435	hsa-miR-143-3p	NME6	10201	ENSG00000172113				predicted	0.777
diana_microt	MIMAT0000435	hsa-miR-143-3p	NMNAT1	64802	ENSG00000173614				predicted	0.777
diana_microt	MIMAT0000435	hsa-miR-143-3p	CAPZA1	829	ENSG00000116489				predicted	0.777
diana_microt	MIMAT0000435	hsa-miR-143-3p	ABLIM3	22885	ENSG00000173210				predicted	0.777
diana_microt	MIMAT0000757	hsa-miR-151a-3p	PKN2	5586	ENSG00000065243				predicted	0.777
diana_microt	MIMAT0000757	hsa-miR-151a-3p	PLCL2	23228	ENSG00000154822				predicted	0.776
diana_microt	MIMAT0000435	hsa-miR-143-3p	INPP5B	3633	ENSG00000204084				predicted	0.776
diana_microt	MIMAT0000435	hsa-miR-143-3p	UNC80	285175	ENSG00000144406				predicted	0.776
diana_microt	MIMAT0000435	hsa-miR-143-3p	RECQL5	9400	ENSG00000108469				predicted	0.776
diana_microt	MIMAT0000757	hsa-miR-151a-3p	CD274	29126	ENSG00000120217				predicted	0.776
diana_microt	MIMAT0000435	hsa-miR-143-3p	SVEP1	79987	ENSG00000165124				predicted	0.776
diana_microt	MIMAT0000435	hsa-miR-143-3p	ZNF652	22834	ENSG00000198740				predicted	0.776
diana_microt	MIMAT0000757	hsa-miR-151a-3p	MGAT4C	25834	ENSG00000182050				predicted	0.776
diana_microt	MIMAT0019850	hsa-miR-4728-3p	ZNF593	51042	ENSG00000142684				predicted	0.776
diana_microt	MIMAT0000435	hsa-miR-143-3p	SYT2	127833	ENSG00000143858				predicted	0.775
diana_microt	MIMAT0000435	hsa-miR-143-3p	AL136219.1		ENSG00000215570				predicted	0.775
diana_microt	MIMAT0019850	hsa-miR-4728-3p	ZBTB34	403341	ENSG00000177125				predicted	0.775
diana_microt	MIMAT0019850	hsa-miR-4728-3p	CST9L	128821	ENSG00000101435				predicted	0.775
diana_microt	MIMAT0000435	hsa-miR-143-3p	ELK1	2002	ENSG00000126767				predicted	0.775
diana_microt	MIMAT0000435	hsa-miR-143-3p	POU2F3	25833	ENSG00000137709				predicted	0.775
diana_microt	MIMAT0019850	hsa-miR-4728-3p	ASAH2C		ENSG00000072444				predicted	0.775
diana_microt	MIMAT0000435	hsa-miR-143-3p	CDK12	51755	ENSG00000167258				predicted	0.775
diana_microt	MIMAT0000435	hsa-miR-143-3p	ATP10B	23120	ENSG00000118322				predicted	0.774
diana_microt	MIMAT0019850	hsa-miR-4728-3p	FAM153B	100507387	ENSG00000182230				predicted	0.774
diana_microt	MIMAT0019850	hsa-miR-4728-3p	ANKRD17	26057	ENSG00000132466				predicted	0.774
diana_microt	MIMAT0000435	hsa-miR-143-3p	SOBP	55084	ENSG00000112320				predicted	0.774
diana_microt	MIMAT0000435	hsa-miR-143-3p	PACS1	55690	ENSG00000175115				predicted	0.774
diana_microt	MIMAT0019850	hsa-miR-4728-3p	FAM153B	202134	ENSG00000182230				predicted	0.774
diana_microt	MIMAT0019850	hsa-miR-4728-3p	DCSTAMP	81501	ENSG00000164935				predicted	0.774
diana_microt	MIMAT0019850	hsa-miR-4728-3p	C1orf95	375057	ENSG00000203685				predicted	0.774
diana_microt	MIMAT0000435	hsa-miR-143-3p	TCF7	6932	ENSG00000081059				predicted	0.774
diana_microt	MIMAT0000435	hsa-miR-143-3p	ARHGAP29	9411	ENSG00000137962				predicted	0.774
diana_microt	MIMAT0019850	hsa-miR-4728-3p	CXorf23	256643	ENSG00000173681				predicted	0.774
diana_microt	MIMAT0000435	hsa-miR-143-3p	EIF3F	8665	ENSG00000175390				predicted	0.774
diana_microt	MIMAT0000435	hsa-miR-143-3p	TAOK2	9344	ENSG00000149930				predicted	0.773
diana_microt	MIMAT0019850	hsa-miR-4728-3p	WDPCP	51057	ENSG00000143951				predicted	0.773
diana_microt	MIMAT0000435	hsa-miR-143-3p	DHTKD1	55526	ENSG00000181192				predicted	0.773
diana_microt	MIMAT0019850	hsa-miR-4728-3p	LMBR1	64327	ENSG00000105983				predicted	0.773
diana_microt	MIMAT0000435	hsa-miR-143-3p	SLC4A8	9498	ENSG00000050438				predicted	0.773
diana_microt	MIMAT0000435	hsa-miR-143-3p	ABHD17B	51104	ENSG00000107362				predicted	0.773
diana_microt	MIMAT0000435	hsa-miR-143-3p	TUBA1C	84790	ENSG00000167553				predicted	0.772
diana_microt	MIMAT0000435	hsa-miR-143-3p	ASAP1	50807	ENSG00000153317				predicted	0.772
diana_microt	MIMAT0019850	hsa-miR-4728-3p	ADARB1	104	ENSG00000197381				predicted	0.772
diana_microt	MIMAT0000435	hsa-miR-143-3p	SPIB	6689	ENSG00000142539				predicted	0.771
diana_microt	MIMAT0019850	hsa-miR-4728-3p	MARCH6	10299	ENSG00000145495				predicted	0.771
diana_microt	MIMAT0000435	hsa-miR-143-3p	MUC20	200958	ENSG00000176945				predicted	0.771
diana_microt	MIMAT0000435	hsa-miR-143-3p	TLK1	9874	ENSG00000198586				predicted	0.771
diana_microt	MIMAT0019886	hsa-miR-4749-3p	NUPR1	26471	ENSG00000176046				predicted	0.771
diana_microt	MIMAT0000435	hsa-miR-143-3p	VKORC1L1	154807	ENSG00000196715				predicted	0.77
diana_microt	MIMAT0019850	hsa-miR-4728-3p	INPP4B	8821	ENSG00000109452				predicted	0.77
diana_microt	MIMAT0019850	hsa-miR-4728-3p	TMEM33	55161	ENSG00000109133				predicted	0.77
diana_microt	MIMAT0000435	hsa-miR-143-3p	FLT4	2324	ENSG00000037280				predicted	0.77
diana_microt	MIMAT0000435	hsa-miR-143-3p			ENSG00000032514				predicted	0.77
diana_microt	MIMAT0019850	hsa-miR-4728-3p	TRPC1	7220	ENSG00000144935				predicted	0.769
diana_microt	MIMAT0000757	hsa-miR-151a-3p	SKA1	220134	ENSG00000154839				predicted	0.769
diana_microt	MIMAT0000435	hsa-miR-143-3p	LMO7	4008	ENSG00000136153				predicted	0.769
diana_microt	MIMAT0019850	hsa-miR-4728-3p	GIN1	54826	ENSG00000145723				predicted	0.769
diana_microt	MIMAT0019850	hsa-miR-4728-3p	ST3GAL1	6482	ENSG00000008513				predicted	0.769
diana_microt	MIMAT0000435	hsa-miR-143-3p	PI4K2A	55361	ENSG00000155252				predicted	0.768
diana_microt	MIMAT0019850	hsa-miR-4728-3p	FOXP1	27086	ENSG00000114861				predicted	0.768
diana_microt	MIMAT0000435	hsa-miR-143-3p	ATG10	83734	ENSG00000152348				predicted	0.768
diana_microt	MIMAT0000435	hsa-miR-143-3p	POGK	57645	ENSG00000143157				predicted	0.768
diana_microt	MIMAT0000435	hsa-miR-143-3p	PLCXD1	55344	ENSG00000182378				predicted	0.768
diana_microt	MIMAT0000435	hsa-miR-143-3p	SLFN5	162394	ENSG00000166750				predicted	0.768
diana_microt	MIMAT0019850	hsa-miR-4728-3p	BNC2	54796	ENSG00000173068				predicted	0.768
diana_microt	MIMAT0000435	hsa-miR-143-3p	ZNF263	283876	ENSG00000006194				predicted	0.768
diana_microt	MIMAT0000435	hsa-miR-143-3p	ZNF263	10127	ENSG00000006194				predicted	0.768
diana_microt	MIMAT0019850	hsa-miR-4728-3p	PTPRZ1	5803	ENSG00000106278				predicted	0.768
diana_microt	MIMAT0000435	hsa-miR-143-3p	SRRM2	23524	ENSG00000167978				predicted	0.767
diana_microt	MIMAT0000435	hsa-miR-143-3p	PLEKHG2	64857	ENSG00000090924				predicted	0.767
diana_microt	MIMAT0000435	hsa-miR-143-3p	NFIA	4774	ENSG00000162599				predicted	0.767
diana_microt	MIMAT0000435	hsa-miR-143-3p	TPP1	1200	ENSG00000166340				predicted	0.767
diana_microt	MIMAT0000757	hsa-miR-151a-3p	RNF20	56254	ENSG00000155827				predicted	0.767
diana_microt	MIMAT0000435	hsa-miR-143-3p	TP53TG3D	729264	ENSG00000205456				predicted	0.766
diana_microt	MIMAT0019850	hsa-miR-4728-3p	ULK2	9706	ENSG00000083290				predicted	0.766
diana_microt	MIMAT0000435	hsa-miR-143-3p	TP53TG3D	653550	ENSG00000205456				predicted	0.766
diana_microt	MIMAT0019850	hsa-miR-4728-3p	FTO	79068	ENSG00000140718				predicted	0.766
diana_microt	MIMAT0000435	hsa-miR-143-3p	ZFP36L1	677	ENSG00000185650				predicted	0.766
diana_microt	MIMAT0000435	hsa-miR-143-3p	TP53TG3D	729355	ENSG00000205456				predicted	0.766
diana_microt	MIMAT0000435	hsa-miR-143-3p	TP53TG3D	24150	ENSG00000205456				predicted	0.766
diana_microt	MIMAT0019850	hsa-miR-4728-3p	ZMPSTE24	10269	ENSG00000084073				predicted	0.766
diana_microt	MIMAT0000435	hsa-miR-143-3p	RRP7A	27341	ENSG00000189306				predicted	0.766
diana_microt	MIMAT0019850	hsa-miR-4728-3p	CHN1	1123	ENSG00000128656				predicted	0.765
diana_microt	MIMAT0000435	hsa-miR-143-3p	PDZD2	23037	ENSG00000133401				predicted	0.765
diana_microt	MIMAT0000435	hsa-miR-143-3p	CR381653.1		ENSG00000236557				predicted	0.765
diana_microt	MIMAT0000435	hsa-miR-143-3p	FAM212B	55924	ENSG00000197852				predicted	0.765
diana_microt	MIMAT0000435	hsa-miR-143-3p	NUDC	10726	ENSG00000090273				predicted	0.765
diana_microt	MIMAT0000435	hsa-miR-143-3p	OR8I2	120586	ENSG00000172154				predicted	0.765
diana_microt	MIMAT0019850	hsa-miR-4728-3p	VEZT	55591	ENSG00000028203				predicted	0.765
diana_microt	MIMAT0019850	hsa-miR-4728-3p	MERTK	10461	ENSG00000153208				predicted	0.764
diana_microt	MIMAT0000435	hsa-miR-143-3p	RB1	5925	ENSG00000139687				predicted	0.764
diana_microt	MIMAT0000435	hsa-miR-143-3p	SKP1	6500	ENSG00000113558				predicted	0.764
diana_microt	MIMAT0019850	hsa-miR-4728-3p	SGCD	6444	ENSG00000170624				predicted	0.764
diana_microt	MIMAT0000435	hsa-miR-143-3p	GABRA2	2555	ENSG00000151834				predicted	0.764
diana_microt	MIMAT0000435	hsa-miR-143-3p	RRM2	6241	ENSG00000171848				predicted	0.764
diana_microt	MIMAT0019850	hsa-miR-4728-3p	VEZF1	7716	ENSG00000136451				predicted	0.764
diana_microt	MIMAT0000435	hsa-miR-143-3p	SLC16A12	387700	ENSG00000152779				predicted	0.764
diana_microt	MIMAT0000435	hsa-miR-143-3p	CCDC93	54520	ENSG00000125633				predicted	0.764
diana_microt	MIMAT0019850	hsa-miR-4728-3p	UBXN2A	165324	ENSG00000173960				predicted	0.764
diana_microt	MIMAT0000435	hsa-miR-143-3p	CCSER2	54462	ENSG00000107771				predicted	0.764
diana_microt	MIMAT0000435	hsa-miR-143-3p	SLC15A4	121260	ENSG00000139370				predicted	0.764
diana_microt	MIMAT0019850	hsa-miR-4728-3p	C9orf123	90871	ENSG00000137038				predicted	0.763
diana_microt	MIMAT0019850	hsa-miR-4728-3p	FAM178B	51252	ENSG00000168754				predicted	0.763
diana_microt	MIMAT0019850	hsa-miR-4728-3p	ZDHHC17	23390	ENSG00000186908				predicted	0.763
diana_microt	MIMAT0000435	hsa-miR-143-3p	CCDC27	148870	ENSG00000162592				predicted	0.763
diana_microt	MIMAT0019850	hsa-miR-4728-3p	ZFHX4	79776	ENSG00000091656				predicted	0.763
diana_microt	MIMAT0019850	hsa-miR-4728-3p	KIAA2018	205717	ENSG00000176542				predicted	0.763
diana_microt	MIMAT0000757	hsa-miR-151a-3p	PKD2L1	9033	ENSG00000107593				predicted	0.763
diana_microt	MIMAT0019850	hsa-miR-4728-3p	LUZP1	7798	ENSG00000169641				predicted	0.763
diana_microt	MIMAT0000435	hsa-miR-143-3p	EIF2AK4	440275	ENSG00000128829				predicted	0.763
diana_microt	MIMAT0000435	hsa-miR-143-3p	METTL21A	151194	ENSG00000144401				predicted	0.763
diana_microt	MIMAT0000435	hsa-miR-143-3p	NABP2	79035	ENSG00000139579				predicted	0.762
diana_microt	MIMAT0000435	hsa-miR-143-3p			ENSG00000249852				predicted	0.762
diana_microt	MIMAT0000435	hsa-miR-143-3p	CREBL2	1389	ENSG00000111269				predicted	0.762
diana_microt	MIMAT0019850	hsa-miR-4728-3p	SCN1A	6323	ENSG00000144285				predicted	0.762
diana_microt	MIMAT0019850	hsa-miR-4728-3p	NPR3	4883	ENSG00000113389				predicted	0.762
diana_microt	MIMAT0019850	hsa-miR-4728-3p	GPATCH2L	55668	ENSG00000089916				predicted	0.762
diana_microt	MIMAT0019850	hsa-miR-4728-3p	SIGLEC1	6614	ENSG00000088827				predicted	0.762
diana_microt	MIMAT0000435	hsa-miR-143-3p	KCND3	3752	ENSG00000171385				predicted	0.762
diana_microt	MIMAT0000435	hsa-miR-143-3p	PTGES3	10728	ENSG00000110958				predicted	0.762
diana_microt	MIMAT0000435	hsa-miR-143-3p	SDF4	51150	ENSG00000078808				predicted	0.762
diana_microt	MIMAT0000435	hsa-miR-143-3p	SCML1	6322	ENSG00000047634				predicted	0.762
diana_microt	MIMAT0000435	hsa-miR-143-3p	CYP1A2	1544	ENSG00000140505				predicted	0.762
diana_microt	MIMAT0019850	hsa-miR-4728-3p	SNW1	22938	ENSG00000100603				predicted	0.762
diana_microt	MIMAT0000435	hsa-miR-143-3p	ANXA9	8416	ENSG00000143412				predicted	0.761
diana_microt	MIMAT0000435	hsa-miR-143-3p	ZNF705A	100131539	ENSG00000196946				predicted	0.761
diana_microt	MIMAT0000435	hsa-miR-143-3p	RPS6KA5	9252	ENSG00000100784				predicted	0.761
diana_microt	MIMAT0000435	hsa-miR-143-3p	OPA3	80207	ENSG00000125741				predicted	0.761
diana_microt	MIMAT0000435	hsa-miR-143-3p	MTMR14	64419	ENSG00000163719				predicted	0.761
diana_microt	MIMAT0019850	hsa-miR-4728-3p	RPH3A	22895	ENSG00000089169				predicted	0.761
diana_microt	MIMAT0019850	hsa-miR-4728-3p	SNX13	23161	ENSG00000071189				predicted	0.761
diana_microt	MIMAT0000757	hsa-miR-151a-3p	SETD6	79918	ENSG00000103037				predicted	0.761
diana_microt	MIMAT0000435	hsa-miR-143-3p	GPR124	25960	ENSG00000020181				predicted	0.761
diana_microt	MIMAT0000435	hsa-miR-143-3p	ZNF705A	440077	ENSG00000196946				predicted	0.761
diana_microt	MIMAT0019850	hsa-miR-4728-3p	NEK9	91754	ENSG00000119638				predicted	0.761
diana_microt	MIMAT0019850	hsa-miR-4728-3p	PPARGC1A	10891	ENSG00000109819				predicted	0.761
diana_microt	MIMAT0019850	hsa-miR-4728-3p	ZNF705D	728957	ENSG00000215343				predicted	0.761
diana_microt	MIMAT0000435	hsa-miR-143-3p	MYO5C	55930	ENSG00000128833				predicted	0.761
diana_microt	MIMAT0019850	hsa-miR-4728-3p	PCDH17	27253	ENSG00000118946				predicted	0.76
diana_microt	MIMAT0000435	hsa-miR-143-3p	PIK3C2G	5288	ENSG00000139144				predicted	0.76
diana_microt	MIMAT0000435	hsa-miR-143-3p	NETO1	81832	ENSG00000166342				predicted	0.76
diana_microt	MIMAT0000435	hsa-miR-143-3p	RASGRF2	5924	ENSG00000113319				predicted	0.76
diana_microt	MIMAT0019850	hsa-miR-4728-3p	FAM201A	158228	ENSG00000204860				predicted	0.76
diana_microt	MIMAT0019850	hsa-miR-4728-3p	FAM179B	23116	ENSG00000198718				predicted	0.759
diana_microt	MIMAT0000435	hsa-miR-143-3p	LHX3	8022	ENSG00000107187				predicted	0.759
diana_microt	MIMAT0000435	hsa-miR-143-3p	SLCO2A1	6578	ENSG00000174640				predicted	0.759
diana_microt	MIMAT0000435	hsa-miR-143-3p	FBXL2	25827	ENSG00000153558				predicted	0.759
diana_microt	MIMAT0000435	hsa-miR-143-3p	B3GNT6	192134	ENSG00000198488				predicted	0.759
diana_microt	MIMAT0019850	hsa-miR-4728-3p	AMIGO1	57463	ENSG00000181754				predicted	0.759
diana_microt	MIMAT0000435	hsa-miR-143-3p	CWF19L1	55280	ENSG00000095485				predicted	0.759
diana_microt	MIMAT0000435	hsa-miR-143-3p	DUT	1854	ENSG00000128951				predicted	0.759
diana_microt	MIMAT0019850	hsa-miR-4728-3p	RIMS3	9783	ENSG00000117016				predicted	0.759
diana_microt	MIMAT0000435	hsa-miR-143-3p	KCNK10	54207	ENSG00000100433				predicted	0.758
diana_microt	MIMAT0000435	hsa-miR-143-3p	NUMB	8650	ENSG00000133961				predicted	0.758
diana_microt	MIMAT0000435	hsa-miR-143-3p	TLK2	11011	ENSG00000146872				predicted	0.758
diana_microt	MIMAT0000435	hsa-miR-143-3p	PTPDC1	138639	ENSG00000158079				predicted	0.758
diana_microt	MIMAT0019850	hsa-miR-4728-3p	FREM1	158326	ENSG00000164946				predicted	0.758
diana_microt	MIMAT0019850	hsa-miR-4728-3p	YAF2	10138	ENSG00000015153				predicted	0.758
diana_microt	MIMAT0019850	hsa-miR-4728-3p	MGA	23269	ENSG00000174197				predicted	0.758
diana_microt	MIMAT0019850	hsa-miR-4728-3p	PPM1A	5494	ENSG00000100614				predicted	0.758
diana_microt	MIMAT0019850	hsa-miR-4728-3p	SPECC1	92521	ENSG00000128487				predicted	0.758
diana_microt	MIMAT0000435	hsa-miR-143-3p	TIGIT	201633	ENSG00000181847				predicted	0.758
diana_microt	MIMAT0019850	hsa-miR-4728-3p	BTLA	151888	ENSG00000186265				predicted	0.758
diana_microt	MIMAT0019850	hsa-miR-4728-3p	EED	8726	ENSG00000074266				predicted	0.757
diana_microt	MIMAT0000435	hsa-miR-143-3p	C4orf40	401137	ENSG00000187533				predicted	0.757
diana_microt	MIMAT0019850	hsa-miR-4728-3p	GRM5	2915	ENSG00000168959				predicted	0.757
diana_microt	MIMAT0019850	hsa-miR-4728-3p	HTATIP2	10553	ENSG00000109854				predicted	0.757
diana_microt	MIMAT0000435	hsa-miR-143-3p	UCHL5	51377	ENSG00000116750				predicted	0.757
diana_microt	MIMAT0019850	hsa-miR-4728-3p	TRIM6	117854	ENSG00000121236				predicted	0.757
diana_microt	MIMAT0019886	hsa-miR-4749-3p	IL7R	3575	ENSG00000168685				predicted	0.757
diana_microt	MIMAT0000435	hsa-miR-143-3p	FAM216A	29902	ENSG00000204856				predicted	0.757
diana_microt	MIMAT0019850	hsa-miR-4728-3p	LRRC49	54839	ENSG00000137821				predicted	0.757
diana_microt	MIMAT0000435	hsa-miR-143-3p	FAM91A1	157769	ENSG00000176853				predicted	0.757
diana_microt	MIMAT0000435	hsa-miR-143-3p	MAPK1	5594	ENSG00000100030				predicted	0.757
diana_microt	MIMAT0000435	hsa-miR-143-3p	TRMT2B	79979	ENSG00000188917				predicted	0.756
diana_microt	MIMAT0000435	hsa-miR-143-3p	SMARCD2	6603	ENSG00000108604				predicted	0.756
diana_microt	MIMAT0019850	hsa-miR-4728-3p	ZC3HC1	51530	ENSG00000091732				predicted	0.756
diana_microt	MIMAT0000435	hsa-miR-143-3p	LRRTM2	26045	ENSG00000146006				predicted	0.756
diana_microt	MIMAT0000435	hsa-miR-143-3p	KCNH8	131096	ENSG00000183960				predicted	0.756
diana_microt	MIMAT0000435	hsa-miR-143-3p	FAM83G	644815	ENSG00000188522				predicted	0.756
diana_microt	MIMAT0019850	hsa-miR-4728-3p	CHURC1	91612	ENSG00000258289				predicted	0.756
diana_microt	MIMAT0000757	hsa-miR-151a-3p	ZNF785	146540	ENSG00000197162				predicted	0.756
diana_microt	MIMAT0019850	hsa-miR-4728-3p	ZNF705B	100132396	ENSG00000215356				predicted	0.756
diana_microt	MIMAT0000757	hsa-miR-151a-3p	ABHD6	57406	ENSG00000163686				predicted	0.756
diana_microt	MIMAT0000757	hsa-miR-151a-3p	MBNL2	10150	ENSG00000139793				predicted	0.756
diana_microt	MIMAT0000435	hsa-miR-143-3p	SLC37A3	84255	ENSG00000157800				predicted	0.756
diana_microt	MIMAT0000435	hsa-miR-143-3p	BRD2	6046	ENSG00000204256				predicted	0.756
diana_microt	MIMAT0000435	hsa-miR-143-3p	GXYLT2	727936	ENSG00000172986				predicted	0.756
diana_microt	MIMAT0000435	hsa-miR-143-3p	TAF9	6880	ENSG00000085231				predicted	0.755
diana_microt	MIMAT0000435	hsa-miR-143-3p	RANBP17	64901	ENSG00000204764				predicted	0.755
diana_microt	MIMAT0000757	hsa-miR-151a-3p	ZEB1	100996668	ENSG00000148516				predicted	0.755
diana_microt	MIMAT0000435	hsa-miR-143-3p	TAPBP	6892	ENSG00000231925				predicted	0.755
diana_microt	MIMAT0000435	hsa-miR-143-3p	TAF1	6872	ENSG00000147133				predicted	0.755
diana_microt	MIMAT0019850	hsa-miR-4728-3p	TMEM151B	441151	ENSG00000178233				predicted	0.755
diana_microt	MIMAT0019850	hsa-miR-4728-3p	SNX27	81609	ENSG00000143376				predicted	0.755
diana_microt	MIMAT0019850	hsa-miR-4728-3p	PPP1R12B	4660	ENSG00000077157				predicted	0.755
diana_microt	MIMAT0019886	hsa-miR-4749-3p	EMP2	2013	ENSG00000213853				predicted	0.755
diana_microt	MIMAT0000757	hsa-miR-151a-3p	ZEB1	6935	ENSG00000148516				predicted	0.755
diana_microt	MIMAT0019850	hsa-miR-4728-3p			ENSG00000203876				predicted	0.755
diana_microt	MIMAT0019850	hsa-miR-4728-3p	PDE4B	5142	ENSG00000184588				predicted	0.755
diana_microt	MIMAT0000757	hsa-miR-151a-3p	SERPINA1	5265	ENSG00000197249				predicted	0.755
diana_microt	MIMAT0000757	hsa-miR-151a-3p	ATP6V0A2	23545	ENSG00000185344				predicted	0.755
diana_microt	MIMAT0000435	hsa-miR-143-3p	LOXL4	84171	ENSG00000138131				predicted	0.755
diana_microt	MIMAT0000435	hsa-miR-143-3p	HES2	54626	ENSG00000069812				predicted	0.755
diana_microt	MIMAT0019850	hsa-miR-4728-3p	SCN3A	6328	ENSG00000153253				predicted	0.754
diana_microt	MIMAT0019850	hsa-miR-4728-3p	LRRK1	79705	ENSG00000154237				predicted	0.754
diana_microt	MIMAT0019850	hsa-miR-4728-3p	DPP8	54878	ENSG00000074603				predicted	0.754
diana_microt	MIMAT0000435	hsa-miR-143-3p	ZDHHC11	100996904	ENSG00000188818				predicted	0.753
diana_microt	MIMAT0019850	hsa-miR-4728-3p	RPL3	116936	ENSG00000100316				predicted	0.753
diana_microt	MIMAT0019850	hsa-miR-4728-3p	ADAMTS18	170692	ENSG00000140873				predicted	0.753
diana_microt	MIMAT0019850	hsa-miR-4728-3p	RPL3	6122	ENSG00000100316				predicted	0.753
diana_microt	MIMAT0000435	hsa-miR-143-3p	CAMK4	814	ENSG00000152495				predicted	0.753
diana_microt	MIMAT0000435	hsa-miR-143-3p	MOSPD1	56180	ENSG00000101928				predicted	0.753
diana_microt	MIMAT0000435	hsa-miR-143-3p	MTM1	4534	ENSG00000171100				predicted	0.753
diana_microt	MIMAT0019850	hsa-miR-4728-3p	NARS	4677	ENSG00000134440				predicted	0.753
diana_microt	MIMAT0000435	hsa-miR-143-3p	CAPN9	10753	ENSG00000135773				predicted	0.753
diana_microt	MIMAT0000435	hsa-miR-143-3p	TMEM126B	55863	ENSG00000171204				predicted	0.753
diana_microt	MIMAT0019850	hsa-miR-4728-3p	FEM1B	10116	ENSG00000169018				predicted	0.753
diana_microt	MIMAT0000435	hsa-miR-143-3p	PDGFRA	5156	ENSG00000134853				predicted	0.753
diana_microt	MIMAT0000435	hsa-miR-143-3p	RAB9B	51209	ENSG00000123570				predicted	0.753
diana_microt	MIMAT0019850	hsa-miR-4728-3p	RPL3	116938	ENSG00000100316				predicted	0.753
diana_microt	MIMAT0000435	hsa-miR-143-3p	VTI1B	10490	ENSG00000100568				predicted	0.753
diana_microt	MIMAT0000435	hsa-miR-143-3p	ZDHHC11	79844	ENSG00000188818				predicted	0.753
diana_microt	MIMAT0000435	hsa-miR-143-3p	TRAM2	9697	ENSG00000065308				predicted	0.753
diana_microt	MIMAT0000435	hsa-miR-143-3p	AARSD1	80755	ENSG00000266967				predicted	0.752
diana_microt	MIMAT0000435	hsa-miR-143-3p	BEND7	222389	ENSG00000165626				predicted	0.752
diana_microt	MIMAT0019850	hsa-miR-4728-3p	NTRK3	4916	ENSG00000140538				predicted	0.752
diana_microt	MIMAT0000435	hsa-miR-143-3p	PDGFRB	5159	ENSG00000113721				predicted	0.752
diana_microt	MIMAT0000757	hsa-miR-151a-3p	GLS	2744	ENSG00000115419				predicted	0.752
diana_microt	MIMAT0000435	hsa-miR-143-3p	CEP135	9662	ENSG00000174799				predicted	0.752
diana_microt	MIMAT0000435	hsa-miR-143-3p	ZSCAN12	9753	ENSG00000158691				predicted	0.752
diana_microt	MIMAT0019850	hsa-miR-4728-3p	ACADSB	36	ENSG00000196177				predicted	0.752
diana_microt	MIMAT0000435	hsa-miR-143-3p	HILPDA	29923	ENSG00000135245				predicted	0.752
diana_microt	MIMAT0019850	hsa-miR-4728-3p	ADAM22	53616	ENSG00000008277				predicted	0.752
diana_microt	MIMAT0000435	hsa-miR-143-3p	N4BP2L1	90634	ENSG00000139597				predicted	0.752
diana_microt	MIMAT0019850	hsa-miR-4728-3p	TRIM45	80263	ENSG00000134253				predicted	0.752
diana_microt	MIMAT0000435	hsa-miR-143-3p	TTBK2	146057	ENSG00000128881				predicted	0.752
diana_microt	MIMAT0019850	hsa-miR-4728-3p	MEIS1	4211	ENSG00000143995				predicted	0.752
diana_microt	MIMAT0000435	hsa-miR-143-3p	RNGTT	8732	ENSG00000111880				predicted	0.751
diana_microt	MIMAT0000435	hsa-miR-143-3p	ZDHHC2	51201	ENSG00000104219				predicted	0.751
diana_microt	MIMAT0019850	hsa-miR-4728-3p	RCCD1	91433	ENSG00000166965				predicted	0.751
diana_microt	MIMAT0000435	hsa-miR-143-3p	LRRC2	79442	ENSG00000163827				predicted	0.751
diana_microt	MIMAT0000435	hsa-miR-143-3p	FLYWCH1	84256	ENSG00000059122				predicted	0.751
diana_microt	MIMAT0000435	hsa-miR-143-3p	PSD3	23362	ENSG00000156011				predicted	0.751
diana_microt	MIMAT0019850	hsa-miR-4728-3p	ZNF142	7701	ENSG00000115568				predicted	0.751
diana_microt	MIMAT0019850	hsa-miR-4728-3p	PHF6	84295	ENSG00000156531				predicted	0.751
diana_microt	MIMAT0019850	hsa-miR-4728-3p	PROM2	150696	ENSG00000155066				predicted	0.751
diana_microt	MIMAT0019850	hsa-miR-4728-3p	SCG5	6447	ENSG00000166922				predicted	0.751
diana_microt	MIMAT0019850	hsa-miR-4728-3p	SCRN3	79634	ENSG00000144306				predicted	0.751
diana_microt	MIMAT0000435	hsa-miR-143-3p	MARCKS	4082	ENSG00000277443				predicted	0.751
diana_microt	MIMAT0019850	hsa-miR-4728-3p	KLF6	1316	ENSG00000067082				predicted	0.75
diana_microt	MIMAT0019850	hsa-miR-4728-3p	GREB1L	80000	ENSG00000141449				predicted	0.75
diana_microt	MIMAT0000435	hsa-miR-143-3p	CPLX2	10814	ENSG00000145920				predicted	0.75
diana_microt	MIMAT0000435	hsa-miR-143-3p	TIGD5	84948	ENSG00000179886				predicted	0.75
diana_microt	MIMAT0000435	hsa-miR-143-3p	TUBB	203068	ENSG00000196230				predicted	0.75
diana_microt	MIMAT0000435	hsa-miR-143-3p	P2RX7	5027	ENSG00000089041				predicted	0.749
diana_microt	MIMAT0019850	hsa-miR-4728-3p	PLXNC1	10154	ENSG00000136040				predicted	0.749
diana_microt	MIMAT0019850	hsa-miR-4728-3p	ZNF189	7743	ENSG00000136870				predicted	0.749
diana_microt	MIMAT0000435	hsa-miR-143-3p	CUL3	8452	ENSG00000036257				predicted	0.749
diana_microt	MIMAT0019850	hsa-miR-4728-3p	PITPNC1	26207	ENSG00000154217				predicted	0.749
diana_microt	MIMAT0019850	hsa-miR-4728-3p	PRICKLE2	166336	ENSG00000163637				predicted	0.749
diana_microt	MIMAT0019850	hsa-miR-4728-3p	ST8SIA3	51046	ENSG00000177511				predicted	0.749
diana_microt	MIMAT0000757	hsa-miR-151a-3p	ENPP1	5167	ENSG00000197594				predicted	0.749
diana_microt	MIMAT0000435	hsa-miR-143-3p	DDR1	780	ENSG00000204580				predicted	0.749
diana_microt	MIMAT0000435	hsa-miR-143-3p	SAMD8	142891	ENSG00000156671				predicted	0.749
diana_microt	MIMAT0000435	hsa-miR-143-3p	DDR1	100616237	ENSG00000204580				predicted	0.749
diana_microt	MIMAT0000435	hsa-miR-143-3p	RNF165	494470	ENSG00000141622				predicted	0.748
diana_microt	MIMAT0019850	hsa-miR-4728-3p	MAPRE2	10982	ENSG00000166974				predicted	0.748
diana_microt	MIMAT0000435	hsa-miR-143-3p	ZNF570	148268	ENSG00000171827				predicted	0.748
diana_microt	MIMAT0000435	hsa-miR-143-3p	CDH1	999	ENSG00000039068				predicted	0.748
diana_microt	MIMAT0019850	hsa-miR-4728-3p	NPAP1	23742	ENSG00000185823				predicted	0.748
diana_microt	MIMAT0000435	hsa-miR-143-3p	KLK10	5655	ENSG00000129451				predicted	0.748
diana_microt	MIMAT0000435	hsa-miR-143-3p	PACRG	135138	ENSG00000112530				predicted	0.748
diana_microt	MIMAT0000435	hsa-miR-143-3p	ZNF780B	163131	ENSG00000128000				predicted	0.748
diana_microt	MIMAT0000435	hsa-miR-143-3p	CA2	760	ENSG00000104267				predicted	0.748
diana_microt	MIMAT0019850	hsa-miR-4728-3p	EPB41L3	23136	ENSG00000082397				predicted	0.747
diana_microt	MIMAT0019850	hsa-miR-4728-3p	HIVEP2	3097	ENSG00000010818				predicted	0.747
diana_microt	MIMAT0000435	hsa-miR-143-3p	GOLGA6A	653641	ENSG00000159289				predicted	0.747
diana_microt	MIMAT0000435	hsa-miR-143-3p	GOLGA6A	653643	ENSG00000159289				predicted	0.747
diana_microt	MIMAT0019850	hsa-miR-4728-3p	UNC5A	90249	ENSG00000113763				predicted	0.747
diana_microt	MIMAT0019850	hsa-miR-4728-3p	PCDH10	57575	ENSG00000138650				predicted	0.747
diana_microt	MIMAT0000435	hsa-miR-143-3p	ZFP2	80108	ENSG00000198939				predicted	0.747
diana_microt	MIMAT0019850	hsa-miR-4728-3p	FHDC1	85462	ENSG00000137460				predicted	0.747
diana_microt	MIMAT0019850	hsa-miR-4728-3p	NCOA1	8648	ENSG00000084676				predicted	0.747
diana_microt	MIMAT0000435	hsa-miR-143-3p	GOLGA6A	55889	ENSG00000159289				predicted	0.747
diana_microt	MIMAT0000435	hsa-miR-143-3p	GOLGA6A	342096	ENSG00000159289				predicted	0.747
diana_microt	MIMAT0000435	hsa-miR-143-3p			ENSG00000224130				predicted	0.747
diana_microt	MIMAT0019850	hsa-miR-4728-3p			ENSG00000184909				predicted	0.747
diana_microt	MIMAT0000757	hsa-miR-151a-3p	SOCS5	9655	ENSG00000171150				predicted	0.746
diana_microt	MIMAT0000435	hsa-miR-143-3p	ABHD2	11057	ENSG00000140526				predicted	0.746
diana_microt	MIMAT0000757	hsa-miR-151a-3p	TMEM168	64418	ENSG00000146802				predicted	0.746
diana_microt	MIMAT0000435	hsa-miR-143-3p	NRAS	4893	ENSG00000213281				predicted	0.746
diana_microt	MIMAT0019850	hsa-miR-4728-3p	AC009113.1		ENSG00000205014				predicted	0.746
diana_microt	MIMAT0019850	hsa-miR-4728-3p	NCALD	83988	ENSG00000104490				predicted	0.746
diana_microt	MIMAT0000435	hsa-miR-143-3p	C5orf47	133491	ENSG00000185056				predicted	0.745
diana_microt	MIMAT0000435	hsa-miR-143-3p	CYB561D1	284613	ENSG00000174151				predicted	0.745
diana_microt	MIMAT0000435	hsa-miR-143-3p	RYR3	6263	ENSG00000198838				predicted	0.745
diana_microt	MIMAT0000435	hsa-miR-143-3p	DQX1	165545	ENSG00000144045				predicted	0.745
diana_microt	MIMAT0000435	hsa-miR-143-3p	RNF138	51444	ENSG00000134758				predicted	0.745
diana_microt	MIMAT0019850	hsa-miR-4728-3p	CRY2	1408	ENSG00000121671				predicted	0.745
diana_microt	MIMAT0000435	hsa-miR-143-3p	CCDC14	64770	ENSG00000175455				predicted	0.745
diana_microt	MIMAT0019850	hsa-miR-4728-3p	NAA15	80155	ENSG00000164134				predicted	0.745
diana_microt	MIMAT0019850	hsa-miR-4728-3p	TBC1D4	9882	ENSG00000136111				predicted	0.745
diana_microt	MIMAT0019850	hsa-miR-4728-3p	KCNIP4	80333	ENSG00000185774				predicted	0.745
diana_microt	MIMAT0019850	hsa-miR-4728-3p	CCDC91	55297	ENSG00000123106				predicted	0.745
diana_microt	MIMAT0000435	hsa-miR-143-3p	TUBA1B	10376	ENSG00000123416				predicted	0.745
diana_microt	MIMAT0019850	hsa-miR-4728-3p	HHIP	64399	ENSG00000164161				predicted	0.745
diana_microt	MIMAT0000435	hsa-miR-143-3p	ZNF555	148254	ENSG00000186300				predicted	0.744
diana_microt	MIMAT0000435	hsa-miR-143-3p	EPB41	2035	ENSG00000159023				predicted	0.744
diana_microt	MIMAT0019850	hsa-miR-4728-3p	PNPLA3	80339	ENSG00000100344				predicted	0.744
diana_microt	MIMAT0000435	hsa-miR-143-3p	MCRS1	10445	ENSG00000187778				predicted	0.744
diana_microt	MIMAT0000435	hsa-miR-143-3p	GMEB1	10691	ENSG00000162419				predicted	0.744
diana_microt	MIMAT0019850	hsa-miR-4728-3p	ATP2B2	491	ENSG00000157087				predicted	0.744
diana_microt	MIMAT0000435	hsa-miR-143-3p	VAMP7	6845	ENSG00000124333				predicted	0.744
diana_microt	MIMAT0019850	hsa-miR-4728-3p	YY1AP1	55249	ENSG00000163374				predicted	0.744
diana_microt	MIMAT0000435	hsa-miR-143-3p	THAP6	152815	ENSG00000174796				predicted	0.744
diana_microt	MIMAT0000435	hsa-miR-143-3p	PSMB11	122706	ENSG00000222028				predicted	0.743
diana_microt	MIMAT0019850	hsa-miR-4728-3p	XRCC4	7518	ENSG00000152422				predicted	0.743
diana_microt	MIMAT0019850	hsa-miR-4728-3p	NIPA1	123606	ENSG00000170113				predicted	0.743
diana_microt	MIMAT0000435	hsa-miR-143-3p	GEN1	348654	ENSG00000178295				predicted	0.743
diana_microt	MIMAT0019850	hsa-miR-4728-3p	COL4A4	1286	ENSG00000081052				predicted	0.743
diana_microt	MIMAT0000435	hsa-miR-143-3p	SLC2A11	66035	ENSG00000133460				predicted	0.743
diana_microt	MIMAT0000435	hsa-miR-143-3p	C9orf91	203197	ENSG00000157693				predicted	0.743
diana_microt	MIMAT0000435	hsa-miR-143-3p	CAPRIN2	65981	ENSG00000110888				predicted	0.743
diana_microt	MIMAT0000435	hsa-miR-143-3p	KRIT1	889	ENSG00000001631				predicted	0.743
diana_microt	MIMAT0000435	hsa-miR-143-3p	PA2G4	5036	ENSG00000170515				predicted	0.743
diana_microt	MIMAT0019850	hsa-miR-4728-3p	MAGEA2B	266740	ENSG00000183305				predicted	0.742
diana_microt	MIMAT0019850	hsa-miR-4728-3p	MAGEA2B	4101	ENSG00000183305				predicted	0.742
diana_microt	MIMAT0000435	hsa-miR-143-3p	XPO5	57510	ENSG00000124571				predicted	0.742
diana_microt	MIMAT0000435	hsa-miR-143-3p	TANC2	26115	ENSG00000170921				predicted	0.742
diana_microt	MIMAT0000435	hsa-miR-143-3p	ARCN1	372	ENSG00000095139				predicted	0.741
diana_microt	MIMAT0000435	hsa-miR-143-3p	LRRTM3	347731	ENSG00000198739				predicted	0.741
diana_microt	MIMAT0000435	hsa-miR-143-3p	CYBRD1	79901	ENSG00000071967				predicted	0.741
diana_microt	MIMAT0000435	hsa-miR-143-3p	NPIPB5	613037	ENSG00000243716				predicted	0.741
diana_microt	MIMAT0000435	hsa-miR-143-3p	ZNF705B	100132396	ENSG00000215356				predicted	0.741
diana_microt	MIMAT0019850	hsa-miR-4728-3p	WWC1	23286	ENSG00000113645				predicted	0.741
diana_microt	MIMAT0000435	hsa-miR-143-3p	MED1	5469	ENSG00000125686				predicted	0.741
diana_microt	MIMAT0000435	hsa-miR-143-3p	ANKRD28	23243	ENSG00000206560				predicted	0.741
diana_microt	MIMAT0000435	hsa-miR-143-3p	NPIPB5	440345	ENSG00000243716				predicted	0.741
diana_microt	MIMAT0000435	hsa-miR-143-3p	WDR89	112840	ENSG00000140006				predicted	0.741
diana_microt	MIMAT0000435	hsa-miR-143-3p	CSRNP3	80034	ENSG00000178662				predicted	0.741
diana_microt	MIMAT0000435	hsa-miR-143-3p	NPIPB5	100132247	ENSG00000243716				predicted	0.741
diana_microt	MIMAT0019850	hsa-miR-4728-3p	GALNT1	2589	ENSG00000141429				predicted	0.741
diana_microt	MIMAT0000435	hsa-miR-143-3p	WDR52	55779	ENSG00000206530				predicted	0.741
diana_microt	MIMAT0000435	hsa-miR-143-3p	GGNBP2	79893	ENSG00000275099				predicted	0.741
diana_microt	MIMAT0000435	hsa-miR-143-3p	FIGN	55137	ENSG00000182263				predicted	0.74
diana_microt	MIMAT0019850	hsa-miR-4728-3p	ACTRT1	139741	ENSG00000123165				predicted	0.74
diana_microt	MIMAT0019886	hsa-miR-4749-3p	FLNB	2317	ENSG00000136068				predicted	0.74
diana_microt	MIMAT0000435	hsa-miR-143-3p	EXOSC10	5394	ENSG00000171824				predicted	0.74
diana_microt	MIMAT0000435	hsa-miR-143-3p	MOGAT3	346606	ENSG00000106384				predicted	0.74
diana_microt	MIMAT0019886	hsa-miR-4749-3p			ENSG00000215504				predicted	0.74
diana_microt	MIMAT0019850	hsa-miR-4728-3p	MMGT1	93380	ENSG00000169446				predicted	0.74
diana_microt	MIMAT0019886	hsa-miR-4749-3p	PGF	5228	ENSG00000119630				predicted	0.74
diana_microt	MIMAT0000435	hsa-miR-143-3p	VWA3B	200403	ENSG00000168658				predicted	0.74
diana_microt	MIMAT0000435	hsa-miR-143-3p	GABARAPL3		ENSG00000238244				predicted	0.74
diana_microt	MIMAT0019850	hsa-miR-4728-3p	SH3BGRL2	83699	ENSG00000198478				predicted	0.739
diana_microt	MIMAT0000435	hsa-miR-143-3p	EFCAB4B	84766	ENSG00000130038				predicted	0.739
diana_microt	MIMAT0000435	hsa-miR-143-3p	IL16	3603	ENSG00000172349				predicted	0.739
diana_microt	MIMAT0019850	hsa-miR-4728-3p	SHPRH	257218	ENSG00000146414				predicted	0.739
diana_microt	MIMAT0000435	hsa-miR-143-3p	CEP57	9702	ENSG00000166037				predicted	0.739
diana_microt	MIMAT0019850	hsa-miR-4728-3p	QSER1	79832	ENSG00000060749				predicted	0.739
diana_microt	MIMAT0019850	hsa-miR-4728-3p	KDM2B	84678	ENSG00000089094				predicted	0.739
diana_microt	MIMAT0000435	hsa-miR-143-3p	PIH1D2	120379	ENSG00000150773				predicted	0.739
diana_microt	MIMAT0019850	hsa-miR-4728-3p	LEMD3	23592	ENSG00000174106				predicted	0.739
diana_microt	MIMAT0019850	hsa-miR-4728-3p	GAR1	54433	ENSG00000109534				predicted	0.739
diana_microt	MIMAT0000757	hsa-miR-151a-3p	NETO2	81831	ENSG00000171208				predicted	0.739
diana_microt	MIMAT0019850	hsa-miR-4728-3p	RIMS2	9699	ENSG00000176406				predicted	0.739
diana_microt	MIMAT0000435	hsa-miR-143-3p	PHF20	51230	ENSG00000025293				predicted	0.739
diana_microt	MIMAT0000435	hsa-miR-143-3p	LRP12	29967	ENSG00000147650				predicted	0.739
diana_microt	MIMAT0019886	hsa-miR-4749-3p	TMEM216	51259	ENSG00000187049				predicted	0.739
diana_microt	MIMAT0019850	hsa-miR-4728-3p	NUDCD2	134492	ENSG00000170584				predicted	0.739
diana_microt	MIMAT0000757	hsa-miR-151a-3p			ENSG00000258064				predicted	0.739
diana_microt	MIMAT0000435	hsa-miR-143-3p	AMER2	219287	ENSG00000165566				predicted	0.739
diana_microt	MIMAT0000435	hsa-miR-143-3p	OSBPL6	114880	ENSG00000079156				predicted	0.738
diana_microt	MIMAT0019850	hsa-miR-4728-3p	TEKT3	64518	ENSG00000125409				predicted	0.738
diana_microt	MIMAT0000435	hsa-miR-143-3p	CYLC2	1539	ENSG00000155833				predicted	0.738
diana_microt	MIMAT0000435	hsa-miR-143-3p	ARFIP2	23647	ENSG00000132254				predicted	0.738
diana_microt	MIMAT0019850	hsa-miR-4728-3p	PHEX	5251	ENSG00000102174				predicted	0.738
diana_microt	MIMAT0000435	hsa-miR-143-3p	GDPD4	220032	ENSG00000178795				predicted	0.738
diana_microt	MIMAT0000435	hsa-miR-143-3p	ELF5	2001	ENSG00000135374				predicted	0.738
diana_microt	MIMAT0000435	hsa-miR-143-3p	KCNC1	3746	ENSG00000129159				predicted	0.738
diana_microt	MIMAT0019886	hsa-miR-4749-3p	LRFN1	57622	ENSG00000128011				predicted	0.738
diana_microt	MIMAT0000435	hsa-miR-143-3p	FBXO46	23403	ENSG00000177051				predicted	0.738
diana_microt	MIMAT0019850	hsa-miR-4728-3p	ATP8B3	148229	ENSG00000130270				predicted	0.738
diana_microt	MIMAT0000435	hsa-miR-143-3p	DTNA	1837	ENSG00000134769				predicted	0.738
diana_microt	MIMAT0000435	hsa-miR-143-3p			ENSG00000159113				predicted	0.738
diana_microt	MIMAT0000435	hsa-miR-143-3p	UBE3D	90025	ENSG00000118420				predicted	0.738
diana_microt	MIMAT0000435	hsa-miR-143-3p	FGF1	2246	ENSG00000113578				predicted	0.738
diana_microt	MIMAT0000435	hsa-miR-143-3p	ACACB	32	ENSG00000076555				predicted	0.738
diana_microt	MIMAT0000435	hsa-miR-143-3p	COX4I1	1327	ENSG00000131143				predicted	0.738
diana_microt	MIMAT0000435	hsa-miR-143-3p	PAPOLB	56903	ENSG00000218823				predicted	0.738
diana_microt	MIMAT0000435	hsa-miR-143-3p	DST	667	ENSG00000151914				predicted	0.737
diana_microt	MIMAT0000757	hsa-miR-151a-3p	IPCEF1	26034	ENSG00000074706				predicted	0.737
diana_microt	MIMAT0019850	hsa-miR-4728-3p	ALS2	57679	ENSG00000003393				predicted	0.737
diana_microt	MIMAT0000757	hsa-miR-151a-3p	ING3	54556	ENSG00000071243				predicted	0.737
diana_microt	MIMAT0000435	hsa-miR-143-3p	PSMB2	5690	ENSG00000126067				predicted	0.737
diana_microt	MIMAT0000435	hsa-miR-143-3p	TMEM18	129787	ENSG00000151353				predicted	0.737
diana_microt	MIMAT0019850	hsa-miR-4728-3p	TNKS	8658	ENSG00000173273				predicted	0.737
diana_microt	MIMAT0019850	hsa-miR-4728-3p	SRP54	6729	ENSG00000100883				predicted	0.737
diana_microt	MIMAT0000757	hsa-miR-151a-3p			ENSG00000259649				predicted	0.737
diana_microt	MIMAT0000435	hsa-miR-143-3p	SULT1E1	6783	ENSG00000109193				predicted	0.737
diana_microt	MIMAT0019850	hsa-miR-4728-3p	ZNF772	400720	ENSG00000197128				predicted	0.737
diana_microt	MIMAT0019850	hsa-miR-4728-3p	PAPD5	64282	ENSG00000121274				predicted	0.737
diana_microt	MIMAT0000435	hsa-miR-143-3p	KMT2D	8085	ENSG00000167548				predicted	0.737
diana_microt	MIMAT0019850	hsa-miR-4728-3p	CUL5	8065	ENSG00000166266				predicted	0.737
diana_microt	MIMAT0000435	hsa-miR-143-3p	RGAG1	57529	ENSG00000243978				predicted	0.737
diana_microt	MIMAT0000435	hsa-miR-143-3p	HIST1H4E	8364	ENSG00000198518				predicted	0.736
diana_microt	MIMAT0000435	hsa-miR-143-3p	HIST1H4E	8361	ENSG00000198518				predicted	0.736
diana_microt	MIMAT0019850	hsa-miR-4728-3p	JAM3	83700	ENSG00000166086				predicted	0.736
diana_microt	MIMAT0000435	hsa-miR-143-3p	HIST1H4E	8294	ENSG00000198518				predicted	0.736
diana_microt	MIMAT0019850	hsa-miR-4728-3p	RP11-73O6.4		ENSG00000260527				predicted	0.736
diana_microt	MIMAT0000435	hsa-miR-143-3p	HIST1H4E	121504	ENSG00000198518				predicted	0.736
diana_microt	MIMAT0000435	hsa-miR-143-3p	HIST1H4E	8367	ENSG00000276966				predicted	0.736
diana_microt	MIMAT0000435	hsa-miR-143-3p	HIST1H4E	8366	ENSG00000198518				predicted	0.736
diana_microt	MIMAT0000435	hsa-miR-143-3p	HIST1H4E	8363	ENSG00000198518				predicted	0.736
diana_microt	MIMAT0000435	hsa-miR-143-3p	HIST1H4E	8360	ENSG00000198518				predicted	0.736
diana_microt	MIMAT0000757	hsa-miR-151a-3p	ARL14EP	120534	ENSG00000152219				predicted	0.736
diana_microt	MIMAT0019850	hsa-miR-4728-3p	ZKSCAN1	7586	ENSG00000106261				predicted	0.736
diana_microt	MIMAT0019850	hsa-miR-4728-3p	THOC2	57187	ENSG00000125676				predicted	0.736
diana_microt	MIMAT0000435	hsa-miR-143-3p	HIST1H4E	8370	ENSG00000198518				predicted	0.736
diana_microt	MIMAT0000435	hsa-miR-143-3p	HIST1H4E	8365	ENSG00000198518				predicted	0.736
diana_microt	MIMAT0019850	hsa-miR-4728-3p	MMP19	4327	ENSG00000123342				predicted	0.736
diana_microt	MIMAT0000435	hsa-miR-143-3p	HIST1H4E	8362	ENSG00000198518				predicted	0.736
diana_microt	MIMAT0000435	hsa-miR-143-3p	HIST1H4E	8359	ENSG00000198518				predicted	0.736
diana_microt	MIMAT0000435	hsa-miR-143-3p	OSER1	51526	ENSG00000132823				predicted	0.736
diana_microt	MIMAT0000435	hsa-miR-143-3p	HTR7	3363	ENSG00000148680				predicted	0.736
diana_microt	MIMAT0019850	hsa-miR-4728-3p	MYO10	4651	ENSG00000145555				predicted	0.736
diana_microt	MIMAT0000435	hsa-miR-143-3p	TNS3	64759	ENSG00000136205				predicted	0.736
diana_microt	MIMAT0019850	hsa-miR-4728-3p	CACNA1B	774	ENSG00000148408				predicted	0.736
diana_microt	MIMAT0000435	hsa-miR-143-3p	HIST1H4E	554313	ENSG00000198518				predicted	0.736
diana_microt	MIMAT0000435	hsa-miR-143-3p	HIST1H4E	8368	ENSG00000198518				predicted	0.736
diana_microt	MIMAT0019850	hsa-miR-4728-3p	DIAPH1	1729	ENSG00000131504				predicted	0.735
diana_microt	MIMAT0019850	hsa-miR-4728-3p	NUMBL	9253	ENSG00000105245				predicted	0.735
diana_microt	MIMAT0019850	hsa-miR-4728-3p	SLC7A2	6542	ENSG00000003989				predicted	0.735
diana_microt	MIMAT0019850	hsa-miR-4728-3p	PPM1L	151742	ENSG00000163590				predicted	0.735
diana_microt	MIMAT0019850	hsa-miR-4728-3p	SPRED1	161742	ENSG00000166068				predicted	0.735
diana_microt	MIMAT0000435	hsa-miR-143-3p	CXorf38	159013	ENSG00000185753				predicted	0.735
diana_microt	MIMAT0000435	hsa-miR-143-3p	VPS13A	23230	ENSG00000197969				predicted	0.735
diana_microt	MIMAT0000435	hsa-miR-143-3p	ENO4	387712	ENSG00000188316				predicted	0.735
diana_microt	MIMAT0000757	hsa-miR-151a-3p	ZNF704	619279	ENSG00000164684				predicted	0.734
diana_microt	MIMAT0000435	hsa-miR-143-3p	HSPA12A	259217	ENSG00000165868				predicted	0.734
diana_microt	MIMAT0000435	hsa-miR-143-3p	ARL13A	392509	ENSG00000174225				predicted	0.734
diana_microt	MIMAT0000757	hsa-miR-151a-3p	RBM38	55544	ENSG00000132819				predicted	0.734
diana_microt	MIMAT0000435	hsa-miR-143-3p	H2AFJ	55766	ENSG00000246705				predicted	0.734
diana_microt	MIMAT0000435	hsa-miR-143-3p	TMEM116	89894	ENSG00000198270				predicted	0.734
diana_microt	MIMAT0000435	hsa-miR-143-3p	TCEAL7	56849	ENSG00000182916				predicted	0.734
diana_microt	MIMAT0019850	hsa-miR-4728-3p	CLRN3	119467	ENSG00000180745				predicted	0.733
diana_microt	MIMAT0000435	hsa-miR-143-3p	SLC35A4	113829	ENSG00000176087				predicted	0.733
diana_microt	MIMAT0019850	hsa-miR-4728-3p	TRIM59	286827	ENSG00000213186				predicted	0.733
diana_microt	MIMAT0019850	hsa-miR-4728-3p	BRCA1	672	ENSG00000012048				predicted	0.733
diana_microt	MIMAT0019850	hsa-miR-4728-3p	SSX7	280658	ENSG00000187754				predicted	0.733
diana_microt	MIMAT0019850	hsa-miR-4728-3p	TMX4	56255	ENSG00000125827				predicted	0.733
diana_microt	MIMAT0000435	hsa-miR-143-3p	QSER1	79832	ENSG00000060749				predicted	0.733
diana_microt	MIMAT0019850	hsa-miR-4728-3p	CSRNP3	80034	ENSG00000178662				predicted	0.733
diana_microt	MIMAT0019850	hsa-miR-4728-3p	LSM12	124801	ENSG00000161654				predicted	0.733
diana_microt	MIMAT0019850	hsa-miR-4728-3p	TLK1	9874	ENSG00000198586				predicted	0.732
diana_microt	MIMAT0000757	hsa-miR-151a-3p			ENSG00000262633				predicted	0.732
diana_microt	MIMAT0019850	hsa-miR-4728-3p	CLIP4	79745	ENSG00000115295				predicted	0.732
diana_microt	MIMAT0000435	hsa-miR-143-3p	ZCCHC11	23318	ENSG00000134744				predicted	0.732
diana_microt	MIMAT0000435	hsa-miR-143-3p	APC	324	ENSG00000134982				predicted	0.732
diana_microt	MIMAT0000435	hsa-miR-143-3p	KSR2	283455	ENSG00000171435				predicted	0.732
diana_microt	MIMAT0000435	hsa-miR-143-3p	TET2	54790	ENSG00000168769				predicted	0.732
diana_microt	MIMAT0000435	hsa-miR-143-3p	CIR1	9541	ENSG00000138433				predicted	0.732
diana_microt	MIMAT0019850	hsa-miR-4728-3p	CPD	1362	ENSG00000108582				predicted	0.732
diana_microt	MIMAT0019850	hsa-miR-4728-3p	FBXO46	23403	ENSG00000177051				predicted	0.732
diana_microt	MIMAT0019850	hsa-miR-4728-3p	SLC30A7	148867	ENSG00000162695				predicted	0.731
diana_microt	MIMAT0000435	hsa-miR-143-3p	KCNMB1	3779	ENSG00000145936				predicted	0.731
diana_microt	MIMAT0019850	hsa-miR-4728-3p	SLIT2	9353	ENSG00000145147				predicted	0.731
diana_microt	MIMAT0019850	hsa-miR-4728-3p	HRH1	3269	ENSG00000196639				predicted	0.731
diana_microt	MIMAT0019850	hsa-miR-4728-3p	TRIM68	55128	ENSG00000167333				predicted	0.731
diana_microt	MIMAT0019850	hsa-miR-4728-3p	FMOD	2331	ENSG00000122176				predicted	0.731
diana_microt	MIMAT0019850	hsa-miR-4728-3p	RAB30	27314	ENSG00000137502				predicted	0.731
diana_microt	MIMAT0019886	hsa-miR-4749-3p	ETV1	2115	ENSG00000006468				predicted	0.731
diana_microt	MIMAT0000435	hsa-miR-143-3p	C6orf136	221545	ENSG00000204564				predicted	0.731
diana_microt	MIMAT0019850	hsa-miR-4728-3p	CCBL2	56267	ENSG00000137944				predicted	0.731
diana_microt	MIMAT0000435	hsa-miR-143-3p	RNF115	101060478	ENSG00000121848				predicted	0.73
diana_microt	MIMAT0000435	hsa-miR-143-3p	STXBP1	6812	ENSG00000136854				predicted	0.73
diana_microt	MIMAT0000435	hsa-miR-143-3p	FRMD5	84978	ENSG00000171877				predicted	0.73
diana_microt	MIMAT0019850	hsa-miR-4728-3p	FGD4	121512	ENSG00000139132				predicted	0.73
diana_microt	MIMAT0000435	hsa-miR-143-3p	RNF115	27246	ENSG00000265491				predicted	0.73
diana_microt	MIMAT0000435	hsa-miR-143-3p	PVRL3	25945	ENSG00000177707				predicted	0.729
diana_microt	MIMAT0019850	hsa-miR-4728-3p	KLHL21	9903	ENSG00000162413				predicted	0.729
diana_microt	MIMAT0019850	hsa-miR-4728-3p	CDK6	1021	ENSG00000105810				predicted	0.729
diana_microt	MIMAT0000435	hsa-miR-143-3p	PTPN11	5781	ENSG00000179295				predicted	0.729
diana_microt	MIMAT0019850	hsa-miR-4728-3p	SLC22A15	55356	ENSG00000163393				predicted	0.729
diana_microt	MIMAT0000435	hsa-miR-143-3p	CEP95	90799	ENSG00000258890				predicted	0.729
diana_microt	MIMAT0000435	hsa-miR-143-3p	FUT2	2524	ENSG00000176920				predicted	0.729
diana_microt	MIMAT0000435	hsa-miR-143-3p	CCDC97	90324	ENSG00000142039				predicted	0.729
diana_microt	MIMAT0019850	hsa-miR-4728-3p	DUSP6	1848	ENSG00000139318				predicted	0.729
diana_microt	MIMAT0000435	hsa-miR-143-3p	KLK13	26085	ENSG00000167759				predicted	0.729
diana_microt	MIMAT0000435	hsa-miR-143-3p	NTRK2	4915	ENSG00000148053				predicted	0.729
diana_microt	MIMAT0019850	hsa-miR-4728-3p	RASEF	158158	ENSG00000165105				predicted	0.729
diana_microt	MIMAT0000435	hsa-miR-143-3p	PATE1	160065	ENSG00000171053				predicted	0.729
diana_microt	MIMAT0000435	hsa-miR-143-3p	MIP	4284	ENSG00000135517				predicted	0.728
diana_microt	MIMAT0000435	hsa-miR-143-3p	DIAPH1	1729	ENSG00000131504				predicted	0.728
diana_microt	MIMAT0019850	hsa-miR-4728-3p	DEK	7913	ENSG00000124795				predicted	0.728
diana_microt	MIMAT0000435	hsa-miR-143-3p	SOGA3	387104	ENSG00000214338				predicted	0.728
diana_microt	MIMAT0000435	hsa-miR-143-3p	GPR63	81491	ENSG00000112218				predicted	0.728
diana_microt	MIMAT0019850	hsa-miR-4728-3p	DGKE	8526	ENSG00000153933				predicted	0.728
diana_microt	MIMAT0000757	hsa-miR-151a-3p	NPAS3	64067	ENSG00000151322				predicted	0.728
diana_microt	MIMAT0000435	hsa-miR-143-3p	SOGA3	9729	ENSG00000214338				predicted	0.728
diana_microt	MIMAT0019850	hsa-miR-4728-3p	JARID2	3720	ENSG00000008083				predicted	0.728
diana_microt	MIMAT0000435	hsa-miR-143-3p	VGLL3	389136	ENSG00000206538				predicted	0.727
diana_microt	MIMAT0019850	hsa-miR-4728-3p	DYRK1A	1859	ENSG00000157540				predicted	0.727
diana_microt	MIMAT0000435	hsa-miR-143-3p	POLE	5426	ENSG00000177084				predicted	0.727
diana_microt	MIMAT0000435	hsa-miR-143-3p	ARL15	54622	ENSG00000185305				predicted	0.727
diana_microt	MIMAT0019850	hsa-miR-4728-3p	CCDC122	160857	ENSG00000151773				predicted	0.727
diana_microt	MIMAT0000435	hsa-miR-143-3p	SOGA3	387104	ENSG00000255330				predicted	0.727
diana_microt	MIMAT0019850	hsa-miR-4728-3p			ENSG00000258555				predicted	0.727
diana_microt	MIMAT0019850	hsa-miR-4728-3p	BEST1	7439	ENSG00000167995				predicted	0.727
diana_microt	MIMAT0019850	hsa-miR-4728-3p	NCAM1	4684	ENSG00000149294				predicted	0.727
diana_microt	MIMAT0000757	hsa-miR-151a-3p	HCCS	3052	ENSG00000004961				predicted	0.727
diana_microt	MIMAT0019850	hsa-miR-4728-3p			ENSG00000255622				predicted	0.727
diana_microt	MIMAT0000435	hsa-miR-143-3p	TXLNB	167838	ENSG00000164440				predicted	0.727
diana_microt	MIMAT0000435	hsa-miR-143-3p	KDM3B	51780	ENSG00000120733				predicted	0.727
diana_microt	MIMAT0019850	hsa-miR-4728-3p	FAM122A	116224	ENSG00000187866				predicted	0.727
diana_microt	MIMAT0000435	hsa-miR-143-3p	TECTA	7007	ENSG00000109927				predicted	0.727
diana_microt	MIMAT0019850	hsa-miR-4728-3p	FAXC	84553	ENSG00000146267				predicted	0.727
diana_microt	MIMAT0000435	hsa-miR-143-3p	PTPN23	25930	ENSG00000076201				predicted	0.727
diana_microt	MIMAT0019850	hsa-miR-4728-3p	ITSN1	6453	ENSG00000205726				predicted	0.727
diana_microt	MIMAT0000435	hsa-miR-143-3p	KIAA0408	9729	ENSG00000255330				predicted	0.727
diana_microt	MIMAT0019850	hsa-miR-4728-3p	ADAP2	55803	ENSG00000184060				predicted	0.726
diana_microt	MIMAT0000435	hsa-miR-143-3p	CNTD1	124817	ENSG00000176563				predicted	0.726
diana_microt	MIMAT0000435	hsa-miR-143-3p	ATP8A1	10396	ENSG00000124406				predicted	0.726
diana_microt	MIMAT0019850	hsa-miR-4728-3p	RXFP2	122042	ENSG00000133105				predicted	0.726
diana_microt	MIMAT0000435	hsa-miR-143-3p	KRTAP9-6	100507608	ENSG00000212659				predicted	0.726
diana_microt	MIMAT0019850	hsa-miR-4728-3p	CEP192	55125	ENSG00000101639				predicted	0.726
diana_microt	MIMAT0019850	hsa-miR-4728-3p	CHRM3	1131	ENSG00000133019				predicted	0.726
diana_microt	MIMAT0000435	hsa-miR-143-3p	VBP1	7411	ENSG00000155959				predicted	0.726
diana_microt	MIMAT0000435	hsa-miR-143-3p	ANKH	56172	ENSG00000154122				predicted	0.726
diana_microt	MIMAT0000435	hsa-miR-143-3p	LIAS	11019	ENSG00000121897				predicted	0.726
diana_microt	MIMAT0000435	hsa-miR-143-3p	KCNJ8	3764	ENSG00000121361				predicted	0.726
diana_microt	MIMAT0000435	hsa-miR-143-3p	FAM117A	81558	ENSG00000121104				predicted	0.726
diana_microt	MIMAT0000435	hsa-miR-143-3p	TP53RK	112858	ENSG00000172315				predicted	0.725
diana_microt	MIMAT0000435	hsa-miR-143-3p	FAM19A1	407738	ENSG00000183662				predicted	0.725
diana_microt	MIMAT0000435	hsa-miR-143-3p	PDS5A	23244	ENSG00000121892				predicted	0.725
diana_microt	MIMAT0000435	hsa-miR-143-3p	CD3D	915	ENSG00000167286				predicted	0.725
diana_microt	MIMAT0000435	hsa-miR-143-3p	MUC21	394263	ENSG00000204544				predicted	0.725
diana_microt	MIMAT0000435	hsa-miR-143-3p	ZNF318	24149	ENSG00000171467				predicted	0.725
diana_microt	MIMAT0000435	hsa-miR-143-3p	TMEM27	57393	ENSG00000147003				predicted	0.725
diana_microt	MIMAT0019886	hsa-miR-4749-3p	XPO7	23039	ENSG00000130227				predicted	0.725
diana_microt	MIMAT0019850	hsa-miR-4728-3p	PGK1	5230	ENSG00000102144				predicted	0.725
diana_microt	MIMAT0019850	hsa-miR-4728-3p	NOC2L	26155	ENSG00000188976				predicted	0.725
diana_microt	MIMAT0019850	hsa-miR-4728-3p	ADAMTS3	9508	ENSG00000156140				predicted	0.725
diana_microt	MIMAT0000435	hsa-miR-143-3p	MYBL2	4605	ENSG00000101057				predicted	0.725
diana_microt	MIMAT0000435	hsa-miR-143-3p	C1orf115	79762	ENSG00000162817				predicted	0.725
diana_microt	MIMAT0019850	hsa-miR-4728-3p	ESRP1	54845	ENSG00000104413				predicted	0.724
diana_microt	MIMAT0000435	hsa-miR-143-3p	ZRANB3	84083	ENSG00000121988				predicted	0.724
diana_microt	MIMAT0000435	hsa-miR-143-3p	NDFIP1	80762	ENSG00000131507				predicted	0.724
diana_microt	MIMAT0000757	hsa-miR-151a-3p	SCART1	619207	ENSG00000214279				predicted	0.724
diana_microt	MIMAT0019850	hsa-miR-4728-3p	OSTN	344901	ENSG00000188729				predicted	0.724
diana_microt	MIMAT0019850	hsa-miR-4728-3p	NRP2	8828	ENSG00000118257				predicted	0.724
diana_microt	MIMAT0000435	hsa-miR-143-3p	RNF8	9025	ENSG00000112130				predicted	0.724
diana_microt	MIMAT0000435	hsa-miR-143-3p	ZNF662	389114	ENSG00000182983				predicted	0.724
diana_microt	MIMAT0000435	hsa-miR-143-3p	TNFAIP8L3	388121	ENSG00000183578				predicted	0.724
diana_microt	MIMAT0000435	hsa-miR-143-3p	ZFYVE28	57732	ENSG00000159733				predicted	0.723
diana_microt	MIMAT0000435	hsa-miR-143-3p	KCND2	3751	ENSG00000184408				predicted	0.723
diana_microt	MIMAT0019850	hsa-miR-4728-3p	RAD21-AS1	644660	ENSG00000253327				predicted	0.723
diana_microt	MIMAT0000435	hsa-miR-143-3p	IRX6	79190	ENSG00000159387				predicted	0.723
diana_microt	MIMAT0019850	hsa-miR-4728-3p	PEX12	5193	ENSG00000108733				predicted	0.723
diana_microt	MIMAT0000435	hsa-miR-143-3p	ZHX3	23051	ENSG00000174306				predicted	0.723
diana_microt	MIMAT0000435	hsa-miR-143-3p	PGM3	5238	ENSG00000013375				predicted	0.723
diana_microt	MIMAT0019850	hsa-miR-4728-3p	RAD21-AS1	100500914	ENSG00000253327				predicted	0.723
diana_microt	MIMAT0000435	hsa-miR-143-3p	GRAMD3	65983	ENSG00000155324				predicted	0.723
diana_microt	MIMAT0000435	hsa-miR-143-3p	CHST10	9486	ENSG00000115526				predicted	0.723
diana_microt	MIMAT0019850	hsa-miR-4728-3p	SMU1	55234	ENSG00000122692				predicted	0.722
diana_microt	MIMAT0019850	hsa-miR-4728-3p	ATP10A	57194	ENSG00000206190				predicted	0.722
diana_microt	MIMAT0019850	hsa-miR-4728-3p	ANO5	203859	ENSG00000171714				predicted	0.722
diana_microt	MIMAT0019850	hsa-miR-4728-3p	DIS3L	115752	ENSG00000166938				predicted	0.722
diana_microt	MIMAT0019850	hsa-miR-4728-3p	SYT14	255928	ENSG00000143469				predicted	0.722
diana_microt	MIMAT0019850	hsa-miR-4728-3p	ACAD11	84129	ENSG00000240303				predicted	0.722
diana_microt	MIMAT0000435	hsa-miR-143-3p	FXYD3	5349	ENSG00000089356				predicted	0.722
diana_microt	MIMAT0000435	hsa-miR-143-3p	KPNA6	23633	ENSG00000025800				predicted	0.722
diana_microt	MIMAT0000435	hsa-miR-143-3p	SIGLEC10	89790	ENSG00000142512				predicted	0.722
diana_microt	MIMAT0000435	hsa-miR-143-3p	CHRND	1144	ENSG00000135902				predicted	0.722
diana_microt	MIMAT0019850	hsa-miR-4728-3p	MYO3B	140469	ENSG00000071909				predicted	0.722
diana_microt	MIMAT0000435	hsa-miR-143-3p	LIX1	167410	ENSG00000145721				predicted	0.722
diana_microt	MIMAT0000435	hsa-miR-143-3p	TAZ	6901	ENSG00000102125				predicted	0.722
diana_microt	MIMAT0000435	hsa-miR-143-3p	FN1	2335	ENSG00000115414				predicted	0.721
diana_microt	MIMAT0019850	hsa-miR-4728-3p	NPTN	27020	ENSG00000156642				predicted	0.721
diana_microt	MIMAT0019886	hsa-miR-4749-3p	AURKB	9212	ENSG00000178999				predicted	0.721
diana_microt	MIMAT0019850	hsa-miR-4728-3p	KCNA1	3736	ENSG00000111262				predicted	0.721
diana_microt	MIMAT0019850	hsa-miR-4728-3p	FMN1	342184	ENSG00000248905				predicted	0.721
diana_microt	MIMAT0000435	hsa-miR-143-3p	STARD3	10948	ENSG00000131748				predicted	0.721
diana_microt	MIMAT0000757	hsa-miR-151a-3p	BIVM	54841	ENSG00000134897				predicted	0.721
diana_microt	MIMAT0019850	hsa-miR-4728-3p	SYT1	6857	ENSG00000067715				predicted	0.721
diana_microt	MIMAT0000435	hsa-miR-143-3p	SYT7	9066	ENSG00000011347				predicted	0.721
diana_microt	MIMAT0000757	hsa-miR-151a-3p	TMEM167A	153339	ENSG00000174695				predicted	0.721
diana_microt	MIMAT0019886	hsa-miR-4749-3p	SRF	6722	ENSG00000112658				predicted	0.72
diana_microt	MIMAT0019850	hsa-miR-4728-3p	RIC8B	55188	ENSG00000111785				predicted	0.72
diana_microt	MIMAT0000435	hsa-miR-143-3p	SLC2A5	6518	ENSG00000142583				predicted	0.72
diana_microt	MIMAT0000435	hsa-miR-143-3p	SERF2	100302254	ENSG00000140264				predicted	0.72
diana_microt	MIMAT0000435	hsa-miR-143-3p	MLLT3	4300	ENSG00000171843				predicted	0.72
diana_microt	MIMAT0019850	hsa-miR-4728-3p	SESTD1	91404	ENSG00000187231				predicted	0.72
diana_microt	MIMAT0000435	hsa-miR-143-3p	SERF2	25764	ENSG00000140264				predicted	0.72
diana_microt	MIMAT0019850	hsa-miR-4728-3p	HLF	3131	ENSG00000108924				predicted	0.72
diana_microt	MIMAT0000435	hsa-miR-143-3p	GPSM3	63940	ENSG00000213654				predicted	0.72
diana_microt	MIMAT0000435	hsa-miR-143-3p	DLGAP1	9229	ENSG00000170579				predicted	0.72
diana_microt	MIMAT0019850	hsa-miR-4728-3p	ZMYM2	7750	ENSG00000121741				predicted	0.72
diana_microt	MIMAT0000435	hsa-miR-143-3p	SERF2	10169	ENSG00000140264				predicted	0.72
diana_microt	MIMAT0000435	hsa-miR-143-3p	USP22	23326	ENSG00000124422				predicted	0.72
diana_microt	MIMAT0000435	hsa-miR-143-3p	RXFP1	59350	ENSG00000171509				predicted	0.72
diana_microt	MIMAT0000435	hsa-miR-143-3p	AC009113.1		ENSG00000205014				predicted	0.719
diana_microt	MIMAT0000435	hsa-miR-143-3p	TMEM167B	56900	ENSG00000215717				predicted	0.719
diana_microt	MIMAT0000435	hsa-miR-143-3p	ATP11B	23200	ENSG00000058063				predicted	0.719
diana_microt	MIMAT0019850	hsa-miR-4728-3p	GMPS	8833	ENSG00000163655				predicted	0.719
diana_microt	MIMAT0000435	hsa-miR-143-3p	WRAP53	55135	ENSG00000141499				predicted	0.719
diana_microt	MIMAT0019850	hsa-miR-4728-3p	ABI1	10006	ENSG00000136754				predicted	0.719
diana_microt	MIMAT0019850	hsa-miR-4728-3p	ASAH2B	653308	ENSG00000204147				predicted	0.719
diana_microt	MIMAT0000435	hsa-miR-143-3p	RIMS3	9783	ENSG00000117016				predicted	0.719
diana_microt	MIMAT0019886	hsa-miR-4749-3p	GRIK4	2900	ENSG00000149403				predicted	0.718
diana_microt	MIMAT0019850	hsa-miR-4728-3p	PPP1R9A	55607	ENSG00000158528				predicted	0.718
diana_microt	MIMAT0019850	hsa-miR-4728-3p	PCNXL4	64430	ENSG00000126773				predicted	0.718
diana_microt	MIMAT0000435	hsa-miR-143-3p	COL5A1	1289	ENSG00000130635				predicted	0.718
diana_microt	MIMAT0019850	hsa-miR-4728-3p	TMEM182	130827	ENSG00000170417				predicted	0.718
diana_microt	MIMAT0019850	hsa-miR-4728-3p	SNX14	57231	ENSG00000135317				predicted	0.718
diana_microt	MIMAT0019850	hsa-miR-4728-3p	ONECUT2	9480	ENSG00000119547				predicted	0.718
diana_microt	MIMAT0019850	hsa-miR-4728-3p	PLOD3	8985	ENSG00000106397				predicted	0.718
diana_microt	MIMAT0000435	hsa-miR-143-3p	RHBG	57127	ENSG00000132677				predicted	0.718
diana_microt	MIMAT0000435	hsa-miR-143-3p	ZSCAN30	100101467	ENSG00000186814				predicted	0.718
diana_microt	MIMAT0000435	hsa-miR-143-3p	PLPPR5	163404	ENSG00000117598				predicted	0.718
diana_microt	MIMAT0000435	hsa-miR-143-3p	RAB7A	7879	ENSG00000075785				predicted	0.717
diana_microt	MIMAT0019850	hsa-miR-4728-3p	ITGA1	3672	ENSG00000213949				predicted	0.717
diana_microt	MIMAT0000435	hsa-miR-143-3p	F2R	2149	ENSG00000181104				predicted	0.717
diana_microt	MIMAT0000435	hsa-miR-143-3p	POM121C	100101267	ENSG00000272391				predicted	0.717
diana_microt	MIMAT0000435	hsa-miR-143-3p	CCDC68	80323	ENSG00000166510				predicted	0.717
diana_microt	MIMAT0019850	hsa-miR-4728-3p	KCNQ3	3786	ENSG00000184156				predicted	0.717
diana_microt	MIMAT0000435	hsa-miR-143-3p	OR2C1	4993	ENSG00000168158				predicted	0.717
diana_microt	MIMAT0000435	hsa-miR-143-3p	QKI	9444	ENSG00000112531				predicted	0.717
diana_microt	MIMAT0019850	hsa-miR-4728-3p	SRL	6345	ENSG00000185739				predicted	0.717
diana_microt	MIMAT0019850	hsa-miR-4728-3p	LZTFL1	54585	ENSG00000163818				predicted	0.717
diana_microt	MIMAT0019850	hsa-miR-4728-3p	PHLPP2	23035	ENSG00000040199				predicted	0.717
diana_microt	MIMAT0000435	hsa-miR-143-3p	TENM4	26011	ENSG00000149256				predicted	0.717
diana_microt	MIMAT0019850	hsa-miR-4728-3p	FAM168B	130074	ENSG00000152102				predicted	0.717
diana_microt	MIMAT0019850	hsa-miR-4728-3p	TMEM136	219902	ENSG00000181264				predicted	0.716
diana_microt	MIMAT0000435	hsa-miR-143-3p	ANXA3	306	ENSG00000138772				predicted	0.716
diana_microt	MIMAT0019850	hsa-miR-4728-3p	DKK3	27122	ENSG00000050165				predicted	0.716
diana_microt	MIMAT0019850	hsa-miR-4728-3p	CR381653.1		ENSG00000236557				predicted	0.716
diana_microt	MIMAT0000435	hsa-miR-143-3p	HSPA4L	22824	ENSG00000164070				predicted	0.716
diana_microt	MIMAT0000435	hsa-miR-143-3p	JPH1	56704	ENSG00000104369				predicted	0.716
diana_microt	MIMAT0019850	hsa-miR-4728-3p	GTF2A2	2958	ENSG00000140307				predicted	0.716
diana_microt	MIMAT0000435	hsa-miR-143-3p			ENSG00000233828				predicted	0.716
diana_microt	MIMAT0000435	hsa-miR-143-3p	KIAA0907	22889	ENSG00000132680				predicted	0.716
diana_microt	MIMAT0019850	hsa-miR-4728-3p	ABCA2	20	ENSG00000107331				predicted	0.716
diana_microt	MIMAT0000435	hsa-miR-143-3p	KIAA1737	85457	ENSG00000198894				predicted	0.716
diana_microt	MIMAT0000435	hsa-miR-143-3p	KCNK9	51305	ENSG00000169427				predicted	0.716
diana_microt	MIMAT0019850	hsa-miR-4728-3p	NADSYN1	55191	ENSG00000172890				predicted	0.716
diana_microt	MIMAT0000435	hsa-miR-143-3p	LEPREL4	10609	ENSG00000141696				predicted	0.715
diana_microt	MIMAT0019850	hsa-miR-4728-3p	EBF2	64641	ENSG00000221818				predicted	0.715
diana_microt	MIMAT0000435	hsa-miR-143-3p	SSU72	29101	ENSG00000160075				predicted	0.715
diana_microt	MIMAT0000435	hsa-miR-143-3p	MED21	9412	ENSG00000152944				predicted	0.715
[truncated: 2,893 more rows]

## Sheet: Disease
database	mature_mirna_acc	mature_mirna_id	target_symbol	target_entrez	target_ensembl	experiment	support_type	pubmed_id	type	score	disease_drug	paper_pubmedID
[truncated: 145 more rows]

[truncated: 1 more sheets: OVR_3]
